# Supplementary material for: Molecular networking-based lipid profiling and multi-omics approaches reveal new contributions of functional vanilloids to gut microbiota and lipometabolism changes
Source: Food Chem (Oxf). 2022 Jul 18;5:100123. doi: 10.1016/j.fochms.2022.100123 (PMC9309231; doi:10.1016/j.fochms.2022.100123)
Supplement: Supplementary data 2 [file mmc2.xlsx]

## Sheet: Raw_level-2 (phylum)
index	d__Bacteria;p__Firmicutes	d__Bacteria;p__Verrucomicrobiota	d__Bacteria;p__Desulfobacterota	d__Bacteria;p__Bacteroidota	d__Bacteria;p__Actinobacteriota	d__Bacteria;p__Proteobacteria	d__Bacteria;p__Deferribacterota	BarcodeSequence	Sample	File	id2	SampleName
1967-01-01	6283	311	0	5186	69	0	0	GATTCG	4	67	19	N-1_2b
1967-02-01	9416	3519	82	3422	84	0	0	GACAAG	4	67	20	N-1_3r
1967-03-01	10387	195	89	5780	840	14	0	GCGTGA	4	67	21	H-1_2b
1967-04-01	10254	21	208	2651	205	10	0	AGGTCT	4	67	22	H-1_3r
1967-05-01	13952	1923	628	3846	279	24	0	TCAAGC	4	67	23	50-1_1w
1967-06-01	9630	0	83	2506	248	0	0	TTACGT	4	67	24	50-1_3r
1968-03-01	14042	42	127	12629	150	20	0	GCGTGA	5	68	27	N-7_2b
1968-04-01	8149	257	118	9394	77	25	0	AGGTCT	5	68	28	N-7_3r
1968-05-01	8036	5367	231	2254	561	56	0	TCAAGC	5	68	29	H-7_2b
1968-06-01	8207	1500	556	5496	147	40	0	TTACGT	5	68	30	H-7_3r
1969-01-01	7110	8564	467	5526	1372	396	0	GATTCG	6	69	31	50-7_1w
1969-02-01	11812	3023	396	975	686	9	0	GACAAG	6	69	32	50-7_3r
1969-05-01	3404	0	21	8265	107	14	0	TCAAGC	6	69	35	N-13_2b
1969-06-01	6423	0	95	5640	390	10	0	TTACGT	6	69	36	N-13_3r
1970-01-01	4074	45	246	846	95	71	0	GATTCG	7	70	37	H-13_2b
1970-02-01	3555	2054	435	5257	129	84	0	GACAAG	7	70	38	H-13_3r
1970-03-01	4108	219	153	7147	913	429	0	GCGTGA	7	70	39	50-13_1w
1970-04-01	9060	1874	602	6197	139	76	0	AGGTCT	7	70	40	50-13_3r
1971-01-01	13298	0	654	6780	69	4	6	GATTCG	8	71	43	N-1_2w
1971-02-01	5429	0	44	6913	252	45	0	GACAAG	8	71	44	N-1_1b
1971-03-01	6234	0	45	4086	119	15	0	GCGTGA	8	71	45	H-1_1r
1971-04-01	5716	0	459	777	130	0	0	AGGTCT	8	71	46	H-1_2w
1971-05-01	6904	36	304	2355	45	15	0	TCAAGC	8	71	47	G-1_1r
1971-06-01	13335	0	480	4017	111	0	0	TTACGT	8	71	48	G-1_3b
1972-01-01	4611	31	20	6804	243	61	0	GATTCG	9	72	49	S-1_3b
1972-02-01	8337	57	343	5969	105	20	0	GACAAG	9	72	50	S-1_3r
1972-03-01	8619	81	493	2957	247	9	0	GCGTGA	9	72	51	P-1_1b
1972-04-01	10101	273	695	7132	357	31	0	AGGTCT	9	72	52	P-1_2b
1972-05-01	4344	0	35	7963	181	50	0	TCAAGC	9	72	53	N-7_2w
1972-06-01	9587	120	69	8236	190	58	0	TTACGT	9	72	54	N-7_1b
1973-01-01	5283	64	517	3310	168	19	0	GATTCG	10	73	55	H-7_1r
1973-02-01	13338	239	1485	2876	347	5	0	GACAAG	10	73	56	H-7_2w
1973-03-01	15148	44	219	977	1335	44	0	GCGTGA	10	73	57	G-7_1r
1973-04-01	4297	1213	464	10555	537	313	0	AGGTCT	10	73	58	G-7_3b
1973-05-01	5118	243	227	3144	1263	57	0	TCAAGC	10	73	59	S-7_3b
1973-06-01	14237	126	1501	2804	2088	75	0	TTACGT	10	73	60	S-7_3r
1974-01-01	10028	119	757	7270	580	58	0	GATTCG	11	74	61	P-7_1b
1974-02-01	12257	4655	1813	1231	1141	15	0	GACAAG	11	74	62	P-7_2b
1974-03-01	6948	12	42	8186	113	65	0	GCGTGA	11	74	63	N-13_2w
1974-04-01	6544	16	85	7055	445	60	0	AGGTCT	11	74	64	N-13_1b
1974-05-01	9915	174	1395	3017	197	12	0	TCAAGC	11	74	65	H-13_1r
1974-06-01	8330	285	241	631	283	0	0	TTACGT	11	74	66	H-13_2w
1975-01-01	2550	1792	402	2283	168	112	0	GATTCG	12	75	67	G-13_1r
1975-02-01	7365	13085	227	756	111	217	0	GACAAG	12	75	68	G-13_3b
1975-03-01	11565	1254	3062	5241	253	128	0	GCGTGA	12	75	69	S-13_3b
1975-04-01	5952	55	160	2386	409	147	0	AGGTCT	12	75	70	S-13_3r
1975-05-01	10330	933	1036	2359	395	86	0	TCAAGC	12	75	71	P-13_1b
1975-06-01	6422	7463	525	4431	312	150	0	TTACGT	12	75	72	P-13_2b
