# Supplementary material for: Molecular networking-based lipid profiling and multi-omics approaches reveal new contributions of functional vanilloids to gut microbiota and lipometabolism changes
Source: Food Chem (Oxf). 2022 Jul 18;5:100123. doi: 10.1016/j.fochms.2022.100123 (PMC9309231; doi:10.1016/j.fochms.2022.100123)
Supplement: Supplementary data 3 [file mmc3.xlsx]

## Sheet: Raw_level-6 (genus)
SampleName	d__Bacteria;p__Firmicutes;c__Bacilli;o__Lactobacillales;f__Lactobacillaceae;g__Lactobacillus	d__Bacteria;p__Verrucomicrobiota;c__Verrucomicrobiae;o__Verrucomicrobiales;f__Akkermansiaceae;g__Akkermansia	d__Bacteria;p__Firmicutes;c__Bacilli;o__Lactobacillales;f__Lactobacillaceae;g__Limosilactobacillus	d__Bacteria;p__Firmicutes;c__Bacilli;o__Lactobacillales;f__Lactobacillaceae;g__Ligilactobacillus	d__Bacteria;p__Desulfobacterota;c__Desulfovibrionia;o__Desulfovibrionales;f__Desulfovibrionaceae;g__Desulfovibrio	d__Bacteria;p__Bacteroidota;c__Bacteroidia;o__Bacteroidales;f__Muribaculaceae;g__Muribaculaceae	d__Bacteria;p__Actinobacteriota;c__Actinobacteria;o__Bifidobacteriales;f__Bifidobacteriaceae;g__Bifidobacterium	d__Bacteria;p__Firmicutes;c__Clostridia;o__Lachnospirales;f__Lachnospiraceae;g__Lachnospiraceae_NK4A136_group	d__Bacteria;p__Firmicutes;c__Clostridia;o__Clostridiales;f__Clostridiaceae;g__Candidatus_Arthromitus	d__Bacteria;p__Firmicutes;c__Clostridia;o__Lachnospirales;f__Lachnospiraceae;g__Lachnospiraceae_FCS020_group	d__Bacteria;p__Firmicutes;c__Clostridia;o__Lachnospirales;f__Lachnospiraceae;g__Roseburia	d__Bacteria;p__Bacteroidota;c__Bacteroidia;o__Bacteroidales;f__Prevotellaceae;g__Prevotellaceae_UCG-001	d__Bacteria;p__Bacteroidota;c__Bacteroidia;o__Bacteroidales;f__Prevotellaceae;g__Alloprevotella	d__Bacteria;p__Firmicutes;c__Clostridia;o__Lachnospirales;f__Lachnospiraceae;g__Lachnospiraceae_UCG-006	d__Bacteria;p__Firmicutes;c__Clostridia;o__Lachnospirales;f__Lachnospiraceae;__	d__Bacteria;p__Firmicutes;c__Clostridia;o__Oscillospirales;f__Ruminococcaceae;g__Anaerotruncus	d__Bacteria;p__Bacteroidota;c__Bacteroidia;o__Bacteroidales;f__Bacteroidaceae;g__Bacteroides	d__Bacteria;p__Firmicutes;c__Clostridia;o__Lachnospirales;f__Lachnospiraceae;g__uncultured	d__Bacteria;p__Firmicutes;c__Clostridia;o__Lachnospirales;f__Lachnospiraceae;g__Lachnoclostridium	d__Bacteria;p__Actinobacteriota;c__Coriobacteriia;o__Coriobacteriales;f__Eggerthellaceae;g__Enterorhabdus	d__Bacteria;p__Firmicutes;c__Clostridia;o__Oscillospirales;f__[Eubacterium]_coprostanoligenes_group;g__[Eubacterium]_coprostanoligenes_group	d__Bacteria;p__Proteobacteria;c__Gammaproteobacteria;o__Burkholderiales;f__Sutterellaceae;g__Parasutterella	d__Bacteria;p__Firmicutes;c__Clostridia;o__Oscillospirales;f__Oscillospiraceae;__	d__Bacteria;p__Firmicutes;c__Bacilli;o__Erysipelotrichales;f__Erysipelotrichaceae;g__Faecalibaculum	d__Bacteria;p__Firmicutes;c__Clostridia;o__Oscillospirales;f__Butyricicoccaceae;g__Butyricicoccus	d__Bacteria;p__Desulfobacterota;c__Desulfovibrionia;o__Desulfovibrionales;f__Desulfovibrionaceae;g__uncultured	d__Bacteria;p__Firmicutes;c__Clostridia;o__Lachnospirales;f__Lachnospiraceae;g__[Eubacterium]_ventriosum_group	d__Bacteria;p__Firmicutes;c__Clostridia;o__Clostridiales;f__Clostridiaceae;g__Clostridium_sensu_stricto_1	d__Bacteria;p__Firmicutes;c__Clostridia;o__Clostridia_UCG-014;f__Clostridia_UCG-014;g__Clostridia_UCG-014	d__Bacteria;p__Firmicutes;c__Clostridia;o__Oscillospirales;f__Ruminococcaceae;g__UBA1819	d__Bacteria;p__Bacteroidota;c__Bacteroidia;o__Bacteroidales;f__Rikenellaceae;g__Rikenella	d__Bacteria;p__Bacteroidota;c__Bacteroidia;o__Bacteroidales;f__Rikenellaceae;g__Alistipes	d__Bacteria;p__Bacteroidota;c__Bacteroidia;o__Bacteroidales;f__Tannerellaceae;g__Parabacteroides	d__Bacteria;p__Firmicutes;c__Clostridia;o__Oscillospirales;f__Ruminococcaceae;g__Incertae_Sedis	d__Bacteria;p__Bacteroidota;c__Bacteroidia;o__Bacteroidales;f__Marinifilaceae;g__Odoribacter	d__Bacteria;p__Firmicutes;c__Clostridia;o__Lachnospirales;f__Lachnospiraceae;g__A2	d__Bacteria;p__Bacteroidota;c__Bacteroidia;o__Bacteroidales;f__Muribaculaceae;g__Muribaculum	d__Bacteria;p__Firmicutes;c__Bacilli;o__Erysipelotrichales;f__Erysipelotrichaceae;g__uncultured	d__Bacteria;p__Firmicutes;c__Clostridia;o__Lachnospirales;f__Lachnospiraceae;g__Blautia	d__Bacteria;p__Firmicutes;c__Clostridia;o__Lachnospirales;f__Lachnospiraceae;g__[Eubacterium]_xylanophilum_group	d__Bacteria;p__Firmicutes;c__Clostridia;o__Oscillospirales;f__Oscillospiraceae;g__uncultured	d__Bacteria;p__Firmicutes;c__Clostridia;o__Monoglobales;f__Monoglobaceae;g__Monoglobus	d__Bacteria;p__Firmicutes;c__Clostridia;o__Oscillospirales;f__Ruminococcaceae;g__Ruminococcus	d__Bacteria;p__Actinobacteriota;c__Coriobacteriia;o__Coriobacteriales;f__Atopobiaceae;g__Coriobacteriaceae_UCG-002	d__Bacteria;p__Firmicutes;c__Clostridia;o__Oscillospirales;f__Ruminococcaceae;g__[Eubacterium]_siraeum_group	d__Bacteria;p__Firmicutes;c__Clostridia;o__Peptostreptococcales-Tissierellales;f__Anaerovoracaceae;g__Family_XIII_UCG-001	d__Bacteria;p__Firmicutes;c__Clostridia;o__Lachnospirales;f__Lachnospiraceae;g__Lachnospiraceae_UCG-001	d__Bacteria;p__Bacteroidota;c__Bacteroidia;o__Bacteroidales;f__Rikenellaceae;g__Rikenellaceae_RC9_gut_group	d__Bacteria;p__Firmicutes;c__Bacilli;o__Erysipelotrichales;f__Erysipelotrichaceae;g__Allobaculum
N-1_2b	1177	311	423	397	0	4509	0	368	24	102	423	28	48	12	1416	57	294	307	144	69	75	0	63	0	60	0	27	0	749	40	43	68	32	98	36	31	120	19	0	36	40	4	12	0	71	29	0	8	0
N-1_3r	3172	3519	2413	589	82	2989	0	853	121	0	69	37	169	48	399	11	35	146	151	84	31	0	296	0	4	0	38	0	715	6	18	44	4	69	22	90	23	0	0	26	7	14	42	0	18	8	0	0	0
H-1_2b	3479	195	1420	3330	86	5261	448	161	142	88	118	177	9	121	259	0	177	114	84	371	12	14	465	11	13	3	32	0	258	0	6	4	59	5	26	99	45	34	0	0	6	42	7	21	0	0	0	16	0
H-1_3r	264	21	133	5314	132	2297	0	948	24	45	217	56	38	97	824	87	145	822	0	205	78	0	247	0	35	76	77	0	92	79	23	25	30	20	14	604	23	0	21	69	15	0	0	0	0	10	17	0	0
50-1_1w	2465	1923	891	964	619	3647	12	2533	73	51	1239	27	19	78	2087	162	61	782	227	267	115	24	456	0	13	9	4	0	338	39	0	0	22	67	0	309	70	104	0	232	151	71	13	0	44	50	52	0	0
50-1_3r	587	0	239	6000	83	2358	44	361	45	32	193	63	17	31	342	0	40	186	24	204	38	0	611	0	32	0	54	0	395	11	0	11	4	18	0	43	13	61	0	15	0	5	7	0	0	0	37	0	0
N-7_2b	2794	42	775	467	13	10278	0	3056	285	140	1129	412	262	67	1145	213	775	899	117	150	195	20	93	0	99	114	345	0	433	0	171	368	60	104	117	169	136	91	0	54	245	0	204	0	0	35	136	50	0
N-7_3r	4826	257	1245	576	110	8139	0	61	293	0	12	232	429	12	136	0	227	10	0	77	20	25	543	0	5	8	68	0	186	25	126	80	11	24	57	0	49	27	0	16	5	13	11	0	0	0	0	36	0
H-7_2b	3530	5367	1703	14	164	1948	304	927	282	131	276	34	183	24	291	5	38	200	79	257	90	56	8	43	12	67	85	0	5	0	43	4	4	10	0	57	0	37	38	20	8	6	53	0	0	0	0	0	10
H-7_3r	1698	1500	1177	0	193	4229	0	1185	236	110	713	106	390	220	1001	21	456	469	109	147	193	40	11	0	85	363	133	0	7	0	44	4	229	73	6	245	32	27	21	85	93	0	0	0	0	21	76	0	0
50-7_1w	1302	8564	667	0	446	5359	1063	1180	8	199	253	21	19	78	723	47	102	337	384	196	324	396	19	278	6	21	8	0	413	0	0	0	25	47	0	79	0	0	168	99	65	7	54	113	0	38	0	0	163
50-7_3r	5113	3023	2964	0	370	940	398	1027	75	174	386	27	0	121	832	49	0	199	221	288	67	9	0	0	76	26	22	0	0	0	8	0	0	18	0	172	0	10	51	0	19	57	44	0	0	4	31	0	0
N-13_2b	996	0	469	241	13	6515	81	408	64	18	34	612	82	13	193	24	592	121	0	26	15	5	15	0	10	8	116	0	326	15	16	130	49	14	162	53	41	0	0	8	10	0	33	0	13	0	13	66	0
N-13_3r	3471	0	1893	100	95	4764	344	137	211	18	29	160	35	0	197	0	197	59	0	46	8	10	0	0	7	0	22	0	156	5	131	94	16	0	112	22	0	0	0	0	8	11	18	0	5	0	14	131	0
H-13_2b	1420	45	609	0	105	589	33	372	25	208	48	8	11	80	627	35	163	113	115	62	0	71	37	10	27	141	0	0	11	0	9	0	66	59	0	127	0	0	0	73	46	8	0	0	0	6	0	0	0
H-13_3r	661	2054	308	0	94	4228	0	607	55	153	114	115	252	21	568	40	333	191	36	129	224	84	17	0	55	341	75	0	66	6	72	0	195	18	0	61	62	0	36	80	21	0	0	0	0	4	0	0	0
50-13_1w	1411	219	654	12	123	6550	685	814	9	30	126	207	68	0	280	11	213	43	58	70	86	429	9	108	11	30	28	0	38	0	36	0	53	11	0	30	20	4	80	37	25	0	16	158	0	0	0	0	73
50-13_3r	642	1874	468	0	602	5833	0	1712	0	340	330	146	0	40	2639	105	133	440	136	139	269	76	63	0	5	0	53	0	0	3	34	0	18	185	33	250	0	27	35	247	419	0	150	0	0	45	0	0	0
N-1_2w	1005	0	332	15	597	5824	0	5095	24	72	768	20	108	140	1455	318	285	1468	297	69	0	4	138	0	151	57	6	0	73	20	79	149	79	164	136	97	100	192	53	57	337	0	0	0	46	26	17	0	0
N-1_1b	3307	0	1225	403	44	6499	227	47	90	0	0	92	12	10	31	0	167	8	15	25	0	45	0	0	0	0	8	0	243	8	28	17	19	0	21	0	58	0	0	8	0	0	0	0	0	0	0	0	0
H-1_1r	3282	0	1564	50	45	3774	76	27	485	0	78	101	25	0	30	9	57	41	15	43	0	15	7	0	0	0	0	0	536	0	0	10	18	13	0	40	31	0	0	19	4	23	0	0	5	0	0	0	0
H-1_2w	818	0	600	320	459	750	3	1251	63	426	150	0	13	119	826	15	6	462	349	127	0	0	8	0	25	0	0	0	109	24	0	0	8	29	0	17	0	0	0	40	17	3	0	0	0	0	0	0	0
G-1_1r	1825	36	1168	246	297	1915	22	1496	62	18	0	152	155	25	404	52	21	250	123	23	24	15	15	0	32	7	3	0	270	134	0	6	0	21	0	329	33	8	0	61	23	13	15	0	58	0	31	0	0
G-1_3b	831	0	725	627	468	3680	0	3155	188	155	633	66	52	101	1942	421	53	1298	619	111	0	0	84	0	397	12	0	0	337	328	18	39	7	135	31	0	71	20	240	320	104	0	26	0	27	37	187	0	0
S-1_3b	2309	31	1114	780	20	6038	180	14	59	19	0	263	185	0	25	0	205	39	0	63	11	61	0	0	0	0	0	0	212	0	0	15	23	3	5	0	45	0	6	0	0	6	0	0	0	0	0	8	0
S-1_3r	1456	57	1061	435	343	5377	17	702	122	69	203	176	195	100	984	145	100	324	264	88	14	20	0	0	0	0	28	0	1751	167	14	10	0	37	26	0	37	32	0	143	0	111	22	0	0	6	33	0	0
P-1_1b	989	81	1075	151	483	2807	28	379	68	59	820	39	45	221	927	92	13	682	1661	219	45	9	56	0	49	10	8	0	705	113	0	12	3	123	0	0	38	0	9	39	29	24	10	0	57	10	0	0	0
P-1_2b	1591	273	633	154	676	6189	192	2369	104	42	14	293	413	96	1214	297	67	1021	141	165	143	31	83	0	22	19	122	0	314	495	8	16	18	125	7	0	15	3	382	44	22	0	150	0	16	26	19	0	0
N-7_2w	1926	0	750	106	35	6904	125	285	121	15	68	254	149	23	120	14	313	84	18	56	0	50	0	0	8	0	135	0	570	0	23	114	40	5	65	0	48	0	0	0	12	9	10	0	0	5	0	53	0
N-7_1b	4382	120	1845	711	65	7005	52	501	333	0	0	186	49	39	182	17	171	144	77	138	0	58	16	0	0	4	96	0	920	13	73	301	50	42	307	0	66	11	0	0	3	36	13	0	85	0	0	28	0
H-7_1r	1974	64	497	22	478	2757	16	679	55	171	161	87	96	100	743	25	172	218	119	152	79	19	0	6	31	39	0	11	28	0	91	13	94	58	0	0	0	39	38	49	8	13	7	0	0	13	25	0	0
H-7_2w	3195	239	1761	96	1315	2719	0	1074	170	413	244	8	95	1644	1205	65	46	483	661	347	24	5	32	4	820	170	0	0	0	43	0	0	8	807	0	10	0	76	0	82	124	53	0	0	0	5	0	0	0
G-7_1r	5622	44	1761	25	206	942	595	1252	1184	177	626	12	7	113	1063	159	0	362	55	740	269	13	0	826	293	13	43	0	289	9	16	0	0	21	0	35	0	86	252	39	16	190	75	0	0	3	60	0	0
G-7_3b	1571	1213	770	23	365	9443	349	54	176	190	26	90	569	307	236	0	338	97	170	171	155	313	30	71	144	99	5	3	0	31	0	8	82	65	0	0	25	32	0	6	6	55	0	17	0	0	0	0	0
S-7_3b	3188	243	743	54	227	3092	989	0	91	34	66	0	12	24	28	0	26	6	35	274	0	55	0	508	15	0	0	229	5	0	0	0	14	0	0	0	0	0	0	37	0	0	0	0	0	0	0	0	35
S-7_3r	6734	126	1149	11	1488	2732	1504	735	594	250	249	21	6	277	1060	108	25	364	308	580	39	73	0	521	143	13	33	708	486	0	0	0	20	35	0	14	0	40	20	72	9	113	7	0	0	0	0	0	64
P-7_1b	3756	119	1722	28	748	6940	260	678	302	86	148	35	67	67	1086	88	52	344	108	315	128	58	20	104	290	9	0	515	268	0	0	4	134	27	5	0	33	28	15	13	15	37	12	5	0	0	0	0	14
P-7_2b	3644	4655	1958	7	1813	1169	632	1110	53	965	851	12	17	147	1090	82	0	1060	86	294	194	15	24	58	9	0	8	40	109	0	16	0	0	72	0	0	0	81	330	19	18	46	13	215	0	5	0	0	81
N-13_2w	2015	12	862	2332	42	6352	36	1273	13	18	0	604	25	0	140	0	625	43	0	77	0	65	0	0	0	0	59	0	20	0	67	48	93	37	19	0	319	0	7	22	0	6	14	0	0	0	0	34	0
N-13_1b	3926	16	1907	209	85	6497	279	44	14	0	0	126	43	10	28	0	131	5	0	166	9	60	13	0	0	0	11	0	255	0	17	52	23	9	86	5	68	7	0	6	0	49	4	0	11	0	0	12	0
H-13_1r	1222	174	414	0	1312	2850	5	2831	24	357	428	10	36	216	1088	310	13	1246	284	192	196	12	33	0	29	83	32	0	38	0	32	0	11	497	65	20	0	38	25	160	117	10	27	0	0	28	93	0	0
H-13_2w	2932	285	1270	465	189	388	0	1133	198	138	327	0	5	415	304	45	56	233	153	283	29	0	13	0	281	52	10	0	0	0	38	0	4	59	140	0	0	41	28	68	0	6	6	0	0	0	0	0	0
G-13_1r	23	1792	7	49	383	2045	0	905	17	100	276	83	24	30	357	21	20	143	79	168	111	108	14	0	151	19	0	0	0	0	0	0	5	33	0	0	106	0	145	0	9	0	0	0	16	0	0	0	0
G-13_3b	1900	13085	1218	53	201	541	0	550	348	267	392	23	94	1019	770	43	40	129	22	111	121	217	22	0	245	26	18	0	0	0	8	0	27	120	0	0	23	0	0	0	69	0	14	0	0	0	0	0	0
S-13_3b	3168	1254	1216	0	3017	5025	0	1657	34	180	1271	59	0	219	1095	533	76	920	56	253	205	128	22	28	107	45	9	22	43	0	22	5	54	244	0	0	0	57	22	60	0	6	67	0	0	27	41	0	0
S-13_3r	1811	55	679	21	153	2086	55	1936	149	229	108	66	0	61	355	75	98	121	62	354	62	147	0	16	75	7	16	61	0	0	15	0	91	10	0	0	25	26	0	0	0	18	18	0	0	0	8	0	0
P-13_1b	2855	933	1262	61	1028	2278	40	1041	189	638	529	4	11	216	1044	235	0	642	168	355	60	86	44	19	47	8	9	502	91	0	6	0	28	114	0	0	32	139	0	273	14	13	7	0	0	10	0	0	0
P-13_2b	2609	7463	1184	0	507	4146	0	1043	7	292	326	48	50	40	256	29	135	249	54	312	78	150	0	0	17	18	0	0	61	0	11	0	41	15	0	0	0	0	80	9	14	0	0	0	0	0	0	0	0
[truncated: 57 more columns]
