# Supplementary material for: Molecular networking-based lipid profiling and multi-omics approaches reveal new contributions of functional vanilloids to gut microbiota and lipometabolism changes
Source: Food Chem (Oxf). 2022 Jul 18;5:100123. doi: 10.1016/j.fochms.2022.100123 (PMC9309231; doi:10.1016/j.fochms.2022.100123)
Supplement: Supplementary data 4 [file mmc4.xlsx]

## Sheet: node_posi
ID	MetaboliteName	Rt	Mz	Formula	Ontology	InChIKey	SMILES	Size	BorderColor	BackgroundColor	Ms1	Ms2
31	Unknown	2.97364	105.07	Unknown	Unknown	Unknown	Unknown	78	white	rgb(0,0,0)	105.07013:237582 106.07348:27100 107.07684:1969	50.75021:7 51.02193:150 51.03842:15 51.08585:6 51.10235:8 51.1787:4 51.4019:2 51.51575:5 52.02859:39 52.04525:11 52.11189:3 52.5942:2 52.94636:2 53.03879:4 53.08083:2 53.21547:2 53.8298:3 54.44127:1 54.58189:3 54.66293:3 55.06048:2 55.24907:3 55.496:2 55.78228:3 56.10819:3 56.39388:1 56.51963:2 56.80418:2 57.29458:2 57.31861:3 57.5351:3 58.59053:1 58.71871:3 59.00652:3 59.2706:3 59.63104:4 59.695…
36	Unknown	4.86948	105.07	Unknown	Unknown	Unknown	Unknown	86	white	rgb(0,0,0)	105.07042:218399 106.07377:23713 107.07713:1278	50.19288:2 50.29515:1 50.68885:3 51.02428:249 51.04489:12 51.06345:10 51.08407:6 51.1212:4 51.15009:2 51.27193:1 51.59062:3 51.93526:3 52.05803:2 52.11009:3 52.33113:3 52.92565:2 53.03067:2 53.33791:2 53.5721:2 54.04413:22 54.07383:4 54.16724:8 54.18211:4 54.44156:2 54.66535:3 54.86395:1 55.0158:3 55.11645:3 55.20003:2 55.9249:3 56.40933:3 56.56982:3 56.59805:2 57.34293:3 57.38227:2 57.41069:2 57…
562	Unknown	7.93027	149	Unknown	Unknown	Unknown	Unknown	32	white	rgb(0,0,0)	149.00031:1568 150.00366:4128 151.00702:1819	50.74816:3 50.779:3 51.68365:3 52.88549:1 53.25126:3 54.18819:3 54.40083:3 57.13961:2 58.24426:2 59.02204:2 59.56643:5 61.21236:3 62.01191:2 62.46266:1 63.96771:2 64.78965:5 65.03841:624 65.06635:15 65.09428:21 65.11756:5 65.15483:10 65.17579:12 65.28533:3 65.72207:25 65.80865:10 65.8344:10 66.04295:33 66.05702:2 66.07578:3 66.26357:2 68.47091:2 69.4991:2 70.05833:3 70.22751:2 70.77023:3 71.56871…
566	Unknown	18.4872	149.021	Unknown	Unknown	Unknown	Unknown	95	white	rgb(0,0,0)	149.02144:468500 150.02479:42870 151.02815:5662	50.06593:2 50.43003:2 50.96629:1 51.23033:1 51.30264:2 51.45156:2 51.60485:2 53.10396:2 54.08416:1 54.29233:2 54.31785:3 55.52395:3 56.01529:1 56.23579:1 56.29856:2 56.4936:1 57.05021:1 57.53729:2 57.94294:1 58.73419:2 59.1285:2 59.33504:1 59.47293:2 59.77597:1 60.56387:2 60.8224:2 61.00483:3 61.75313:4 61.80076:1 61.9324:4 62.49916:2 63.25425:2 64.2704:2 64.60397:2 64.86864:3 65.03841:712 65.064…
571	Unknown	7.93854	149.021	Unknown	Unknown	Unknown	Unknown	89	white	rgb(0,0,0)	149.02144:381618 150.02479:45700 151.02815:5844	50.74816:3 50.779:3 51.68365:3 52.88549:1 53.25126:3 54.18819:3 54.40083:3 57.13961:2 58.24426:2 59.02204:2 59.56643:5 61.21236:3 62.01191:2 62.46266:1 63.96771:2 64.78965:5 65.03841:624 65.06635:15 65.09428:21 65.11756:5 65.15483:10 65.17579:12 65.28533:3 65.72207:25 65.80865:10 65.8344:10 66.04295:33 66.05702:2 66.07578:3 66.26357:2 68.47091:2 69.4991:2 70.05833:3 70.22751:2 70.77023:3 71.56871…
573	Unknown	31.8156	149.021	Unknown	Unknown	Unknown	Unknown	89	white	rgb(0,0,0)	149.02144:301142 150.02479:35564 151.02815:4210	50.02306:1 50.17625:3 50.3399:2 50.42798:2 50.79339:2 51.07554:2 51.54475:3 51.89339:3 51.92042:2 52.55862:2 52.99467:3 53.01567:1 53.48948:3 54.27532:3 54.54352:3 54.56696:1 54.79528:2 55.05191:1 55.33919:3 55.42509:2 55.54116:3 55.63367:2 56.04553:2 58.06382:3 58.37206:1 58.56623:2 58.61483:2 58.67891:1 58.94669:4 59.25504:1 60.12228:4 61.03413:3 61.66699:2 62.23481:3 62.97915:2 63.66112:6 63.9…
575	Unknown	29.3666	149.021	Unknown	Unknown	Unknown	Unknown	88	white	rgb(0,0,0)	149.02144:242738 150.02479:24983 151.02815:2924	50.63927:3 50.67418:1 50.85717:2 51.0343:2 51.32538:2 51.36053:2 51.77082:3 52.15773:2 53.4304:1 54.28595:2 54.74403:1 54.76538:2 54.90428:2 55.09046:3 55.1333:2 55.2791:3 55.53901:2 56.15576:5 56.20766:3 56.31372:3 56.79113:1 57.33828:3 58.53312:2 58.72755:1 58.96441:1 59.69122:4 59.71574:2 60.07754:3 60.13346:1 60.24764:2 60.28125:1 60.33054:2 60.55264:3 60.90119:2 61.0657:4 61.15818:2 61.28236…
581	Unknown	20.4586	149.021	Unknown	Unknown	Unknown	Unknown	87	white	rgb(0,0,0)	149.02144:308409 150.02479:29833 151.02815:4398	50.33376:2 50.63311:2 50.89627:5 52.36216:3 52.87709:2 53.00937:1 53.41563:4 53.45993:2 53.51058:2 53.82557:3 54.59468:2 54.95988:3 55.60569:4 56.90862:3 57.27711:2 58.39191:4 59.10409:4 59.39507:1 59.41286:3 60.46735:3 60.50101:2 61.27107:9 61.52205:3 61.73953:2 61.97783:3 62.15516:1 62.25757:3 63.17395:3 63.88004:3 64.02773:3 65.03841:228 65.09195:5 65.11523:10 65.14085:5 65.2457:2 65.30165:3 6…
618	Unknown	32.8309	149.025	Unknown	Unknown	Unknown	Unknown	87	white	rgb(0,0,0)	149.02507:253390 150.02842:27328 151.03178:3533	50.11319:2 50.22151:2 50.8945:3 51.69431:2 52.76622:2 52.94455:2 53.10635:2 54.62695:5 54.88532:2 55.79334:3 56.11713:2 56.31184:3 57.15298:3 57.48287:1 57.55947:1 57.63174:2 57.73036:2 58.07949:3 59.01346:2 59.1532:2 59.60459:2 59.89456:2 60.70572:2 60.94878:2 62.1964:3 62.87871:3 64.7226:1 65.04104:201 65.08526:5 65.11786:11 65.17609:2 65.25764:3 65.30661:5 65.34626:2 65.51665:1 65.78787:1 65.8…
1388	NAE 9:0	1.5858	202.177	C11H23NO2	NAE	QWJKOSGGYVUJBP-UHFFFAOYSA-N	O=C(NCCO)CCCCCCCC	96	white	rgb(245, 59, 10)	202.17944:407274 203.18279:64504 204.18615:6325	50.24044:2 51.75085:3 52.0981:1 52.63475:2 52.81705:2 52.90726:4 53.95344:2 54.42288:2 54.70424:5 54.77683:3 54.94782:2 56.00525:2 57.07275:23 57.09674:5 58.06895:27 58.49412:3 59.64067:6 60.6949:2 60.91092:2 62.06034:367 62.08308:34 62.12173:8 62.13311:3 62.15586:6 62.24234:2 62.30382:6 62.35849:4 62.37672:7 62.6665:7 62.72819:1 63.24576:1 63.55824:3 64.7253:3 65.33264:1 65.73911:2 66.61939:2 67…
1389	NAE 9:0	1.93087	202.181	C11H23NO2	NAE	QWJKOSGGYVUJBP-UHFFFAOYSA-N	O=C(NCCO)CCCCCCCC	101	white	rgb(245, 59, 10)	202.18092:366650 203.18427:60543 204.18763:7000	50.02538:2 50.056:4 50.09888:2 50.53898:2 50.93156:1 51.06345:2 51.14596:4 51.16041:2 52.14342:3 52.3896:1 52.51708:5 52.61541:2 53.01176:3 53.10004:2 53.14:2 53.45389:3 54.37344:1 55.33518:3 55.51349:1 56.0739:3 56.42017:3 56.61324:2 56.76315:2 57.07011:57 57.105:5 57.50912:2 57.5332:2 57.63174:2 57.80712:2 57.91907:3 58.02673:2 58.1741:3 58.50471:3 58.70352:2 59.11104:3 59.41537:2 59.56004:2 60…
2561	Unknown	13.5817	256.261	Unknown	Unknown	Unknown	Unknown	104	white	rgb(0,0,0)	256.26096:624512 257.26431:163718 258.26767:18790	50.05164:2 50.1272:1 50.14559:2 50.21918:1 50.29487:1 50.36448:5 50.42183:4 50.50383:2 50.56537:3 50.73788:3 50.76461:1 51.04873:4 51.09204:3 51.1849:3 51.19935:4 51.25098:2 51.46399:2 51.5634:2 51.73345:2 51.78951:1 51.83936:1 51.88507:3 52.13689:2 52.22861:3 52.32458:2 52.55444:6 52.57536:3 52.62978:2 52.77642:2 52.79948:2 52.84982:2 52.92117:3 53.03459:2 53.13971:3 53.22178:1 53.29128:3 53.348…
2572	Unknown	13.379	256.263	Unknown	Unknown	Unknown	Unknown	96	white	rgb(0,0,0)	256.26288:457054 257.26623:99520 258.26959:10570	50.03407:2 50.11575:2 50.46158:3 50.56617:2 50.71813:2 51.95864:4 52.08768:3 52.49667:2 52.83382:5 52.94505:3 53.10895:4 53.1405:2 53.73323:3 54.10191:2 54.2846:1 54.3867:2 54.44204:2 54.97991:4 55.05268:27 55.07623:8 55.09765:2 55.14907:6 55.25412:2 55.3142:5 55.59139:2 55.98149:4 56.33614:2 56.42931:3 56.58115:3 56.92244:2 57.07058:953 57.09892:43 57.13163:10 57.15781:3 57.19272:8 57.22546:2 57…
2574	Unknown	13.7742	256.265	Unknown	Unknown	Unknown	Unknown	109	white	rgb(0,0,0)	256.26523:1038241 257.26858:281410 258.27194:32026	50.08459:2 50.35452:1 50.40572:2 50.48361:2 50.769:3 50.82247:3 51.13977:2 51.23061:3 51.27193:1 51.29259:3 51.36081:1 51.37529:6 51.50568:3 51.83549:3 52.06011:4 52.10384:2 52.5882:3 52.61123:3 52.80186:3 53.00335:3 53.03067:1 53.09163:3 53.18839:2 53.35267:2 53.45178:3 53.49398:3 53.68198:3 53.74543:3 53.83644:5 53.89362:1 53.94447:2 53.97415:3 54.02504:3 54.29262:3 54.33302:1 54.35642:3 54.597…
2582	Unknown	13.5896	256.312	Unknown	Unknown	Unknown	Unknown	74	white	rgb(0,0,0)	256.31641:119365 257.31976:50942 258.32312:10188	50.04959:3 50.12107:3 50.26827:1 50.52434:4 50.78722:2 50.89216:2 50.93952:3 50.98896:6 51.02811:1 51.32951:3 51.66706:2 51.79781:2 52.04108:4 52.07232:3 52.10564:2 52.15564:6 52.4708:2 52.94216:3 53.03459:2 53.12709:1 53.17969:5 53.20915:2 53.23231:3 53.29338:3 53.37135:2 53.62252:3 53.70285:2 53.80016:2 53.90393:3 53.99295:3 54.06506:2 54.11812:2 54.18182:2 54.20306:3 54.22219:2 54.2817:3 54.29…
3006	Unknown	4.6996	267.104	Unknown	Unknown	Unknown	Unknown	64	white	rgb(0,0,0)	267.10382:30425 268.10717:9837 269.11053:3013	50.09684:4 50.17857:1 50.3709:3 50.82247:2 50.97894:2 51.50982:2 51.72128:4 51.97894:2 52.13926:4 52.24557:2 52.44391:3 52.48362:2 52.74946:3 52.99285:3 53.03697:22 53.04958:8 53.12738:1 53.18208:1 53.23049:2 53.44123:4 53.78775:2 53.82373:15 54.30112:4 54.77848:2 55.05434:40 55.08432:6 55.14216:2 55.31586:4 55.36094:4 55.50059:1 55.80412:2 55.93138:2 56.01125:3 56.40066:2 56.42234:3 56.6089:2 56…
3009	Unknown	2.97364	267.118	Unknown	Unknown	Unknown	Unknown	78	white	rgb(0,0,0)	267.12305:144558 268.1264:31277 269.12976:7654	50.0741:1 51.6235:4 52.10772:2 52.13897:2 52.25989:1 52.46871:3 53.41985:3 53.53381:3 54.40934:3 55.05405:13 55.06904:14 55.18045:2 55.30485:2 56.38954:2 56.88903:3 57.77612:4 58.1188:1 58.20022:2 59.04865:48 59.09966:4 60.18718:3 61.02737:145 61.05217:16 61.0657:6 61.09727:6 61.49263:9 62.30084:2 63.95155:3 63.97463:2 64.81752:2 64.93141:1 65.12688:2 65.94215:1 67.25619:2 68.61186:3 68.67163:3 6…
3012	Unknown	4.86948	267.123	Unknown	Unknown	Unknown	Unknown	86	white	rgb(0,0,0)	267.12268:220317 268.12603:43692 269.12939:9236	50.21333:3 50.23174:3 51.10263:5 51.4146:1 51.51396:3 51.7711:2 51.84587:2 52.65937:2 52.73059:3 53.32106:2 54.06747:1 54.14813:4 54.16087:5 54.74432:3 54.90242:3 55.68778:2 56.00046:7 56.20795:2 56.2772:2 56.96334:3 57.03306:86 57.05486:22 57.07229:7 57.19444:2 57.30579:2 57.69528:6 58.0597:2 58.43851:3 58.48264:1 58.50471:3 59.61573:6 59.74726:2 59.95711:2 60.11586:2 60.60908:5 60.84295:4 61.02…
3013	Unknown	4.6996	267.123	Unknown	Unknown	Unknown	Unknown	81	white	rgb(0,0,0)	267.12268:132960 268.12603:28821 269.12939:5973	50.09684:4 50.17857:1 50.3709:3 50.82247:2 50.97894:2 51.50982:2 51.72128:4 51.97894:2 52.13926:4 52.24557:2 52.44391:3 52.48362:2 52.74946:3 52.99285:3 53.03697:22 53.04958:8 53.12738:1 53.18208:1 53.23049:2 53.44123:4 53.78775:2 53.82373:15 54.30112:4 54.77848:2 55.05434:40 55.08432:6 55.14216:2 55.31586:4 55.36094:4 55.50059:1 55.80412:2 55.93138:2 56.01125:3 56.40066:2 56.42234:3 56.6089:2 56…
3255	w/o MS2:SPB 16:0;2O	3.25842	274.273	C16H35NO2	DHSph	ZKLREJQHRKUJHD-UHFFFAOYSA-N	OCC(N)C(O)CCCCCCCCCCCCC	81	white	rgb(0,0,0)	274.27301:305293 275.27636:69429 276.27972:9433	50.1129:3 50.16194:2 50.20078:3 50.40749:3 51.55304:3 51.7376:3 52.49379:5 52.75127:2 52.87919:1 52.91277:2 53.11658:2 53.31656:2 53.47259:3 53.60984:3 54.39018:2 54.46895:3 54.94491:3 55.05405:45 55.06904:23 55.24049:5 55.32202:1 55.4079:3 55.54546:1 55.58633:2 56.09523:3 56.77374:2 56.85639:3 57.06982:177 57.09599:32 57.14179:3 57.25309:16 57.41259:21 57.50665:3 57.62707:3 57.79148:3 57.82439:2…
3419	Unknown	13.7742	278.244	Unknown	Unknown	Unknown	Unknown	76	white	rgb(0,0,0)	278.24387:124533 279.24722:34287 280.25058:19889	50.04171:1 50.08255:3 50.22969:3 50.32381:2 50.34633:3 50.50001:3 50.61697:2 51.2616:3 51.34427:4 51.3877:4 51.4622:1 51.5181:4 51.52846:4 51.6155:3 51.70883:2 51.74826:3 51.8812:2 52.18302:5 52.21638:4 52.32278:2 52.40004:2 52.41466:2 52.56937:1 52.62378:2 52.64891:2 52.73059:1 52.88997:3 52.93615:2 52.97605:4 53.12738:2 53.28313:2 53.37586:3 53.40538:2 53.71582:4 53.73697:4 53.76024:2 54.10355:…
3420	Unknown	13.8825	278.244	Unknown	Unknown	Unknown	Unknown	73	white	rgb(0,0,0)	278.24387:124533 279.24722:34287 280.25058:19889	50.04171:1 50.08255:3 50.22969:3 50.32381:2 50.34633:3 50.50001:3 50.61697:2 51.2616:3 51.34427:4 51.3877:4 51.4622:1 51.5181:4 51.52846:4 51.6155:3 51.70883:2 51.74826:3 51.8812:2 52.18302:5 52.21638:4 52.32278:2 52.40004:2 52.41466:2 52.56937:1 52.62378:2 52.64891:2 52.73059:1 52.88997:3 52.93615:2 52.97605:4 53.12738:2 53.28313:2 53.37586:3 53.40538:2 53.71582:4 53.73697:4 53.76024:2 54.10355:…
3489	Unknown	17.4229	279.159	Unknown	Unknown	Unknown	Unknown	79	white	rgb(0,0,0)	279.15918:110411 280.16253:23792 281.16589:5338	50.06621:1 50.09276:2 50.21128:4 50.40982:5 50.53077:2 50.72583:4 50.75461:1 50.80396:3 51.07994:2 51.43943:3 51.5181:2 51.66734:2 51.76487:3 51.93318:3 51.98102:1 52.01223:3 52.04345:3 52.09343:2 52.32069:1 52.46899:3 52.62378:4 53.0664:4 53.30209:4 53.55521:3 53.589:2 53.69044:5 53.72005:2 53.81315:3 53.89362:2 53.93176:2 54.07383:2 54.37132:3 54.46285:5 54.51397:3 54.59496:1 54.7123:3 54.84471…
3491	Unknown	17.9761	279.159	Unknown	Unknown	Unknown	Unknown	77	white	rgb(0,0,0)	279.15918:90722 280.16253:20027 281.16589:4449	50.00906:3 50.07438:2 50.152:2 50.17244:3 50.19697:2 50.28083:1 50.31562:3 50.34838:3 50.42622:5 50.47746:1 50.54308:2 50.61697:3 50.6642:3 50.68268:3 50.73405:2 51.13358:4 51.17279:3 51.55125:3 51.59684:2 51.72751:3 51.77525:2 51.81679:2 51.99766:4 52.06635:2 52.14342:4 52.1601:2 52.23098:2 52.37497:2 52.64262:3 52.72012:1 52.74317:2 52.79348:3 52.98025:2 53.06009:5 53.09373:1 53.11476:1 53.1610…
4056	Unknown	14.1496	282.365	Unknown	Unknown	Unknown	Unknown	81	white	rgb(0,0,0)	282.36533:134667 283.36868:53071 284.37204:12724	50.02714:2 50.16603:4 50.29078:2 50.387:3 50.42183:1 50.47102:1 50.49562:2 50.54485:2 50.63721:5 50.75227:3 50.90039:1 50.9972:3 51.02399:3 51.23239:3 51.26545:3 51.36673:1 51.39156:3 51.55096:1 51.73968:3 52.1098:2 52.19524:1 52.21401:3 52.27658:3 52.37469:2 52.67165:3 52.72821:4 52.86241:3 53.03879:64 53.06611:8 53.08924:2 53.10606:5 53.13761:2 53.17127:2 53.53803:3 53.6035:2 53.88698:3 53.9060…
4062	Unknown	14.1887	282.433	Unknown	Unknown	Unknown	Unknown	80	white	rgb(0,0,0)	282.43808:86103 283.44143:28877 284.44479:7254	50.04347:3 50.10269:3 50.21305:3 50.31329:2 50.43618:2 50.51408:2 50.5428:5 50.57358:3 50.68445:2 50.705:3 50.78517:3 50.95393:5 51.00132:2 51.11266:3 51.18283:2 51.32124:2 51.4019:2 51.45156:2 51.50332:4 51.54682:1 51.62143:3 51.73553:1 51.75006:1 51.77705:3 51.89131:1 51.96617:3 52.00778:3 52.19524:3 52.34546:3 52.37469:3 52.50216:3 52.57118:7 52.69469:3 52.7869:2 52.98837:4 53.03879:2 53.07242…
4065	Unknown	14.3915	282.438	Unknown	Unknown	Unknown	Unknown	85	white	rgb(0,0,0)	282.43765:265184 283.441:70596 284.44436:13943	50.28083:2 50.36271:3 50.52052:2 50.56565:3 50.70528:3 50.79779:3 51.08613:2 51.13977:2 51.27399:3 51.29259:2 51.43322:2 52.01015:2 52.26018:1 52.32069:3 52.53799:3 52.57146:1 52.60285:2 52.64681:3 52.71174:2 52.77251:2 52.80816:3 52.93405:2 53.04118:14 53.16103:3 53.46655:4 53.56577:2 53.72216:2 53.74543:2 54.07383:2 54.1269:2 54.30537:2 54.33089:2 54.35855:3 54.51823:2 54.53741:3 54.55446:5 54.…
4181	Unknown	14.1998	283.336	Unknown	Unknown	Unknown	Unknown	77	white	rgb(0,0,0)	283.33597:96339 284.33932:26810 285.34268:5896	50.05368:3 50.13333:3 50.37267:3 50.42388:4 50.44437:1 50.49358:3 50.61463:1 50.63105:2 50.67829:2 50.7276:4 50.80162:3 50.89833:2 50.94363:1 50.99514:6 51.05904:1 51.10029:6 51.18696:41 51.20967:2 51.24065:2 51.26958:2 51.31711:5 51.36673:1 51.42259:2 51.47641:3 51.70232:7 51.73968:1 51.85598:4 51.88923:5 52.02859:42 52.07023:3 52.11189:1 52.13689:2 52.18065:2 52.25364:2 52.30162:2 52.31623:4 52…
61.53082:5 261.61017:4 261.67084:3 261.81088:3 261.87158:5 261.91364:3 262.05374:2 262.72217:4 263.22287:5 263.27438:4 263.40549:2 263.54132:4 263.60693:3 263.66785:2 263.82718:5 264.01001:4 264.10846:2 264.27264:76 264.31955:23 264.35709:2 264.40399:2 264.74664:2 265.03784:14 265.09421:3 265.24457:252 265.30566:20 265.34329:8 265.44669:9 265.50311:3 265.56424:3 265.59247:3 265.67712:4 265.78061:…	Unknown	Unknown	Unknown	Unknown	Unknown	Unknown	Unknown
4225	w/o MS2:RIKEN P-VS1 ID-1009 from Mouse_Muscle_WT_CTX0_Ctr	17.1417	284.293	Unknown	Unknown	Unknown	Unknown	91	white	rgb(0,0,0)	284.29321:1008194 285.29656:278595 286.29992:30599	50.07642:6 50.10706:2 50.19288:3 50.28902:3 50.44671:2 50.51847:2 50.67447:4 50.69501:1 50.90685:5 50.96246:1 51.04283:3 51.11295:7 51.13358:2 51.18312:4 51.28432:4 51.32566:2 51.65282:1 51.74619:2 51.82095:2 51.98518:1 52.01431:5 52.0372:5 52.06011:2 52.15801:2 52.45018:2 52.49199:1 52.51708:3 52.58402:2 52.67194:3 52.79767:3 52.83542:2 52.90466:5 52.93615:4 53.01806:2 53.13579:2 53.25365:1 54.3…
4246	w/o MS2:RIKEN P-VS1 ID-1009 from Mouse_Muscle_WT_CTX0_Ctr	16.65	284.295	Unknown	Unknown	Unknown	Unknown	88	white	rgb(0,0,0)	284.29523:436797 285.29858:134382 286.30194:14812	50.08511:1 50.2384:2 50.29158:2 50.34481:4 50.396:5 50.45133:3 50.52514:2 51.0351:5 51.25591:3 51.6015:2 51.89211:2 52.20021:4 52.26694:2 52.76254:3 52.92825:3 53.069:2 53.29417:2 53.47548:3 53.53881:3 53.93225:3 54.51872:2 54.56347:2 54.59971:3 54.69784:5 54.71918:2 54.80673:2 55.05482:127 55.07837:12 55.13836:2 55.17693:3 55.21981:8 55.52902:6 55.69902:7 55.74426:2 55.97502:3 56.05061:88 56.067…
4903	Unknown	8.26515	297.08	Unknown	Unknown	Unknown	Unknown	65	white	rgb(0,0,0)	297.07971:127793 298.08306:45898 299.08642:32547	50.17625:5 50.40339:2 50.53254:3 50.705:1 50.75021:2 51.05492:3 51.23859:3 51.48883:3 52.32875:6 52.53143:1 52.59838:2 52.62141:1 52.6926:2 52.77433:2 53.17337:1 53.36503:2 53.64154:3 53.82133:3 54.12661:2 54.22219:5 54.29659:2 55.28339:3 55.33704:1 55.38213:2 55.53255:2 55.79952:2 55.83617:2 56.06281:1 56.14494:2 56.44373:2 56.51529:2 56.71939:3 56.7433:3 56.96959:2 57.06982:33 57.09599:6 57.366…
4904	Unknown	11.7017	297.08	Unknown	Unknown	Unknown	Unknown	61	white	rgb(0,0,0)	297.07971:81218 298.08306:37984 299.08642:26084	50.10065:2 50.25395:7 50.61463:3 51.33365:3 51.35432:2 51.58619:1 51.83105:3 52.2745:2 52.41855:1 52.54189:2 53.61195:1 53.90393:4 54.14147:2 54.4796:2 54.60107:4 55.06048:2 55.3349:1 55.38857:3 55.54761:3 55.66165:2 55.70687:2 56.12116:1 56.43072:2 56.61947:2 56.72374:3 56.79766:3 56.99355:2 57.06982:209 57.10035:9 57.13524:4 57.23125:3 57.29021:5 57.34702:5 57.46289:10 57.50884:2 57.5351:2 57.8…
5348	w/o MS2:SPB 18:0;2O	5.06642	302.305	C18H39NO2	DHSph	OTKJDMGTUTTYMP-UHFFFAOYSA-N	OCC(N)C(O)CCCCCCCCCCCCCCC	69	white	rgb(0,0,0)	302.30499:84650 303.30834:30723 304.3117:12495	50.0598:1 50.387:4 51.11679:5 51.17251:2 51.35639:2 51.76874:5 51.89131:3 52.07648:1 52.12439:1 52.19107:2 53.03038:1 53.14182:5 53.19652:2 53.32499:1 53.3566:32 53.49158:4 53.53169:2 53.54647:3 53.56759:4 53.96114:2 54.55844:3 55.30056:3 55.34777:2 55.80168:2 55.96131:2 56.03473:2 56.35054:6 56.40471:2 57.06982:240 57.09381:20 57.11125:11 57.17233:5 57.21161:4 57.31424:3 57.4104:3 57.5745:2 57.6…
5721	w/o MS2:RIKEN P-VS1 ID-1305 from Blank	1.84362	312.361	Unknown	Unknown	Unknown	Unknown	62	white	rgb(0,0,0)	312.36111:48397 313.36446:20729 314.36782:3478	50.43851:3 50.49386:3 50.78956:1 50.81836:2 50.88421:3 50.90891:3 51.27193:3 51.44771:2 51.69431:2 52.02055:1 52.04137:2 52.14342:3 52.3186:3 52.52544:1 52.71593:2 52.8522:3 52.98235:1 53.25365:5 53.62703:1 53.67141:1 53.77717:4 53.94024:3 54.0993:8 54.15237:2 54.2416:2 54.2586:2 54.29687:2 54.45646:3 54.7913:2 54.86822:3 54.96017:3 54.98157:4 55.05862:6 55.48984:5 55.57371:3 55.62535:2 55.79765:…
6870	Unknown	14.3729	336.309	Unknown	Unknown	Unknown	Unknown	67	white	rgb(0,0,0)	336.30933:38297 337.31268:33765 338.31604:8566	50.10297:2 50.13361:2 50.15609:3 50.49386:3 50.56976:2 50.68679:1 50.93774:3 50.99336:2 51.02015:3 51.54089:3 51.7711:4 52.21846:1 52.24349:2 52.29773:2 52.34156:1 52.59029:4 53.24944:2 53.4117:4 53.8682:2 54.24585:2 54.48415:5 54.9837:3 55.03507:3 55.05434:289 55.07575:27 55.10574:7 55.12716:7 55.16788:4 55.19789:2 55.3996:2 55.57156:3 55.58661:3 56.01989:2 56.57851:3 56.8458:2 56.88279:3 56.982…
6875	Unknown	11.4149	336.311	Unknown	Unknown	Unknown	Unknown	63	white	rgb(0,0,0)	336.31076:26205 337.31411:10671 338.31747:3498	50.02591:2 50.2343:2 50.31614:2 50.63596:2 51.08459:2 51.25591:2 51.35305:2 51.38821:2 51.43787:4 51.4565:1 51.6243:2 51.80484:1 51.82145:3 52.14185:3 52.49876:2 52.71224:3 52.88837:2 53.66768:3 53.70574:2 53.93013:2 54.5379:2 54.76188:1 54.82596:1 54.94782:3 55.05482:190 55.08052:13 55.10408:3 55.1705:2 55.45808:6 55.47957:17 55.57633:3 55.70117:3 55.72702:2 55.78951:2 55.87791:1 55.89517:3 56.0…
6902	Unknown	14.3527	336.325	Unknown	Unknown	Unknown	Unknown	73	white	rgb(0,0,0)	336.32523:95225 337.32858:59953 338.33194:11732	50.10297:2 50.13361:2 50.15609:3 50.49386:3 50.56976:2 50.68679:1 50.93774:3 50.99336:2 51.02015:3 51.54089:3 51.7711:4 52.21846:1 52.24349:2 52.29773:2 52.34156:1 52.59029:4 53.24944:2 53.4117:4 53.8682:2 54.24585:2 54.48415:5 54.9837:3 55.03507:3 55.05434:289 55.07575:27 55.10574:7 55.12716:7 55.16788:4 55.19789:2 55.3996:2 55.57156:3 55.58661:3 56.01989:2 56.57851:3 56.8458:2 56.88279:3 56.982…
6911	Unknown	11.3439	336.327	Unknown	Unknown	Unknown	Unknown	67	white	rgb(0,0,0)	336.32666:71092 337.33001:29680 338.33337:5037	50.02591:2 50.2343:2 50.31614:2 50.63596:2 51.08459:2 51.25591:2 51.35305:2 51.38821:2 51.43787:4 51.4565:1 51.6243:2 51.80484:1 51.82145:3 52.14185:3 52.49876:2 52.71224:3 52.88837:2 53.66768:3 53.70574:2 53.93013:2 54.5379:2 54.76188:1 54.82596:1 54.94782:3 55.05482:190 55.08052:13 55.10408:3 55.1705:2 55.45808:6 55.47957:17 55.57633:3 55.70117:3 55.72702:2 55.78951:2 55.87791:1 55.89517:3 56.0…
7011	w/o MS2:13-Docosenamide	21.069	338.339	C22H43NO	Others	UAUDZVJPLUQNMU-KTKRTIGZSA-N	CCCCCCCC\C=C/CCCCCCCCCCCC(N)=O	102	white	rgb(0,0,0)	338.3392:2609344 339.34255:1053875 340.34591:148555	50.04375:2 50.22355:3 50.38319:3 50.43031:3 50.45901:2 50.65598:2 50.82247:3 51.31119:3 51.99558:4 52.256:3 52.33739:3 52.38542:3 52.48153:1 52.53172:2 52.55264:5 52.64681:2 52.66566:1 52.80606:2 52.93195:2 53.17997:3 53.22838:2 53.32738:3 53.56154:2 53.61646:3 53.72851:2 54.146:2 54.299:2 54.35429:3 54.53741:11 54.56938:3 54.60989:2 54.75713:4 55.02009:80 55.05434:1046 55.08646:53 55.11431:24 55…
7018	w/o MS2:13-Docosenamide	20.7799	338.34	C22H43NO	Others	UAUDZVJPLUQNMU-KTKRTIGZSA-N	CCCCCCCC\C=C/CCCCCCCCCCCC(N)=O	104	white	rgb(0,0,0)	338.33969:2291026 339.34304:939668 340.3464:125893	50.10881:3 50.50383:2 50.68034:3 50.73377:2 50.86951:2 51.1787:3 51.3688:3 51.42673:1 51.45778:2 51.60692:3 52.09939:3 52.17023:2 52.19107:3 52.52934:2 52.72612:2 53.0535:3 53.10816:1 53.3566:1 53.61829:4 54.07779:5 54.1712:2 54.48386:2 54.60534:2 54.70347:2 54.83801:1 54.97272:8 55.0198:42 55.05405:1813 55.08189:94 55.09474:64 55.14187:13 55.1633:7 55.20189:8 55.22119:25 55.24692:7 55.31129:22 5…
7048	Unknown	21.0858	338.514	Unknown	Unknown	Unknown	Unknown	66	white	rgb(0,0,0)	338.51437:81725 339.51772:44104 340.52108:10380	50.05804:3 50.09276:2 50.22355:6 50.38729:3 50.44466:3 50.54514:5 50.56565:2 50.66214:3 50.81013:56 50.83276:13 50.86362:6 50.89656:4 50.93774:3 51.40425:5 51.41874:4 51.43736:3 51.5326:3 51.5699:2 51.65282:5 51.68601:5 51.70883:2 51.74826:2 51.76487:3 51.84587:3 51.87704:2 51.90199:5 51.94566:3 52.11634:5 52.13509:3 52.21638:2 52.23306:2 52.53381:2 52.65937:2 52.74107:3 52.87108:1 52.94875:3 52.…
0.10599:4 300.42099:4 300.53604:3 300.57608:3 300.62109:3 300.75119:2 301.34702:2 301.4422:4 301.58749:7 301.70279:4 301.94342:2 302.08383:4 302.16409:1 302.25436:2 302.46512:4 302.51028:3 302.61069:4 302.65085:2 302.81149:2 303.09778:3 303.29877:139 303.38422:14 303.50989:4 303.68085:4 303.79147:9 303.88202:3 303.92227:11 303.95749:7 304.01785:7 304.14868:3 304.1839:4 304.23425:1 304.27954:5 304…	Unknown	Unknown	Unknown	Unknown	Unknown	Unknown	Unknown
7050	Unknown	20.7095	338.515	Unknown	Unknown	Unknown	Unknown	69	white	rgb(0,0,0)	338.51486:65934 339.51821:36258 340.52157:8435	50.07818:4 50.0986:3 50.12925:4 50.33786:4 50.40954:2 50.51818:3 50.55101:3 50.59205:2 50.69062:2 50.71527:2 50.73377:1 50.78928:2 50.80779:5 50.82013:2 50.84894:3 50.89627:4 50.91069:1 50.94981:2 51.03224:3 51.10029:6 51.1333:2 51.21174:2 51.33365:3 51.36053:3 51.62558:2 51.76044:4 51.87468:7 51.9121:3 52.0057:2 52.08273:4 52.19107:2 52.23069:3 52.3392:2 52.36634:1 52.43945:2 52.50216:5 52.51679…
09.79138:30 309.94379:4 310.04538:2 310.1521:4 310.32492:3 310.49268:3 311.15915:1 311.46973:10 311.95374:2 312.21371:3 312.89221:3 313.10153:2 313.18835:1 313.22409:3 313.27518:7 313.46927:4 313.689:2 313.76056:3 313.91394:2 314.13892:2 314.26169:2 314.33331:3 314.38446:3 314.50726:3 314.55334:2 315.22415:3 315.43936:3 315.97772:1 316.03928:1 316.17267:2 316.22913:3 316.52167:1 316.57816:2 316.7…	Unknown	Unknown	Unknown	Unknown	Unknown	Unknown	Unknown
7051	Unknown	20.7799	338.515	Unknown	Unknown	Unknown	Unknown	64	white	rgb(0,0,0)	338.51486:65998 339.51821:34387 340.52157:8966	50.14355:2 50.22327:2 50.31329:1 50.35219:1 50.52844:2 50.5428:1 50.56947:2 50.61258:4 50.64748:2 50.69473:2 50.73582:2 50.84276:1 50.85717:2 50.91069:1 50.94981:2 51.1106:2 51.1787:2 51.30058:2 51.32745:3 51.56133:4 51.57998:3 51.61936:3 51.65254:4 51.76667:4 51.79573:2 51.84975:1 51.86637:1 51.88715:2 51.97241:3 52.05566:3 52.12855:2 52.1744:3 52.23278:5 52.47289:2 52.52725:2 52.56281:2 52.6339…
2.33008:3 302.44049:2 302.57098:3 302.63123:2 302.85715:5 303.02792:2 303.07312:2 303.13342:3 303.30426:279 303.40982:6 303.47516:6 303.68634:5 303.79193:5 303.8674:2 304.0032:7 304.23975:7 304.30518:77 304.34042:17 304.37564:15 304.43607:10 304.56699:3 304.75336:9 304.7886:3 304.93976:1 305.16656:5 305.23715:3 305.40857:4 305.47415:2 305.6507:1 305.73645:13 305.83737:2 306.13519:2 306.20587:3 30…	Unknown	Unknown	Unknown	Unknown	Unknown	Unknown	Unknown
7053	Unknown	20.4293	338.516	Unknown	Unknown	Unknown	Unknown	63	white	rgb(0,0,0)	338.51578:52026 339.51913:31112 340.52249:8295	50.01571:4 50.02591:3 50.13005:2 50.2343:2 50.24862:2 50.37757:4 50.42264:1 50.44723:1 50.49643:3 50.58875:3 50.67498:6 50.73869:2 50.87032:6 50.9259:3 50.97327:3 51.0619:3 51.39235:3 51.52483:3 51.58077:2 51.64919:3 51.93577:3 51.95657:2 51.99817:3 52.05437:3 52.07311:1 52.10018:2 52.2148:3 52.2294:2 52.27737:1 52.3045:1 52.32746:2 52.38383:12 52.59708:4 52.62638:2 53.05429:3 53.25836:3 53.28995…
:257 338.43616:10 338.5264:9 338.64853:3 338.71225:2 338.8291:13 338.90347:2	Unknown	Unknown	Unknown	Unknown	Unknown	Unknown	Unknown
7199	w/o MS2:RIKEN P-VS1 ID-1666 from Mouse_Macrophage_WT_N_F1AA	24.8281	340.354	Unknown	Unknown	Unknown	Unknown	68	white	rgb(0,0,0)	340.35385:57746 341.3572:28731 342.36056:5356	50.05804:2 50.26855:2 50.62928:4 50.64777:3 50.88832:2 50.91509:2 50.94392:1 51.06551:3 51.10676:2 51.17899:2 51.44771:2 51.47876:3 51.94358:23 52.14134:3 52.17885:2 52.30608:1 52.36453:2 52.46899:2 52.5882:3 52.69917:3 52.73479:1 52.80816:6 52.90886:5 52.99705:3 53.20312:5 53.71159:4 53.74332:3 53.84067:4 53.86608:3 53.90633:3 53.94659:1 54.00808:3 54.05686:6 54.13114:3 54.17574:3 54.20123:1 54.…
7948	Unknown	6.43473	354.31	Unknown	Unknown	Unknown	Unknown	65	white	rgb(0,0,0)	354.31009:28879 355.31344:13029 356.3168:6174	50.1035:2 50.18932:3 50.31001:2 50.60927:2 50.91355:4 51.10109:1 51.48755:2 51.70727:3 52.64732:1 52.6871:2 52.74786:4 53.12157:2 53.40376:2 53.50714:3 53.65923:2 53.90258:4 54.00644:2 54.08069:3 54.29311:3 54.5379:5 54.59332:4 55.05268:3 56.19977:4 56.98994:2 57.07711:39 57.28222:2 57.59496:3 57.94807:1 58.05796:3 58.52502:3 58.59126:2 58.68628:1 58.9164:3 59.02942:1 59.06046:1789 59.08486:166 5…
7949	Unknown	7.00216	354.31	Unknown	Unknown	Unknown	Unknown	64	white	rgb(0,0,0)	354.31009:51808 355.31344:27262 356.3168:8257	50.33866:2 51.04128:2 51.20634:2 51.34685:3 51.46271:2 51.57455:2 51.94408:2 52.3212:3 53.01226:2 53.35949:2 54.56134:3 54.61464:3 54.6637:1 54.71918:2 54.97135:2 55.05054:10 55.06339:5 55.11907:2 55.40652:5 55.9189:3 56.08086:2 56.17814:2 57.07494:2 57.35213:1 57.88659:3 58.55593:3 58.8212:2 58.87212:2 59.06046:3174 59.10704:91 59.15364:14 59.17805:9 59.20914:18 59.23578:9 59.24911:14 59.3091:19…
7950	Unknown	5.99119	354.31	Unknown	Unknown	Unknown	Unknown	61	white	rgb(0,0,0)	354.31009:41024 355.31344:25996 356.3168:19104	50.1607:3 50.65855:3 50.75102:1 50.8518:3 50.94444:3 51.10109:1 51.18157:3 51.34892:3 51.4089:3 51.45857:2 51.52069:2 51.64296:2 51.9524:3 51.99193:3 52.02939:1 52.06686:2 52.22731:2 52.60963:2 52.74786:4 52.86739:2 54.34415:4 54.74694:2 54.87939:2 54.97563:3 55.24125:2 55.40866:2 55.7421:5 55.9707:2 56.16949:2 56.42281:3 56.65062:3 56.88108:2 56.98123:1 57.07275:30 57.09674:20 57.112:3 57.22327:…
8111	Unknown	8.05553	356.328	Unknown	Unknown	Unknown	Unknown	66	white	rgb(0,0,0)	356.32809:26146 357.33144:18771 358.3348:4738	50.04836:2 50.14844:2 50.41854:1 50.65855:3 50.81065:2 50.8909:1 50.97533:3 51.45443:3 51.67822:2 52.26277:3 52.42143:3 52.69967:3 53.24572:2 53.6233:1 54.138:4 54.36329:1 54.47611:2 54.69571:4 54.98633:5 55.28201:4 55.35713:7 55.53977:4 56.029:3 56.17165:1 56.21275:2 56.41413:1 56.54642:3 56.70928:2 57.07275:108 57.09892:5 57.38273:1 57.62781:2 57.76809:1 57.81197:2 57.89976:1 58.02279:2 58.6133…
8112	Unknown	8.30611	356.328	Unknown	Unknown	Unknown	Unknown	60	white	rgb(0,0,0)	356.32809:49480 357.33144:41415 358.3348:8818	50.11371:4 50.14027:2 50.18114:3 50.23021:2 50.38986:5 50.95885:3 51.01243:3 51.10109:4 51.24558:3 51.40683:2 51.91913:1 52.02731:1 52.16894:3 52.18978:3 52.46114:4 52.57406:3 53.37214:1 53.80094:3 54.19747:3 54.40372:5 54.81955:3 55.05482:50 55.07623:13 55.1105:4 55.19408:2 55.24769:3 55.35498:2 55.64735:3 55.68179:2 55.81753:2 56.07653:3 56.31015:3 56.53991:3 56.72449:2 57.07058:20 57.09019:7 5…
8214	Unknown	8.43678	357.346	Unknown	Unknown	Unknown	Unknown	67	white	rgb(0,0,0)	357.34625:49707 358.3496:21267 359.35296:4238	50.06009:1 50.08051:4 50.36681:2 50.43851:3 50.4631:2 50.58207:4 51.23061:5 51.35875:4 51.39391:4 51.84795:3 52.05803:4 52.20178:2 52.25809:4 52.2873:2 52.46481:2 52.70336:2 53.0643:2 53.19681:1 53.25154:2 53.49398:3 53.55943:2 53.70313:2 53.78775:1 53.81527:2 53.99535:3 54.52036:3 54.57578:2 54.64615:3 54.89601:2 55.03293:1 55.29869:2 55.31586:2 55.85802:2 55.91843:3 56.10416:2 56.39633:3 57.067…
8757	ST 27:2;O	24.9237	367.333	C27H44O	ST	AVSXSVCZWQODGV-UHFFFAOYSA-N	OC1CC2=CCC3C(CCC4(C)C(CCC34)C(C)CCC=C(C)C)C2(C)CC1	62	white	rgb(210, 105, 30)	367.33258:45799 368.33593:33656 369.33929:10436	50.04551:2 50.16807:2 50.21305:4 50.34809:5 50.60847:5 50.75844:2 50.87981:2 50.92098:3 50.9972:2 51.31918:3 51.44949:2 51.73968:4 51.92665:3 51.95993:3 51.99738:2 52.04317:3 52.08481:3 52.16398:4 52.23903:3 52.37051:1 52.38931:3 52.46244:2 52.84772:3 53.0472:1 53.08714:6 53.09975:3 53.11237:3 53.17758:1 53.41985:2 53.50425:1 53.5697:3 53.78958:1 53.82133:1 53.87639:1 53.9124:4 53.98022:2 54.2838…
8832	w/o MS2:RIKEN P-VS1 ID-2071 from Mouse_Macrophage_WT_N_F1DHA	17.9369	368.423	Unknown	Unknown	Unknown	Unknown	74	white	rgb(0,0,0)	368.42291:271591 369.42626:143681 370.42962:22766	50.03735:2 50.11086:3 50.1599:2 50.21918:1 50.24168:3 50.26827:4 50.29897:2 50.33786:3 50.35629:2 50.46077:2 50.65364:4 50.81396:1 50.83453:2 51.08791:3 51.11266:5 51.17458:5 51.34605:3 51.37501:2 51.43294:2 51.81443:2 51.90379:2 51.97865:3 52.04108:3 52.0619:2 52.09731:2 52.36842:2 52.44154:2 52.47707:2 52.51889:3 52.68632:2 52.73869:2 52.87919:3 53.07873:2 53.11237:3 53.14602:3 53.21547:1 53.28…
8840	w/o MS2:RIKEN P-VS1 ID-2071 from Mouse_Macrophage_WT_N_F1DHA	16.8575	368.423	Unknown	Unknown	Unknown	Unknown	71	white	rgb(0,0,0)	368.42343:66439 369.42678:31804 370.43014:5279	50.02999:3 50.12801:4 50.24249:1 50.37347:2 50.56207:3 50.58259:3 50.63391:2 50.74485:3 50.95885:2 51.1341:2 51.15473:4 51.47513:3 51.64919:2 51.70312:1 51.72387:2 51.79861:2 51.9129:1 51.92745:1 51.94825:3 52.50085:2 53.05849:3 53.31523:1 53.32998:3 53.39111:2 53.57682:5 53.74381:3 53.79459:3 54.60824:4 54.77042:2 54.86443:4 55.05268:4 55.23482:1 55.27557:3 55.47742:2 55.82184:3 56.04628:2 56.09…
8930	ST 27:1;O	44.1609	369.349	C27H46O	ST	HVYWMOMLDIMFJA-UHFFFAOYSA-N	OC1CC2=CCC3C(CCC4(C)C(CCC34)C(C)CCCC(C)C)C2(C)CC1	76	white	rgb(210, 105, 30)	369.34848:142537 370.35183:83785 371.35519:21952	50.14763:5 50.211:3 50.2335:2 50.27645:2 50.30715:1 50.36038:4 50.37676:2 50.46077:5 50.705:7 50.75433:2 50.83865:3 50.8901:3 50.90657:3 50.91892:3 51.02605:7 51.04049:1 51.13123:4 51.18903:4 51.30058:5 51.32951:3 51.38328:6 51.4019:2 51.5261:6 51.57376:4 51.62973:2 51.71892:3 51.78951:3 51.83105:1 51.86013:1 51.88092:2 51.93081:3 51.95161:4 51.96617:3 52.04525:3 52.06815:2 52.24112:3 52.27658:3 …
1:5 344.9588:3 345.06064:2 345.16251:2 345.32336:2 345.44135:2 345.99396:3 346.11206:2 346.32147:5 346.38593:2 346.72971:4 346.79419:3 346.8587:2 346.91245:5 347.08981:3 347.24576:2 347.31564:4 347.38556:2 347.69757:3 347.76215:3 347.87518:3 347.99359:4 348.06357:3 348.25742:3 348.46747:2 348.51056:6 348.66141:2 348.80692:4 348.90393:1 349.11417:1 349.19504:1 349.23819:4 349.41077:2 349.54022:5 3…	Unknown	Unknown	Unknown	Unknown	Unknown	Unknown	Unknown
8943	ST 27:1;O	42.7212	369.349	C27H46O	ST	HVYWMOMLDIMFJA-UHFFFAOYSA-N	OC1CC2=CCC3C(CCC4(C)C(CCC34)C(C)CCCC(C)C)C2(C)CC1	90	white	rgb(210, 105, 30)	369.34897:295530 370.35232:185755 371.35568:31404	50.19545:2 50.45953:2 50.93414:3 51.12791:2 51.64919:2 51.71349:4 51.92953:2 52.17728:3 52.22314:1 52.31702:2 52.35877:2 52.38801:3 52.42352:3 52.67873:2 52.88837:4 53.01646:1 53.16785:2 53.3637:2 53.85175:3 53.93437:2 54.0425:3 54.09767:2 54.12314:2 54.32288:2 54.39096:2 54.45482:3 54.48463:1 54.92429:2 54.9414:1 54.99488:3 55.03555:2 55.13836:2 55.21766:2 55.59785:2 56.00093:2 56.24737:1 56.275…
8979	Unknown	27.6371	369.415	Unknown	Unknown	Unknown	Unknown	74	white	rgb(0,0,0)	369.41501:78970 370.41836:68157 371.42172:15357	50.03939:4 50.15785:2 50.28055:4 50.32148:3 50.34195:3 50.40544:4 50.50588:3 50.61052:4 50.76049:3 50.88187:3 51.14568:5 51.24065:4 51.31091:1 51.32745:2 51.35019:2 51.38328:2 51.52197:4 51.66706:3 51.79781:2 51.86013:3 51.94537:6 51.97241:3 52.17857:3 52.25572:3 52.27241:6 52.52934:2 52.56909:1 52.58583:2 52.6235:1 52.69679:4 52.83723:4 52.85611:1 52.92327:2 53.0577:2 53.08714:2 53.15865:2 53.20…
86:2 325.75717:2 325.85095:1 325.92386:4 326.16876:5 326.62231:2 327.0762:11 327.16492:4 327.32153:4 327.50427:2 327.64529:2 327.91174:2 328.15216:3 328.30899:85 328.37173:4 328.4711:4 328.53909:1 328.60709:4 328.72217:3 328.77451:3 328.83206:2 329.00476:2 329.1618:1 329.32935:4 329.4079:2 329.84799:2 330.37753:3 330.55063:2 330.58212:2 330.77103:1 330.84976:3 330.939:2 331.07025:3 331.64279:3 33…	Unknown	Unknown	Unknown	Unknown	Unknown	Unknown	Unknown
9209	w/o MS2:Cyclopentasiloxane, decamethyl- (also known as chemical regent)	14.5328	371.097	C10H30O5Si5	Others	XMSXQFUHVRWGNA-UHFFFAOYSA-N	C[Si]1(C)O[Si](C)(C)O[Si](C)(C)O[Si](C)(C)O[Si](C)(C)O1	75	white	rgb(0,0,0)	371.09744:263696 372.10079:215369 373.10415:163895	50.01286:2 50.24577:5 50.31329:3 50.36652:1 50.40954:3 50.62695:3 50.72555:2 50.90451:1 50.97041:2 51.34812:2 51.63595:2 51.70647:1 51.883:3 51.89755:2 51.94953:1 52.20984:2 52.2745:3 52.32041:1 52.39349:2 52.83933:3 52.99467:1 53.05981:3 53.12499:2 53.39877:2 54.25619:3 54.32635:2 54.43063:4 55.39931:2 55.56912:2 55.97642:1 56.14062:3 56.52397:3 56.54133:3 56.79113:3 56.92386:3 57.03277:2 57.285…
9210	w/o MS2:Cyclopentasiloxane, decamethyl- (also known as chemical regent)	12.6025	371.097	C10H30O5Si5	Others	XMSXQFUHVRWGNA-UHFFFAOYSA-N	C[Si]1(C)O[Si](C)(C)O[Si](C)(C)O[Si](C)(C)O[Si](C)(C)O1	63	white	rgb(0,0,0)	371.09744:69226 372.10079:37397 373.10415:31934	50.04347:2 50.13742:2 50.17625:2 50.1926:1 50.22736:2 50.44437:3 50.47102:4 50.93746:2 51.02605:2 51.05285:4 51.35019:2 51.46812:4 51.96201:2 52.17648:3 52.75546:2 52.7869:1 52.92747:4 52.96946:2 53.12709:2 53.5148:4 53.67536:2 53.70285:3 53.90181:2 54.20306:3 54.46256:3 54.87221:2 55.2169:4 55.31343:1 55.44228:2 55.49385:2 55.67888:1 55.71333:2 56.37871:2 56.83681:4 57.07201:41 57.09599:9 57.135…
9211	w/o MS2:Cyclopentasiloxane, decamethyl- (also known as chemical regent)	17.0684	371.097	C10H30O5Si5	Others	XMSXQFUHVRWGNA-UHFFFAOYSA-N	C[Si]1(C)O[Si](C)(C)O[Si](C)(C)O[Si](C)(C)O[Si](C)(C)O1	62	white	rgb(0,0,0)	371.09744:77156 372.10079:58822 373.10415:47342	50.09656:1 50.51613:5 50.73172:2 50.779:2 50.86128:2 51.02605:1 51.11266:4 51.13123:2 51.29024:3 51.52197:2 51.5634:4 52.31206:1 52.5147:3 52.56909:3 52.84352:2 52.89388:2 52.94846:3 53.21126:3 53.23862:3 53.27021:3 53.384:5 53.46837:1 53.50847:1 53.68804:3 53.70919:2 53.77477:2 53.87003:2 54.51582:6 54.60747:3 54.6928:2 54.83801:2 55.05405:58 55.07333:13 55.12473:9 55.23405:2 55.52395:4 55.76719…
9212	w/o MS2:Cyclopentasiloxane, decamethyl- (also known as chemical regent)	11.6977	371.097	C10H30O5Si5	Others	XMSXQFUHVRWGNA-UHFFFAOYSA-N	C[Si]1(C)O[Si](C)(C)O[Si](C)(C)O[Si](C)(C)O[Si](C)(C)O1	59	white	rgb(0,0,0)	371.09744:75192 372.10079:57185 373.10415:44580	50.04347:3 50.10269:3 50.24372:4 50.3092:6 50.49973:2 50.75021:1 51.34399:3 51.42259:4 51.5779:2 52.22652:1 52.27658:2 52.69469:4 52.97156:4 53.37346:4 53.40087:2 53.46837:1 53.53592:3 54.20519:4 54.59468:3 54.81665:2 55.05405:37 55.15259:2 55.35207:3 55.48311:2 55.84264:3 55.95267:2 56.10603:2 56.14927:3 56.27475:4 56.37004:4 56.56303:4 56.63901:4 56.70201:3 56.82593:2 56.98266:2 57.07418:3 57.3…
9483	Unknown	6.44752	373.341	Unknown	Unknown	Unknown	Unknown	64	white	rgb(0,0,0)	373.34055:58504 374.3439:25138 375.34726:4824	50.00906:1 50.03151:5 50.44671:3 50.78339:3 50.84716:4 51.03871:3 51.11914:2 51.26366:3 51.32773:3 51.72543:3 52.0268:2 52.30817:5 52.41884:2 52.5129:2 52.59029:2 52.76413:4 52.86689:3 52.88367:1 53.00966:3 53.13789:1 53.35688:2 53.42646:3 53.55521:2 53.61224:3 53.88303:3 54.00383:2 54.05262:2 54.28199:4 54.50545:4 54.62482:2 55.00082:5 55.05648:96 55.23219:4 55.2708:4 55.32874:3 55.39101:1 55.45…
9624	Unknown	6.42955	376.257	Unknown	Unknown	Unknown	Unknown	80	white	rgb(0,0,0)	376.25671:122802 377.26006:45283 378.26342:8245	50.04988:2 50.17653:4 50.35657:2 50.3791:2 50.4631:3 50.66009:3 51.11914:3 51.32773:2 51.43529:2 51.47876:5 51.52018:2 51.55746:3 53.08742:3 53.33159:2 53.93176:4 54.66108:3 55.13573:4 55.23219:1 55.44471:3 55.59522:3 55.63396:4 55.7761:4 55.89901:3 56.20795:2 56.36816:3 56.8458:8 56.87408:2 57.07011:749 57.09846:49 57.11808:25 57.13335:19 57.19226:26 57.22499:8 57.23809:6 57.33638:4 57.39976:2 5…
9625	Unknown	3.52014	376.257	Unknown	Unknown	Unknown	Unknown	81	white	rgb(0,0,0)	376.2572:113050 377.26055:44241 378.26391:15565	50.04143:3 50.05368:3 50.08022:4 50.99308:3 51.28404:2 51.44122:5 52.02235:4 52.03901:1 52.16815:1 52.26198:2 52.28493:2 52.48125:2 52.51679:2 52.81626:2 52.8729:4 52.93796:2 53.0514:1 53.20494:2 53.22599:1 53.53169:3 53.89545:1 54.02475:2 54.14784:4 54.20731:3 54.44766:2 54.70774:3 54.76752:16 54.8829:2 54.99198:2 55.24692:4 55.75211:2 56.03688:4 56.19469:2 56.39388:3 56.56954:2 57.0088:3 57.030…
9627	w/o MS2:LDGTS 9:0	6.89485	376.262	C19H37NO6	LDGTS	UVTDFIQAVWASNQ-UHFFFAOYSA-N	O=C(OCC(O)COCCC(C(=O)[O-])[N+](C)(C)C)CCCCCCCC	78	white	rgb(0,0,0)	376.2623:105023 377.26565:37147 378.26901:9088	50.03967:3 50.21946:2 50.84305:2 50.89038:2 51.02222:3 51.04283:3 51.52846:4 51.63623:3 52.04137:3 52.39168:4 52.45227:2 53.18839:2 53.28103:2 53.33791:2 53.56365:1 53.64182:3 53.97203:2 54.06535:2 54.15237:3 54.65895:4 55.07575:3 55.56725:3 56.03285:6 56.53727:2 56.58285:2 56.68491:2 56.74794:4 57.07229:543 57.09846:32 57.12899:15 57.20098:1 57.22063:4 57.27084:8 57.3189:3 57.44349:9 57.64488:6 …
10331	Unknown	4.17853	387.177	Unknown	Unknown	Unknown	Unknown	70	white	rgb(0,0,0)	387.17694:51384 388.18029:18455 389.18365:4440	50.00702:3 50.10093:2 50.34838:5 50.36681:2 50.40368:1 50.77517:3 50.89244:3 50.95628:3 51.00779:3 51.41666:3 52.07468:2 52.27061:3 52.61123:3 52.84381:5 53.00966:1 53.48765:3 53.73063:3 54.16087:3 54.57151:2 54.72724:3 54.74005:4 55.01152:5 55.05434:90 55.09503:11 55.12288:6 55.18502:2 55.23219:2 55.30728:2 55.33947:2 55.41248:1 55.50489:2 55.60598:3 55.9767:2 56.11496:3 56.2534:4 56.49606:3 56.…
10335	Unknown	2.97364	387.177	Unknown	Unknown	Unknown	Unknown	107	white	rgb(0,0,0)	387.1777:1135579 388.18105:480691 389.18441:96956	50.19749:2 50.48208:2 50.86826:2 51.02686:44 51.07015:2 51.08871:4 51.25178:1 51.4917:3 52.34207:2 52.44651:2 52.73738:3 52.92405:2 53.03747:67 53.0711:4 53.44595:3 53.62752:2 53.79248:2 54.85802:10 54.88367:5 54.90077:3 54.93285:3 54.96707:2 55.05482:105 55.06981:37 55.09336:5 55.26699:12 55.66887:3 55.8736:5 55.91674:3 55.95775:2 56.20626:3 56.24953:2 56.47918:3 56.76144:2 56.79623:2 56.88108:2…
10337	Unknown	4.86948	387.183	Unknown	Unknown	Unknown	Unknown	116	white	rgb(0,0,0)	387.18262:3271984 388.18597:1119717 389.18933:210958	50.30539:3 50.34428:3 50.40572:1 50.54103:3 51.02428:70 51.06139:8 51.35875:3 52.36245:3 52.45645:3 53.03697:31 53.05799:2 53.0706:4 53.20733:3 53.29999:3 53.75813:2 55.05434:88 55.07361:13 55.09717:6 55.13359:5 55.15716:5 55.32874:3 56.77185:2 57.03524:171 57.07447:9 57.15516:4 57.23373:25 57.30361:2 57.5135:5 57.85979:3 58.26878:1 58.39219:4 59.04893:12 59.07555:5 59.19315:2 59.42205:4 59.63356…
10338	Unknown	4.6996	387.183	Unknown	Unknown	Unknown	Unknown	109	white	rgb(0,0,0)	387.18262:1733299 388.18597:682070 389.18933:131565	50.21742:3 50.82864:2 51.00779:1 51.82925:2 52.07468:2 53.06009:3 53.36953:2 53.50031:3 53.73486:3 54.9837:1 55.05434:18 55.07361:8 55.26222:2 55.27938:3 55.59092:4 55.71362:13 56.41583:1 56.49606:2 57.03524:88 57.06793:3 57.09846:2 57.1988:10 57.21844:7 57.31234:3 57.75667:4 58.00695:1 58.49367:11 58.57094:2 58.70131:1 59.03341:1 59.27311:2 59.37534:2 60.98033:1 61.90772:3 62.62955:2 63.59466:2 …
10339	Unknown	5.43187	387.183	Unknown	Unknown	Unknown	Unknown	77	white	rgb(0,0,0)	387.18262:92820 388.18597:31147 389.18933:6555	50.35657:2 50.74433:2 51.02222:36 51.09645:3 52.08093:3 52.23932:2 52.45645:4 52.70336:3 52.95505:2 53.03697:5 53.05379:6 53.17366:1 53.21575:2 53.41592:2 53.47499:2 53.5172:2 53.59745:2 53.69678:2 53.75601:2 53.98899:2 54.60349:3 54.65895:3 54.74432:3 54.76994:2 55.02009:4 55.36094:2 55.68562:2 55.84724:3 56.04581:7 56.09983:4 56.11929:4 56.62844:3 56.75011:1 56.86756:3 57.06793:12 57.08973:5 57…
10340	Unknown	6.03132	387.183	Unknown	Unknown	Unknown	Unknown	72	white	rgb(0,0,0)	387.18262:59374 388.18597:22200 389.18933:4903	50.19084:2 50.66625:3 50.89862:1 51.04283:3 51.13152:2 51.17899:2 51.52225:2 51.68808:3 51.75449:2 52.0268:4 52.34783:3 52.42929:2 52.71174:3 52.76203:3 53.21786:4 53.35267:3 53.87455:3 54.10779:1 54.20547:1 54.23948:2 54.37557:3 54.63762:3 54.84044:2 55.02865:2 55.08646:1 55.13787:2 55.26651:4 55.37597:2 55.4662:3 55.73085:2 55.81921:2 55.85802:2 57.03524:67 57.05267:23 57.15953:2 57.22063:3 57.…
10351	w/o MS2:CoQ3	4.6996	387.245	C24H34O4	CoQ	XREILSQAXUAAHP-UHFFFAOYSA-N	O=C1C(OC)=C(OC)C(=O)C(=C1C)CC=C(C)CCC=C(C)CCC=C(C)C	77	white	rgb(0,0,0)	387.24509:92940 388.24844:72832 389.2518:22882	50.06009:2 50.08051:2 50.46516:3 50.85745:2 50.99955:3 51.0284:66 51.05314:6 51.09645:2 51.1955:7 51.23267:2 51.25747:3 51.57404:3 51.59062:4 51.6155:2 51.62794:3 51.7711:6 51.78771:3 51.83341:2 51.85003:2 51.92278:2 52.03929:2 52.49826:4 52.83123:2 53.04118:12 53.06009:3 53.22628:3 53.25154:2 53.39272:2 53.49609:6 53.53198:2 53.589:2 53.60801:2 53.87879:3 54.03989:2 54.10355:2 54.17999:2 54.2798…
10382	w/o MS2:ST 27:1;O	2.97132	387.359	C27H46O	ST	HVYWMOMLDIMFJA-UHFFFAOYSA-N	OC1CC2=CCC3C(CCC4(C)C(CCC34)C(C)CCCC(C)C)C2(C)CC1	69	white	rgb(0,0,0)	387.35916:127927 388.36251:57732 389.36587:19130	50.01286:45 50.04959:3 50.08839:2 50.13333:4 50.29078:5 50.45462:2 50.61873:2 50.7461:2 50.78517:1 50.85717:3 50.89421:8 50.91275:2 50.96217:4 51.02193:54 51.04667:4 51.22826:11 51.31091:6 51.32745:3 51.46812:7 51.56133:4 51.58619:2 51.62973:2 51.79989:3 51.8726:5 52.19107:3 52.25155:2 52.81207:4 52.94006:2 52.97996:3 53.04089:154 53.07032:12 53.23652:4 53.48103:3 53.51058:4 53.57393:2 53.74303:4…
10389	w/o MS2:ST 27:1;O	4.6996	387.364	C27H46O	ST	HVYWMOMLDIMFJA-UHFFFAOYSA-N	OC1CC2=CCC3C(CCC4(C)C(CCC34)C(C)CCCC(C)C)C2(C)CC1	70	white	rgb(0,0,0)	387.36435:52252 388.3677:24786 389.37106:7999	50.02538:4 50.27265:3 50.53488:1 50.64982:3 50.6683:2 50.6909:6 50.87597:4 50.92126:2 51.02428:185 51.05932:15 51.07582:5 51.13564:3 51.15009:2 51.20996:4 51.26573:3 51.34427:3 51.50361:8 51.5181:5 51.55332:2 51.60099:2 51.71091:3 51.75241:3 51.90615:2 52.11634:2 52.35618:2 52.41048:4 52.66566:6 52.72641:4 53.03907:307 53.05589:21 53.0664:21 53.08322:7 53.12738:2 53.20733:4 53.35478:6 53.40749:2 …
10684	Unknown	46.2147	391.334	Unknown	Unknown	Unknown	Unknown	72	white	rgb(0,0,0)	391.3392:62063 392.34255:35946 393.34591:9224	50.01694:2 50.13537:3 50.20282:4 50.21509:4 50.23963:4 50.41364:1 50.51408:6 50.54075:2 50.57973:1 50.64543:3 50.70295:4 50.73172:4 50.7461:3 50.76461:3 50.82219:5 50.86951:3 50.96423:3 51.19109:2 51.24892:3 51.26751:2 51.30884:3 51.3688:6 51.41845:1 51.45984:2 51.47847:2 51.53025:3 51.5634:1 51.67328:2 51.69817:3 51.76874:4 51.83936:1 51.86845:5 51.89755:4 51.91418:3 52.05982:1 52.1223:4 52.1348…
63.5979:2 363.76849:2 363.91711:3 364.01071:3 364.03824:4 364.09329:2 364.52841:4 364.6441:3 364.83148:2 365.02994:6 365.23395:2 365.59802:3 365.68079:2 365.71942:3 366.03403:1 366.50345:3 366.64709:3 366.76868:3 366.91791:3 367.02292:3 367.09479:4 367.34363:3 367.44321:6 367.53171:3 367.63681:1 367.68661:3 367.78622:1 367.85263:3 367.96332:2 368.31213:3 368.48383:3 368.55032:3 368.81073:6 368.97…	Unknown	Unknown	Unknown	Unknown	Unknown	Unknown	Unknown
10685	Unknown	38.007	391.334	Unknown	Unknown	Unknown	Unknown	70	white	rgb(0,0,0)	391.33347:52362 392.33682:30830 393.34018:8407	50.03735:7 50.10065:1 50.12516:3 50.22941:4 50.2785:6 50.33376:2 50.35629:2 50.37267:2 50.43208:4 50.53049:3 50.58179:3 50.67418:3 50.77077:2 50.80985:2 50.87981:3 50.9869:3 51.04667:5 51.10441:2 51.16219:2 51.39362:2 51.43914:1 51.50332:4 51.54889:3 51.60485:4 51.66291:3 51.69817:2 51.72723:3 51.75628:3 51.8352:3 51.88923:3 51.93705:4 51.99738:2 52.04733:3 52.08897:2 52.11189:3 52.14522:3 52.159…
6.58347:2 356.7742:4 356.91049:3 357.17221:6 357.58679:3 357.75598:4 357.93066:2 358.25284:3 358.34024:5 358.48227:1 358.77191:6 359.08899:3 359.24759:2 359.36246:2 359.44998:1 359.48828:1 359.6962:3 359.78925:2 359.97537:2 360.15607:3 360.23822:3 360.35873:3 360.47925:2 360.60526:6 360.85739:6 361.04926:7 361.1315:2 361.33444:1 361.65814:5 361.89963:2 361.93808:5 362.04239:4 362.20712:3 362.3663…	Unknown	Unknown	Unknown	Unknown	Unknown	Unknown	Unknown
10688	Unknown	20.844	391.339	Unknown	Unknown	Unknown	Unknown	72	white	rgb(0,0,0)	391.33868:60274 392.34203:35515 393.34539:10447	50.03559:4 50.07642:1 50.12136:3 50.37295:4 50.57181:2 50.77928:2 50.86362:5 50.93774:3 51.04283:4 51.11089:3 51.17279:2 51.22648:3 51.24094:4 51.45806:3 51.49118:2 51.54918:3 51.60099:2 51.66319:3 51.80433:1 51.81887:3 51.98726:3 52.0372:2 52.05386:5 52.22472:3 52.29147:2 52.42302:3 52.46481:2 52.55891:2 52.58611:1 52.60704:3 52.64262:3 52.66147:2 52.80606:3 52.86479:4 53.03277:5 53.12948:3 53.1…
10689	Unknown	19.0151	391.344	Unknown	Unknown	Unknown	Unknown	77	white	rgb(0,0,0)	391.34439:96714 392.34774:68824 393.3511:19838	50.11931:3 50.26242:4 50.38524:2 50.55539:3 50.68063:2 50.78956:4 50.92744:3 51.20376:2 51.336:3 51.39184:3 51.47462:3 51.50982:3 51.77318:1 51.82925:3 51.98102:2 52.05386:3 52.19344:4 52.25183:2 52.39586:2 52.55891:3 52.77042:2 52.78299:2 52.97815:2 53.20523:2 53.41381:2 53.47499:2 53.49398:4 53.59745:3 53.70947:1 53.72428:4 53.75178:2 53.91481:1 54.12053:3 54.2586:3 54.36493:3 54.58217:2 54.667…
10690	Unknown	17.8649	391.344	Unknown	Unknown	Unknown	Unknown	77	white	rgb(0,0,0)	391.34439:95099 392.34774:70271 393.3511:17251	50.19084:2 50.22355:3 50.30743:2 50.32995:1 50.64777:2 50.769:2 50.89862:2 51.11295:2 51.29879:2 51.68393:4 51.92486:1 51.98102:2 51.99974:5 52.04762:1 52.11425:2 52.15384:3 52.24766:4 52.44391:2 52.50662:3 52.64891:2 52.69917:1 52.76413:3 52.88158:4 53.15893:2 53.60379:3 53.76024:2 53.87032:6 53.99323:3 54.06747:4 54.08232:2 54.17361:2 54.20123:1 54.35855:2 54.59496:2 54.64615:1 55.00082:2 55.06…
10692	Unknown	18.3401	391.345	Unknown	Unknown	Unknown	Unknown	76	white	rgb(0,0,0)	391.34491:83850 392.34826:51305 393.35162:12039	50.07206:2 50.16194:3 50.19873:3 50.27441:2 50.46692:3 50.63105:2 50.71322:3 50.82425:2 51.02605:4 51.1787:2 51.48055:3 51.54268:2 51.83936:2 52.05149:2 52.14522:2 52.22652:3 52.28075:3 52.31832:2 52.36634:4 52.3914:2 52.44363:4 52.5942:3 52.67794:3 53.09975:5 53.21547:3 53.44094:3 53.87851:4 54.05021:2 54.2732:3 54.34337:4 54.49664:2 54.56696:4 54.71841:3 54.83374:3 54.96202:4 55.01124:2 55.0604…
10693	Unknown	18.8615	391.345	Unknown	Unknown	Unknown	Unknown	75	white	rgb(0,0,0)	391.34491:84938 392.34826:52715 393.35162:14878	50.07818:2 50.2519:2 50.27236:3 50.29897:3 50.32967:3 50.52024:5 50.62284:4 50.64338:3 50.71322:3 50.79134:3 50.81808:3 50.83865:2 50.8901:1 50.92304:3 50.98072:3 51.05079:3 51.07554:3 51.26338:3 51.34192:3 51.39776:2 51.45363:3 51.55096:2 51.64009:2 51.74798:2 51.7812:1 51.82689:2 51.83936:3 51.86221:2 51.89963:2 51.95369:3 51.98074:5 52.03692:5 52.0744:5 52.18899:3 52.24321:2 52.48752:3 52.6214…
10694	Unknown	18.4335	391.345	Unknown	Unknown	Unknown	Unknown	75	white	rgb(0,0,0)	391.34491:82118 392.34826:50735 393.35162:12030	50.12516:9 50.14355:8 50.36857:3 50.45257:2 50.52639:2 50.70295:3 50.75638:2 50.90451:2 50.92304:4 50.9972:3 51.02193:9 51.03842:11 51.15393:2 51.27371:3 51.38948:3 51.60485:3 51.67328:4 51.7044:3 51.91626:3 51.98698:2 52.61303:2 52.74917:2 52.93377:2 52.99257:3 53.00727:5 53.04089:4 53.14813:1 53.19863:2 53.22178:2 53.30392:4 53.40087:2 53.57604:3 53.98658:3 54.00779:3 54.10963:3 54.13723:4 54.1…
10695	Unknown	17.4608	391.35	Unknown	Unknown	Unknown	Unknown	78	white	rgb(0,0,0)	391.3501:100458 392.35345:78753 393.35681:20969	50.14179:3 50.45081:4 50.63955:3 50.67857:3 50.8451:1 50.90685:2 50.9707:2 51.04283:2 51.22855:1 51.31739:5 51.33807:3 51.37115:3 51.44771:2 51.59477:1 51.62794:1 51.70261:1 51.92486:2 52.34783:3 52.40004:3 52.43555:1 52.48571:3 52.50871:3 52.58611:2 52.60495:2 52.68241:3 52.83123:2 52.94245:2 53.06009:1 53.21575:2 54.34153:4 54.9067:1 54.9452:3 55.0522:49 55.07147:23 55.10145:5 55.15073:3 55.240…
11139	Unknown	3.52199	393.288	Unknown	Unknown	Unknown	Unknown	91	white	rgb(0,0,0)	393.28769:473767 394.29104:204200 395.2944:33138	50.34633:1 50.45901:2 50.59438:2 50.94392:3 52.25809:3 52.77461:2 53.11897:2 53.50454:3 53.89786:2 54.60776:2 55.30943:3 55.36094:3 55.43182:1 55.52854:2 56.00046:1 57.07011:619 57.08755:35 57.105:26 57.1268:16 57.16389:5 57.29269:3 57.39539:4 57.67775:2 57.78738:1 58.16089:3 59.48657:5 59.60236:1 59.65361:1 59.74503:5 60.19867:2 60.35773:2 60.53497:4 60.66301:2 60.81594:2 61.23974:1 61.57441:2 6…
11140	Unknown	6.42955	393.288	Unknown	Unknown	Unknown	Unknown	90	white	rgb(0,0,0)	393.28769:320065 394.29104:112950 395.2944:17650	50.1234:2 50.63134:3 50.8163:3 50.83276:3 51.14596:3 51.48497:2 51.57611:2 51.75864:3 51.8438:3 52.51499:2 52.64891:3 53.23049:1 53.28524:3 53.60379:2 53.6228:2 53.95719:2 53.99747:2 54.07383:2 54.09081:4 54.10991:4 54.2076:3 55.01366:1 55.18717:2 55.25793:2 55.99614:4 56.13442:1 56.26205:3 56.54161:3 56.73707:2 56.78925:3 56.95681:2 57.07011:501 57.105:35 57.13989:7 57.18353:7 57.23591:5 57.2511…
11141	Unknown	6.89485	393.288	Unknown	Unknown	Unknown	Unknown	88	white	rgb(0,0,0)	393.28769:260520 394.29104:92284 395.2944:16527	50.2972:2 50.65803:5 50.74844:3 50.95422:2 51.16454:5 51.2017:2 51.60928:2 51.8064:5 51.84587:2 52.00391:3 52.13092:4 52.31025:1 52.32487:2 52.97185:3 53.16314:6 53.18418:2 53.35688:4 53.43279:3 53.68198:3 53.72851:2 53.94871:2 54.92167:3 55.16359:4 55.17645:3 55.44471:2 55.61028:3 55.63611:3 55.72439:3 56.23175:4 57.07229:381 57.09846:23 57.12463:9 57.14426:4 57.22936:11 57.24683:14 57.39976:3 5…
11147	Unknown	3.39555	393.288	Unknown	Unknown	Unknown	Unknown	106	white	rgb(0,0,0)	393.28839:1862784 394.29174:834749 395.2951:125079	50.17092:2 50.70169:3 50.73663:2 51.34272:2 51.51033:2 51.58699:3 51.68859:4 52.04604:4 52.22523:3 52.73319:4 52.98285:2 53.20362:2 53.48814:1 53.50925:1 53.60639:2 53.75439:1 54.49529:3 54.69784:2 54.97135:2 55.30776:2 55.44949:2 55.47527:2 56.33397:2 56.62457:2 56.70493:2 57.03788:2 57.07058:690 57.09238:42 57.12727:11 57.14035:10 57.17744:3 57.19272:3 57.21017:5 57.23855:1 57.26039:4 57.37617:…
11410	w/o MS2:Cer 15:3;2O/8:0;O	7.13283	396.31	C23H41NO4	Cer_HS	OARZKWIXCMOETR-UHFFFAOYSA-N	O=C(NC(CO)C(O)C=CCCC=CCCC=CCC)C(O)CCCCCC	51	white	rgb(0,0,0)	396.30997:11125 397.31332:4885 398.31668:2153	50.57438:1 50.92384:5 51.05365:1 51.13203:3 51.14854:3 51.88587:4 51.92953:2 51.94201:2 52.0856:2 52.38383:1 52.40472:2 53.03957:1 53.09633:3 53.28152:1 53.5177:6 53.62963:1 53.74381:4 53.81152:3 54.19534:2 54.39734:3 54.61677:2 55.05054:9 55.27343:5 55.70117:2 56.13705:2 56.62022:3 56.89414:2 56.99648:4 57.07058:511 57.09674:32 57.12727:10 57.16217:9 57.28878:2 57.31281:2 57.56649:12 57.58182:7 …
11411	w/o MS2:DG O-17:4_3:0	13.7247	396.315	C23H38O4	EtherDG	FUNSVHBKCCGYDA-UHFFFAOYSA-N	O=C(OC(CO)COCCCCC=CCC=CCC=CCC=CCC)CC	61	white	rgb(0,0,0)	396.31506:21760 397.31841:8426 398.32177:2847	50.03763:2 50.06417:2 50.45286:1 50.59438:4 50.66214:2 51.43529:4 51.61135:2 51.63831:2 51.76487:2 51.81887:2 51.91031:2 52.3186:2 52.34992:3 52.46272:3 52.50871:2 52.59239:4 52.84801:2 52.93615:3 52.95085:3 53.11476:1 53.16103:3 53.18208:2 53.51087:3 53.54465:4 53.66719:2 53.85973:3 54.2076:3 54.29262:1 54.45859:3 54.65895:1 55.05434:122 55.09288:7 55.15287:3 55.16573:3 55.24077:2 55.25793:3 55.…
11414	Unknown	7.13852	396.327	Unknown	Unknown	Unknown	Unknown	67	white	rgb(0,0,0)	396.32718:46734 397.33053:17959 398.33389:3924	50.57438:1 50.92384:5 51.05365:1 51.13203:3 51.14854:3 51.88587:4 51.92953:2 51.94201:2 52.0856:2 52.38383:1 52.40472:2 53.03957:1 53.09633:3 53.28152:1 53.5177:6 53.62963:1 53.74381:4 53.81152:3 54.19534:2 54.39734:3 54.61677:2 55.05054:9 55.27343:5 55.70117:2 56.13705:2 56.62022:3 56.89414:2 56.99648:4 57.07058:511 57.09674:32 57.12727:10 57.16217:9 57.28878:2 57.31281:2 57.56649:12 57.58182:7 …
11415	Unknown	17.1452	396.332	Unknown	Unknown	Unknown	Unknown	78	white	rgb(0,0,0)	396.33231:100302 397.33566:33943 398.33902:7830	50.02742:2 51.12946:4 51.26986:2 51.30086:3 52.35618:4 53.22628:2 53.39694:3 54.17361:2 54.21397:4 54.23735:2 54.98798:3 55.05434:89 55.07789:20 55.12502:3 55.15073:5 55.67055:3 56.12361:2 56.39849:2 56.81969:26 56.8371:2 57.07011:553 57.08973:33 57.11154:21 57.1268:18 57.14644:8 57.17044:10 57.20317:4 57.47193:5 57.50475:3 57.58793:12 57.62078:5 57.70186:2 58.10149:14 58.12349:2 58.37455:2 58.62…
11416	Unknown	13.6863	396.332	Unknown	Unknown	Unknown	Unknown	70	white	rgb(0,0,0)	396.33231:51541 397.33566:21192 398.33902:5416	50.03763:2 50.06417:2 50.45286:1 50.59438:4 50.66214:2 51.43529:4 51.61135:2 51.63831:2 51.76487:2 51.81887:2 51.91031:2 52.3186:2 52.34992:3 52.46272:3 52.50871:2 52.59239:4 52.84801:2 52.93615:3 52.95085:3 53.11476:1 53.16103:3 53.18208:2 53.51087:3 53.54465:4 53.66719:2 53.85973:3 54.2076:3 54.29262:1 54.45859:3 54.65895:1 55.05434:122 55.09288:7 55.15287:3 55.16573:3 55.24077:2 55.25793:3 55.…
11521	Unknown	20.388	397.414	Unknown	Unknown	Unknown	Unknown	69	white	rgb(0,0,0)	397.41367:60836 398.41702:32602 399.42038:6897	50.22203:3 50.24044:3 50.26294:2 50.31614:3 50.43084:2 50.68115:1 50.74074:2 51.08665:3 51.12172:1 51.3634:3 51.54348:3 51.5787:2 51.95657:3 52.0169:2 52.17102:5 52.51758:3 52.58034:2 52.83802:2 52.86529:2 52.95555:2 53.01226:1 53.03957:1 53.2731:4 53.29206:2 53.52614:3 53.69939:2 53.80306:6 53.82211:3 54.12102:2 54.31437:2 54.36967:4 54.61677:4 54.7747:2 54.79392:2 54.85374:1 54.8858:4 55.15121:…
11949	Unknown	2.97364	404.202	Unknown	Unknown	Unknown	Unknown	94	white	rgb(0,0,0)	404.2074:349451 405.21075:171124 406.21411:35144	50.79831:3 51.02273:45 51.03922:10 51.05984:8 51.23526:4 51.34272:2 51.73217:4 53.03957:17 53.10685:2 53.42485:5 53.49659:2 54.16136:2 54.49102:2 54.56773:2 55.01629:7 55.05268:338 55.07409:41 55.11907:6 55.20266:6 55.36142:3 55.40437:2 55.44304:6 55.81753:3 56.00741:2 56.1003:7 56.13057:5 56.39896:5 56.57029:2 57.03352:185 57.05968:15 57.07494:7 57.12509:4 57.24947:1 57.82513:1 57.95027:1 57.994…
11951	Unknown	4.86948	404.207	Unknown	Unknown	Unknown	Unknown	102	white	rgb(0,0,0)	404.20688:941070 405.21023:345541 406.21359:72821	50.00497:4 50.23991:2 50.40368:2 50.53693:3 51.03664:3 51.13564:1 51.44357:1 51.68601:4 52.27478:3 53.27682:3 53.83644:3 54.0505:3 54.17999:2 55.05648:123 55.07575:13 55.10145:2 55.14859:2 55.17645:1 55.76964:4 55.95943:2 56.13874:3 56.2534:3 56.43317:1 57.03524:87 57.06793:41 57.1159:6 57.27521:14 57.31453:2 57.41507:5 57.6405:5 58.84068:4 59.15985:5 59.49325:3 59.6759:3 59.78964:2 61.03217:175 …
11952	Unknown	4.6996	404.207	Unknown	Unknown	Unknown	Unknown	96	white	rgb(0,0,0)	404.20688:547704 405.21023:228304 406.21359:48381	50.26037:1 50.3013:2 50.77311:2 51.03252:3 52.88158:4 53.03907:53 53.11055:9 53.21365:1 53.2726:1 53.43912:2 54.24585:4 54.83403:3 55.0158:34 55.0522:37 55.06933:22 55.0886:3 55.21718:3 55.65979:2 56.0631:19 56.08687:4 57.03524:198 57.09846:2 57.12244:13 57.5529:3 57.64488:4 57.72159:2 58.01794:2 58.95805:1 58.98021:4 59.08664:2 59.25311:3 59.28643:2 59.43539:2 59.70266:1 59.97498:3 60.27481:2 60…
12172	Unknown	3.39555	407.3	Unknown	Unknown	Unknown	Unknown	73	white	rgb(0,0,0)	407.29968:67157 408.30303:33769 409.30639:7047	50.03407:2 50.27112:3 50.32228:2 50.52719:3 50.75513:3 51.08459:3 51.11346:2 51.24352:2 51.35099:3 51.44408:3 51.79653:4 51.81107:3 52.07519:3 52.18353:2 52.28781:2 52.35877:1 52.40681:2 52.51549:1 52.70596:3 52.74577:2 52.80027:5 52.89886:3 53.05639:4 53.57893:2 53.72477:3 53.86022:1 53.96616:3 54.33564:4 54.50167:4 54.83237:1 54.96707:3 55.14907:2 55.18765:2 55.52257:2 55.56988:2 55.6452:2 55.6…
12388	Unknown	11.7834	410.375	Unknown	Unknown	Unknown	Unknown	62	white	rgb(0,0,0)	410.37448:46431 411.37783:27353 412.38119:6449	50.06061:2 50.16888:3 50.6298:2 51.20428:1 51.25385:1 51.30757:3 51.32824:3 51.64296:2 52.13143:2 52.43815:4 52.71434:2 52.76882:2 52.97025:2 53.09843:2 53.40165:2 53.55359:3 53.79882:3 53.87081:2 54.35691:2 54.5656:2 54.68504:2 55.06767:2 55.28415:6 55.30991:2 55.89517:2 56.02684:3 56.14354:2 56.18895:2 56.3708:3 56.49219:2 57.08366:5 57.10982:2 57.2451:4 57.28441:3 57.31062:5 57.66944:12 57.741…
12497	Unknown	36.6181	411.398	Unknown	Unknown	Unknown	Unknown	68	white	rgb(0,0,0)	411.39816:40714 412.40151:22110 413.40487:5788	50.01694:2 50.03531:2 50.14968:3 50.19056:2 50.26622:3 50.29897:3 50.32762:3 50.36857:3 50.47307:2 50.60641:4 50.629:2 50.65775:3 50.69678:5 50.73788:2 50.84894:4 50.96835:2 50.98278:4 51.04461:2 51.16013:2 51.21174:3 51.28197:5 51.31298:6 51.34192:4 51.40604:5 51.44743:3 51.47847:3 51.68365:2 51.77082:2 51.78535:3 51.84767:7 51.89547:2 52.00986:2 52.04733:4 52.06815:3 52.08689:2 52.19733:4 52.24…
.35483:5 372.42163:2 372.58871:2 372.76697:4 373.16266:5 373.26859:4 373.32431:4 373.40237:2 373.50833:1 373.59756:5 373.68683:2 374.01044:3 374.08856:4 374.15555:4 374.25043:2 374.38443:4 374.50168:3 374.64688:4 374.7251:4 374.7977:2 374.98767:3 375.1218:6 375.228:3 375.41248:3 375.48517:2 375.56906:3 375.80954:2 376.16205:3 376.32999:3 376.35797:4 376.52032:1 376.78354:3 376.86197:2 376.9628:4 …	Unknown	Unknown	Unknown	Unknown	Unknown	Unknown	Unknown
12506	Unknown	36.6606	411.422	Unknown	Unknown	Unknown	Unknown	57	white	rgb(0,0,0)	411.42157:16091 412.42492:11420 413.42828:4958	50.01694:2 50.03531:2 50.14968:3 50.19056:2 50.26622:3 50.29897:3 50.32762:3 50.36857:3 50.47307:2 50.60641:4 50.629:2 50.65775:3 50.69678:5 50.73788:2 50.84894:4 50.96835:2 50.98278:4 51.04461:2 51.16013:2 51.21174:3 51.28197:5 51.31298:6 51.34192:4 51.40604:5 51.44743:3 51.47847:3 51.68365:2 51.77082:2 51.78535:3 51.84767:7 51.89547:2 52.00986:2 52.04733:4 52.06815:3 52.08689:2 52.19733:4 52.24…
.35483:5 372.42163:2 372.58871:2 372.76697:4 373.16266:5 373.26859:4 373.32431:4 373.40237:2 373.50833:1 373.59756:5 373.68683:2 374.01044:3 374.08856:4 374.15555:4 374.25043:2 374.38443:4 374.50168:3 374.64688:4 374.7251:4 374.7977:2 374.98767:3 375.1218:6 375.228:3 375.41248:3 375.48517:2 375.56906:3 375.80954:2 376.16205:3 376.32999:3 376.35797:4 376.52032:1 376.78354:3 376.86197:2 376.9628:4 …	Unknown	Unknown	Unknown	Unknown	Unknown	Unknown	Unknown
12569	Cer 25:0;3O|Cer 15:0;2O/10:0;O	13.7838	412.388	C25H51NO4	Cer_HDS	NDDWGJPIXQGKNP-UHFFFAOYSA-N	O=C(NC(CO)C(O)CCCCCCCCCCCC)C(O)CCCCCCCC	61	white	rgb(208, 102, 204)	412.38782:41856 413.39117:38738 414.39453:8045	50.30591:2 50.45748:3 50.74074:2 51.07221:1 51.25178:4 51.30551:3 52.49458:2 53.13629:2 53.30259:2 53.55781:2 53.6233:3 54.91788:2 55.05482:104 55.10622:5 55.12121:3 55.16407:2 55.52257:2 55.56558:1 55.77442:3 56.28417:2 57.06839:14 57.15781:2 57.35432:3 57.57087:2 58.69512:16 58.89204:3 59.06046:3535 59.08486:270 59.13145:69 59.15364:16 59.16474:26 59.19581:13 59.21136:18 59.2691:24 59.29132:26 …
12641	w/o MS2:NAGlySer 16:2;O	37.4963	413.262	C21H36N2O6	NAGlySer	ZLROQDUGSHYFDW-UHFFFAOYSA-N	O=C(O)C(NC(=O)CNC(=O)CC(O)CCCCCC=CCC=CCCC)CO	69	white	rgb(0,0,0)	413.26151:47857 414.26486:19069 415.26822:6177	50.09656:3 50.22736:2 50.27645:3 50.31329:2 50.40544:6 50.47102:2 50.48742:6 50.5428:3 50.56126:3 50.58384:3 50.60436:2 50.63721:2 50.66391:2 50.79134:3 50.91481:3 51.00544:4 51.13742:2 51.19728:1 51.30471:3 51.33778:3 51.4557:3 51.47226:3 51.60278:6 51.6318:2 51.67743:3 51.8082:3 51.86845:5 51.93913:3 51.95785:2 51.98906:2 52.02443:5 52.07232:3 52.1098:2 52.15356:3 52.18482:3 52.21401:2 52.43527…
12654	w/o MS2:NAGlySer 16:2;O	37.4074	413.262	C21H36N2O6	NAGlySer	ZLROQDUGSHYFDW-UHFFFAOYSA-N	O=C(O)C(NC(=O)CNC(=O)CC(O)CCCCCC=CCC=CCCC)CO	68	white	rgb(0,0,0)	413.26151:47857 414.26486:19069 415.26822:6177	50.09656:3 50.22736:2 50.27645:3 50.31329:2 50.40544:6 50.47102:2 50.48742:6 50.5428:3 50.56126:3 50.58384:3 50.60436:2 50.63721:2 50.66391:2 50.79134:3 50.91481:3 51.00544:4 51.13742:2 51.19728:1 51.30471:3 51.33778:3 51.4557:3 51.47226:3 51.60278:6 51.6318:2 51.67743:3 51.8082:3 51.86845:5 51.93913:3 51.95785:2 51.98906:2 52.02443:5 52.07232:3 52.1098:2 52.15356:3 52.18482:3 52.21401:2 52.43527…
12685	w/o MS2:Dioctyl phthalate (also known as the production of plastic)	14.0112	413.267	C24H38O4	Others	MQIUGAXCHLFZKX-UHFFFAOYSA-N	CCCCCCCCOC(=O)C1=CC=CC=C1C(=O)OCCCCCCCC	67	white	rgb(0,0,0)	413.26727:46013 414.27062:20781 415.27398:4701	50.01162:3 50.1464:2 50.24044:3 50.36938:3 50.6257:3 50.75307:3 51.00418:2 51.05159:2 51.10934:2 51.24352:3 51.27244:1 51.35099:2 51.39029:1 51.45443:1 51.47099:4 51.51241:2 51.56212:3 51.92329:3 52.10435:4 52.19187:2 52.3212:4 52.52804:2 52.5636:2 52.59499:1 52.7793:2 52.98075:2 53.03327:2 53.32577:4 53.42485:3 53.68459:3 53.81576:3 54.14013:4 54.17198:2 54.54642:5 54.72132:3 54.92001:2 55.05268…
12983	Unknown	4.86948	418.221	Unknown	Unknown	Unknown	Unknown	90	white	rgb(0,0,0)	418.22101:304561 419.22436:110768 420.22772:23107	50.13974:2 51.36702:1 51.63831:2 52.45436:2 53.26839:6 53.28103:5 53.60801:3 54.23522:3 54.69949:2 55.05434:47 55.08004:4 55.63396:4 55.90764:5 56.00478:3 56.45919:3 56.88932:2 57.07011:56 57.09846:8 57.1268:2 57.17044:2 57.24246:4 58.00475:8 58.71236:3 59.75172:2 61.02766:72 61.04795:12 61.06599:5 61.09079:1 61.56762:5 61.71941:2 62.15089:2 62.17365:2 62.45839:2 63.00234:3 63.51414:3 63.64529:2 …
12984	Unknown	4.6996	418.221	Unknown	Unknown	Unknown	Unknown	89	white	rgb(0,0,0)	418.22101:286005 419.22436:115813 420.22772:24289	50.16222:2 51.34841:2 52.54636:5 52.72012:1 53.22628:2 53.51298:5 53.54042:4 54.03352:2 55.08004:2 56.08471:3 56.17551:2 56.24474:3 56.30318:2 57.03306:22 57.07229:27 57.25119:2 57.28395:5 57.52007:3 57.60326:2 58.13449:3 58.33488:1 58.3966:3 58.77872:2 60.07782:5 60.37119:1 60.58437:1 61.15396:4 62.08949:3 62.67294:3 62.86727:3 63.85957:4 64.19669:2 65.50264:2 66.3132:2 66.53427:2 66.77693:6 66.…
12985	Unknown	2.97364	418.221	Unknown	Unknown	Unknown	Unknown	85	white	rgb(0,0,0)	418.22131:136360 419.22466:65335 420.22802:15725	50.39805:3 50.49028:2 51.26004:1 51.90666:2 51.96904:3 52.36921:2 52.80027:1 53.89623:2 54.51659:3 54.84947:4 55.01843:3 55.68825:1 56.15003:2 57.03134:9 57.05096:12 57.08147:4 57.63876:3 57.68478:1 57.74178:4 57.95686:3 58.63766:2 60.273:1 60.64771:2 61.02583:23 61.27856:5 61.78786:2 61.92403:3 62.29471:2 63.56744:2 64.22713:1 64.6348:2 65.59413:3 66.28537:1 66.36527:1 67.24973:2 67.57668:3 67.9…
13049	Unknown	21.5354	419.313	Unknown	Unknown	Unknown	Unknown	95	white	rgb(0,0,0)	419.31345:490691 420.3168:173505 421.32016:34953	50.0111:1 50.18062:3 50.65187:2 51.243:3 51.87081:2 52.00182:4 52.25809:3 52.39586:3 52.54008:3 52.66566:2 52.77042:2 53.09793:3 53.16314:3 53.73486:3 54.50119:1 54.53741:2 54.80198:2 54.84044:3 55.0522:23 55.12288:4 55.25793:2 55.43397:2 56.06526:3 56.182:3 56.30318:6 56.80882:3 57.07011:816 57.09846:76 57.12244:24 57.14426:11 57.1748:4 57.22281:12 57.23591:11 57.27958:8 57.33638:3 57.41069:2 57…
13050	Unknown	21.1366	419.313	Unknown	Unknown	Unknown	Unknown	90	white	rgb(0,0,0)	419.31372:202176 420.31707:81116 421.32043:17124	50.15049:5 50.3141:2 50.35504:2 50.72019:2 50.94855:2 51.04747:3 51.1341:2 51.31377:2 51.3696:1 51.72387:2 51.89211:2 51.99401:6 52.01482:6 52.11268:2 52.32746:3 52.86949:3 53.36792:2 53.59372:5 53.61062:4 53.75862:4 53.81787:3 54.20596:11 54.36329:2 54.72985:2 55.05268:29 55.08052:11 55.29488:3 55.73348:5 55.84987:2 56.32314:3 56.38163:4 56.49219:3 56.89414:3 57.01827:1 57.06839:245 57.09019:31 …
13051	Unknown	43.7626	419.313	Unknown	Unknown	Unknown	Unknown	84	white	rgb(0,0,0)	419.31345:180111 420.3168:76017 421.32016:16313	50.25832:3 50.29515:2 50.70117:2 50.89862:2 50.98306:3 50.99955:2 51.11089:3 51.1439:2 51.63831:1 51.67771:1 51.75034:2 51.8251:2 52.08926:4 52.11842:2 52.14551:3 52.3896:4 52.43973:2 52.54008:3 52.59657:2 52.70126:4 52.84591:2 52.94665:2 52.96345:2 53.09793:3 53.31052:2 53.36742:2 53.41592:1 53.44545:2 53.6376:3 53.76024:2 53.98475:3 54.00808:2 54.02504:3 54.26286:3 54.34791:2 54.50332:5 54.5438…
13052	Unknown	29.7742	419.313	Unknown	Unknown	Unknown	Unknown	84	white	rgb(0,0,0)	419.31345:200443 420.3168:77689 421.32016:18028	50.26855:4 50.28288:3 50.32176:2 50.52872:2 51.2492:1 51.42287:5 51.50361:2 51.52846:2 52.32695:2 52.42302:1 52.45854:3 53.06219:2 53.50243:3 53.6545:3 54.71016:2 54.78703:3 54.92809:2 54.9837:2 55.0522:81 55.12288:2 55.20003:3 55.33089:4 55.41034:1 55.45546:1 55.97886:3 56.40933:2 57.07011:210 57.10936:20 57.1508:7 57.17916:9 57.31453:6 57.44568:2 57.86418:12 58.08389:3 58.20491:3 58.44733:3 58.…
13053	Unknown	27.9622	419.313	Unknown	Unknown	Unknown	Unknown	83	white	rgb(0,0,0)	419.31345:158552 420.3168:59749 421.32016:18323	50.05396:2 50.17653:2 50.30539:2 50.46721:5 50.73611:2 51.04283:3 51.47669:3 51.61135:2 51.63416:2 52.29982:3 52.55264:1 52.59867:1 52.65937:2 52.91096:3 52.95085:2 53.03907:5 53.15472:3 53.20523:2 53.67353:3 54.19698:2 54.53102:2 54.65255:5 54.9345:3 55.07575:2 55.18502:2 55.22147:1 55.56295:4 55.86665:3 56.00478:2 56.23608:3 56.88279:4 57.07011:308 57.10936:29 57.14207:6 57.29269:8 57.33419:4 5…
13054	Unknown	32.1109	419.313	Unknown	Unknown	Unknown	Unknown	82	white	rgb(0,0,0)	419.31345:153098 420.3168:67862 421.32016:16490	50.01314:2 50.20924:1 50.43441:3 50.73816:1 50.91715:2 51.05726:1 51.1047:3 51.21822:1 51.40011:1 51.51603:3 51.91031:3 52.3875:4 52.52544:2 52.86269:2 52.91726:4 52.93405:2 53.01386:4 53.07691:3 53.31895:4 53.33791:2 53.35267:1 53.42857:2 53.51931:2 53.56365:3 53.69256:2 53.71159:2 53.83009:1 53.88303:4 53.92116:1 54.10779:3 54.36493:2 54.51397:2 54.73364:4 54.76567:2 55.00296:3 55.31801:2 55.45…
13055	Unknown	37.4312	419.313	Unknown	Unknown	Unknown	Unknown	82	white	rgb(0,0,0)	419.31345:149028 420.3168:66459 421.32016:13114	50.12136:3 50.18062:3 50.20515:2 50.23582:2 50.2972:3 50.33814:2 50.42622:3 50.47746:1 50.58207:3 50.64161:1 50.69501:3 50.71761:2 50.80396:2 50.85128:2 50.89862:3 50.9295:3 51.07582:1 51.17073:2 51.32773:2 51.4415:3 51.47876:3 51.5181:3 51.59684:1 51.90823:3 51.92694:1 51.98518:3 52.13092:2 52.32904:2 52.50244:3 52.58192:4 52.62588:2 52.75155:2 52.89837:2 53.09163:2 53.16524:2 53.20312:4 53.3611…
13056	Unknown	30.8971	419.313	Unknown	Unknown	Unknown	Unknown	79	white	rgb(0,0,0)	419.31345:112488 420.3168:43377 421.32016:11668	50.08663:2 50.20924:2 50.22765:3 50.31767:2 50.34224:2 50.40572:2 50.43031:3 50.50821:2 50.8019:1 50.82864:3 51.0882:3 51.1212:3 51.21615:2 51.336:2 51.78979:2 51.91238:2 51.95398:2 52.11842:2 52.13717:2 52.18927:2 52.44182:2 52.63216:3 52.71174:2 52.74736:2 52.91516:2 52.96345:1 53.17576:2 53.20733:5 53.32949:3 53.46444:5 53.67141:3 53.69678:2 53.76447:3 54.05686:2 54.25435:5 54.30325:3 54.46711…
13057	Unknown	31.6599	419.313	Unknown	Unknown	Unknown	Unknown	78	white	rgb(0,0,0)	419.31345:108018 420.3168:45884 421.32016:11783	50.12748:2 50.20106:3 50.31562:2 50.41597:3 50.48566:5 50.52872:2 50.54308:3 50.74639:5 50.8945:4 51.38356:1 51.41666:3 51.59062:2 51.99766:3 52.15384:2 52.21012:4 52.36871:2 52.46272:2 52.51499:2 52.66147:3 52.81864:3 53.03487:3 53.0685:3 53.08322:3 53.27892:3 53.31684:3 53.34845:2 53.44123:5 53.54042:3 53.61224:1 53.72639:4 53.76236:2 53.89786:2 54.18423:2 54.3628:4 54.56086:5 54.75926:2 54.838…
13067	ST 28:3;O	29.9484	419.314	C28H44O	ST	DNVPQKQSNYMLRS-UHFFFAOYSA-N	OC1CC2=CC=C3C(CCC4(C)C3CCC4C(C=CC(C)C(C)C)C)C2(C)CC1	83	white	rgb(210, 105, 30)	419.31982:127505 420.32317:63908 421.32653:16980	50.08839:3 50.29487:4 50.97453:3 51.24065:2 51.35019:2 51.56961:2 51.60485:1 51.6961:3 51.98074:2 52.4499:3 52.57955:3 52.74498:2 53.7663:2 53.83192:2 53.85098:3 54.40721:2 54.77393:2 54.84015:2 54.90855:3 54.93636:2 55.03693:3 55.39502:3 55.48096:3 56.11684:2 56.47191:4 56.98484:3 57.06982:572 57.09163:66 57.16578:5 57.18542:5 57.20288:3 57.23344:5 57.27711:13 57.29021:7 57.3339:2 57.39291:9 57.…
13070	Unknown	20.7905	419.314	Unknown	Unknown	Unknown	Unknown	90	white	rgb(0,0,0)	419.3139:284890 420.31725:119480 421.32061:23373	50.02918:1 50.04347:2 50.10473:3 50.48742:3 50.64748:3 50.69267:1 50.71322:3 51.62143:3 51.68987:2 51.89755:2 52.40811:5 52.88758:4 53.36925:3 53.69862:3 53.81075:2 54.11387:4 54.17757:2 54.32635:2 54.3689:1 54.51155:2 54.65439:3 54.77179:3 54.92566:2 54.96202:2 55.05833:52 55.12473:5 55.1483:3 55.17188:3 55.54546:5 55.6186:3 55.67888:3 56.49577:2 56.55652:2 56.62164:3 56.93039:3 56.95435:1 57.01…
13071	Unknown	20.4887	419.314	Unknown	Unknown	Unknown	Unknown	90	white	rgb(0,0,0)	419.31372:235523 420.31707:91929 421.32043:22748	50.03407:3 50.10962:4 50.38371:3 50.396:3 50.55181:2 50.61954:2 50.67498:1 50.87649:2 51.54762:3 51.71142:4 51.85885:4 51.90874:2 51.92537:3 51.96072:5 52.13351:8 52.19395:3 52.21688:2 52.40054:3 52.59499:3 52.6201:2 52.66197:5 52.79608:2 53.08792:4 53.12367:1 53.1405:5 53.40587:3 53.57682:3 53.76708:5 53.85175:2 54.47824:2 54.5656:5 54.62743:2 54.6637:2 54.75761:1 54.91574:2 55.07409:5 55.13407:…
13072	Unknown	46.2147	419.314	Unknown	Unknown	Unknown	Unknown	89	white	rgb(0,0,0)	419.3139:247451 420.31725:107215 421.32061:21961	50.05572:1 50.08226:1 50.17625:1 50.40134:2 50.55511:2 50.90039:2 51.09204:1 51.11266:2 51.26545:2 51.32745:3 51.42052:1 51.50954:2 52.02235:3 52.34128:2 52.67375:1 53.32077:1 53.42407:3 53.72611:3 54.08841:1 54.19244:5 54.28595:2 54.5009:2 54.73336:2 55.00482:3 55.2555:2 55.47236:1 55.59924:2 55.73919:2 55.82324:2 56.22498:3 56.32672:2 56.40254:2 56.55218:2 56.93257:4 57.06982:474 57.09817:37 57…
13073	Unknown	28.8014	419.314	Unknown	Unknown	Unknown	Unknown	87	white	rgb(0,0,0)	419.3139:220144 420.31725:97287 421.32061:19529	50.10677:5 50.19464:3 50.256:1 50.49358:2 50.53049:1 50.54895:3 50.80162:2 50.85717:3 51.00544:3 51.26338:2 51.30884:2 51.6235:3 51.76044:3 51.99114:1 52.0744:1 52.38722:2 53.31234:3 53.60561:3 54.12661:3 54.52647:2 55.05619:73 55.09046:9 55.12473:2 55.14187:2 55.18259:3 55.78875:4 56.24878:3 56.39821:3 57.06982:221 57.11562:3 57.15488:2 57.28366:12 57.30769:3 57.33828:2 57.36668:11 57.40603:3 57…
13075	Unknown	27.5488	419.314	Unknown	Unknown	Unknown	Unknown	86	white	rgb(0,0,0)	419.3139:180712 420.31725:79653 421.32061:19256	50.19464:3 50.32148:2 50.47102:2 50.61463:2 50.65981:2 50.95187:3 51.24272:2 51.48883:3 51.72307:4 52.00154:4 52.50006:3 52.56281:3 53.34817:3 53.59294:4 53.6521:3 54.72482:4 55.09046:3 55.37783:2 55.6918:2 56.58473:2 56.82376:2 57.06982:282 57.08945:26 57.14179:8 57.34264:3 57.64021:3 57.71472:13 57.87706:3 58.35002:2 58.55519:2 59.06417:21 59.10188:2 59.51077:2 59.85184:2 59.96352:4 60.50101:2 …
13076	Unknown	29.3674	419.314	Unknown	Unknown	Unknown	Unknown	86	white	rgb(0,0,0)	419.3139:184613 420.31725:76684 421.32061:15607	50.22532:3 50.98072:2 51.17045:5 51.92873:3 52.15356:2 52.36425:2 53.4072:2 54.19244:3 54.29233:2 54.42637:2 55.03693:3 55.35422:2 55.46591:2 55.89872:2 55.96563:3 56.39604:4 56.67811:9 56.80636:4 57.03931:1 57.06982:352 57.14615:21 57.2007:17 57.23562:6 57.26619:2 57.30332:4 57.32954:2 58.02424:2 58.26188:1 58.65018:1 58.70323:2 59.37061:4 59.96799:3 60.36641:2 60.6807:3 61.08374:2 61.14013:2 61…
13077	Unknown	34.8433	419.314	Unknown	Unknown	Unknown	Unknown	85	white	rgb(0,0,0)	419.3139:177506 420.31725:80406 421.32061:16445	50.49562:1 50.52024:1 50.65364:2 50.68445:3 50.97453:4 51.33985:3 53.15865:2 53.2302:2 53.42196:1 53.62463:1 54.08416:1 54.41359:3 55.39502:3 55.62075:2 55.76935:3 56.61947:3 57.06982:466 57.09381:34 57.13524:5 57.16142:10 57.51321:3 58.36324:3 59.53303:3 60.59082:3 60.81565:2 61.513:4 61.57638:1 61.72593:3 61.88018:2 62.05055:4 62.63154:3 62.65438:2 63.10057:3 63.56676:2 64.99188:2 65.45332:2 66…
13078	Unknown	31.8156	419.314	Unknown	Unknown	Unknown	Unknown	85	white	rgb(0,0,0)	419.3139:157165 420.31725:68985 421.32061:14684	50.02306:2 50.05572:3 50.07818:3 50.15581:3 50.24577:2 50.26827:1 50.29897:3 50.58589:3 50.66597:3 50.69678:3 50.75227:4 50.79339:2 50.88187:2 50.95187:2 50.97247:5 50.99514:2 51.07554:2 51.13949:3 51.19315:3 51.22206:3 51.46399:2 51.49504:3 51.64217:2 51.67535:4 51.7127:2 51.76459:2 51.80612:2 51.86013:4 51.9225:1 51.96201:2 52.02235:3 52.05149:2 52.27867:2 52.43945:4 52.47289:2 52.53562:1 52.59…
13079	Unknown	25.8955	419.314	Unknown	Unknown	Unknown	Unknown	85	white	rgb(0,0,0)	419.3139:194296 420.31725:77001 421.32061:17732	50.31739:4 50.81396:2 51.23859:2 51.3626:2 52.22235:2 52.48334:2 53.6817:2 53.96539:2 54.56483:2 55.12902:3 55.85989:3 56.25311:3 57.06982:262 57.08727:42 57.11562:9 57.14615:17 57.17451:3 57.1876:8 57.21379:4 57.27929:2 57.5745:1 57.58983:4 57.73665:4 58.01105:4 58.29713:2 58.6745:2 59.01095:1 59.16623:3 59.25282:2 60.77965:3 61.32755:4 61.56506:3 61.72593:3 62.09147:5 62.22798:2 62.3897:3 62.51…
13084	Unknown	24.9453	419.314	Unknown	Unknown	Unknown	Unknown	84	white	rgb(0,0,0)	419.3139:177452 420.31725:76721 421.32061:17223	50.75021:2 50.85305:1 51.24892:3 51.34812:2 52.10147:2 52.26615:3 53.27443:2 53.72611:2 53.93571:2 54.59894:3 54.78247:2 55.07333:1 55.38428:4 56.25094:2 56.85639:2 57.07201:463 57.11125:24 57.1636:12 57.17451:14 57.19852:11 57.22907:2 57.26838:3 57.42134:3 57.51321:8 57.54167:3 57.64459:2 57.77612:3 58.06821:3 58.1034:5 58.64134:2 60.08425:35 60.12004:7 60.17599:5 60.67846:3 60.73691:1 60.7909:2…
13085	Unknown	38.6857	419.314	Unknown	Unknown	Unknown	Unknown	84	white	rgb(0,0,0)	419.3139:175255 420.31725:70773 421.32061:15579	50.18238:2 50.66802:2 50.93128:2 51.11266:3 51.23033:1 51.53025:2 52.50425:3 52.86031:2 52.95476:4 52.99467:1 53.85944:3 53.91028:1 54.12661:3 54.22219:3 54.28382:3 54.34763:3 54.43701:1 54.91283:3 55.05833:12 55.20189:3 55.28768:1 55.31129:2 56.21416:2 56.27259:2 56.34188:3 56.41988:2 56.85639:1 56.87815:2 57.06982:751 57.10035:37 57.14179:9 57.17015:6 57.18542:4 57.20506:3 57.23562:9 57.2509:12…
13086	Unknown	37.9605	419.314	Unknown	Unknown	Unknown	Unknown	84	white	rgb(0,0,0)	419.3139:163864 420.31725:66465 421.32061:15326	50.04755:3 50.25395:3 50.37472:2 50.41978:3 50.71322:3 50.73788:2 50.79545:2 50.99514:2 51.20348:3 51.8726:4 51.96825:2 52.99677:3 53.09765:4 53.14182:2 53.39244:3 53.53592:2 53.66267:2 53.74515:3 53.96962:2 54.41998:3 54.89145:3 54.92352:2 55.05619:2 55.14402:2 55.32631:1 55.46806:2 55.7198:2 55.73487:4 55.83402:4 56.42422:2 56.4459:2 56.46541:2 56.55001:1 56.69114:2 56.79548:2 57.06982:191 57.1…
13087	Unknown	27.8736	419.314	Unknown	Unknown	Unknown	Unknown	83	white	rgb(0,0,0)	419.3139:177956 420.31725:74338 421.32061:19401	50.20487:4 50.42183:1 50.64543:3 50.82836:1 50.95393:2 51.26545:2 51.55925:2 51.79158:2 51.8539:2 51.94537:2 52.00154:3 52.04317:2 52.10772:3 53.10396:1 53.16706:3 53.7113:2 54.10751:3 54.20944:3 54.27532:2 54.66719:4 54.95133:2 55.70903:2 56.05849:2 57.06982:475 57.10471:18 57.13961:12 57.17233:4 57.20943:7 57.34046:3 57.64459:11 57.67527:9 57.82219:1 57.88804:3 58.24426:2 59.08635:2 59.67784:4 …
13088	Unknown	32.6038	419.314	Unknown	Unknown	Unknown	Unknown	83	white	rgb(0,0,0)	419.3139:146469 420.31725:59188 421.32061:14691	50.41159:1 50.80573:3 51.04049:2 52.09106:4 52.12647:2 52.1744:1 53.19231:4 53.24915:2 53.95266:3 54.45831:4 54.50517:2 55.42938:1 55.62721:2 56.05849:6 56.09523:1 56.11468:2 56.51529:4 56.76722:3 56.80418:2 57.06982:568 57.09599:29 57.10471:39 57.13742:8 57.16578:5 57.1876:8 57.19852:2 57.21379:3 57.29458:3 57.48477:3 57.58983:2 57.67746:5 57.98468:41 58.00226:11 58.07041:5 58.19802:2 58.30153:5…
13090	Unknown	35.5476	419.314	Unknown	Unknown	Unknown	Unknown	82	white	rgb(0,0,0)	419.3139:145080 420.31725:57612 421.32061:13975	50.09248:2 50.13537:2 50.34195:3 50.37062:4 50.47717:3 50.57768:2 50.61463:2 50.75433:3 50.88187:2 51.04461:2 51.14568:3 51.26751:2 51.58826:2 51.75836:2 52.10772:2 52.2015:3 52.2578:3 52.42482:2 52.5921:1 52.70098:3 52.72403:1 52.87709:1 52.95056:3 52.99257:2 53.1313:1 53.15865:2 53.26389:2 53.48103:2 53.52536:2 53.5697:5 53.75784:2 53.85944:4 54.47534:3 54.52434:1 54.58402:1 54.6736:3 54.69067:…
13091	Unknown	30.3739	419.314	Unknown	Unknown	Unknown	Unknown	80	white	rgb(0,0,0)	419.3139:130461 420.31725:56095 421.32061:11912	50.05368:3 50.16603:3 50.40339:4 50.58179:3 50.60231:3 51.28197:3 51.38535:4 51.44743:3 51.55304:4 51.96201:3 52.07856:2 52.25989:2 52.32249:3 52.51679:1 52.68003:5 52.84562:5 52.91907:2 52.98206:5 53.19021:3 53.29338:1 53.35449:2 53.63942:3 53.81286:3 53.89757:2 53.92088:2 54.00143:3 54.08628:3 54.12236:3 54.20094:3 54.25194:1 54.33061:3 54.40295:2 55.33275:5 55.35422:2 55.75211:2 55.97642:3 56.…
13092	Unknown	17.1788	419.314	Unknown	Unknown	Unknown	Unknown	76	white	rgb(0,0,0)	419.3139:68509 420.31725:29122 421.32061:8111	50.1272:2 50.23554:5 50.27032:2 50.38496:4 50.65775:3 50.86746:2 50.93334:2 50.96835:5 51.08379:6 51.12092:3 51.14774:4 51.1787:3 51.19522:2 51.28611:4 51.30058:2 51.36053:1 51.39776:3 51.49711:1 51.60278:4 51.68365:2 51.8082:2 51.89963:4 52.1098:3 52.14522:2 52.1744:1 52.26406:4 52.29745:1 52.3559:2 52.45199:2 52.80368:2 52.96526:3 53.1292:2 53.27864:3 53.57182:2 53.71765:2 53.96114:3 54.03324:2…
13093	Unknown	14.7567	419.314	Unknown	Unknown	Unknown	Unknown	76	white	rgb(0,0,0)	419.3139:62073 420.31725:31660 421.32061:6697	50.03531:1 50.12925:2 50.14559:3 50.20896:2 50.35219:3 50.56947:3 50.59:4 50.70705:3 50.73788:2 50.78311:1 50.86746:1 50.90863:3 51.11473:2 51.48883:3 51.61107:2 51.65668:2 51.79989:2 51.89339:3 52.02235:2 52.05982:1 52.37678:3 52.39558:1 52.48334:2 52.52725:2 52.78061:3 52.84562:2 52.91907:3 53.24915:2 53.32077:3 53.37979:1 53.41563:1 53.43673:3 53.55281:2 53.57182:3 53.70707:2 53.76419:3 53.793…
13094	Unknown	2.05222	419.314	Unknown	Unknown	Unknown	Unknown	72	white	rgb(0,0,0)	419.3139:60574 420.31725:24623 421.32061:5653	50.05368:3 50.09044:1 50.20078:2 50.61258:3 50.67007:3 51.10854:4 51.39362:2 51.65876:2 51.70232:2 52.07232:2 52.18065:3 52.63606:2 52.94846:2 53.1839:2 53.39033:2 53.57815:2 53.92088:2 53.99931:2 54.13298:2 54.22856:2 54.43275:4 54.54991:3 54.59041:1 54.73549:5 54.79528:2 55.31558:1 55.35636:2 55.47451:3 55.81461:4 55.90304:4 55.99369:1 56.05849:12 56.38087:1 56.51529:3 56.61078:2 56.64118:5 56.…
13095	Unknown	28.9519	419.314	Unknown	Unknown	Unknown	Unknown	72	white	rgb(0,0,0)	419.3139:164088 420.31725:62981 421.32061:13663	50.27236:3 51.13742:3 51.34399:3 51.56133:3 51.86429:1 51.91626:2 51.98906:3 52.1744:5 53.0577:2 53.09555:3 53.54225:3 53.63097:3 53.75996:3 54.12873:1 55.01124:3 55.28124:3 55.34777:3 55.44012:1 55.57772:1 55.74565:2 56.13846:3 57.01098:2 57.06982:378 57.09381:53 57.10907:22 57.13961:3 57.1876:10 57.21161:12 57.27274:2 57.50227:30 57.52415:3 57.54167:2 57.57669:3 58.64797:4 58.76958:4 58.84482:2…
13097	Unknown	25.3115	419.319	Unknown	Unknown	Unknown	Unknown	80	white	rgb(0,0,0)	419.31937:127836 420.32272:59098 421.32608:14762	50.08459:2 50.78134:2 51.20376:2 51.28226:2 51.6072:3 52.58611:4 52.62378:2 53.35899:3 53.49398:1 53.89786:3 53.91904:2 54.47989:3 54.67388:3 55.15073:3 55.34162:2 55.4705:3 55.88822:3 56.3465:2 56.70447:2 56.73924:3 56.8632:2 56.93286:2 57.06793:278 57.11372:11 57.14207:6 57.17262:2 57.19662:4 57.25338:3 57.39976:4 57.46099:2 57.55071:2 57.60326:2 57.68652:13 58.0729:16 58.19171:3 58.33708:2 58.…
13100	Unknown	13.6122	419.32	Unknown	Unknown	Unknown	Unknown	83	white	rgb(0,0,0)	419.31982:216468 420.32317:99442 421.32653:21878	50.08022:1 50.73172:1 51.45778:4 52.08689:5 52.28284:1 52.31414:2 53.25758:2 54.29446:1 54.36678:2 55.09046:2 55.63582:2 56.85639:1 57.06982:374 57.09163:63 57.11343:20 57.15488:4 57.43008:11 57.4782:4 57.50008:9 57.62488:2 57.69719:2 57.83755:19 58.07041:8 58.339:3 58.44484:4 58.48455:2 58.63913:12 59.51967:3 59.62881:2 59.83399:4 60.29917:2 62.01646:4 62.13013:1 62.1506:3 62.31678:3 62.86927:2 …
13101	Unknown	15.1605	419.32	Unknown	Unknown	Unknown	Unknown	73	white	rgb(0,0,0)	419.31982:63703 420.32317:32061 421.32653:7957	50.01081:2 50.52024:1 50.60847:2 50.94569:3 51.13742:1 51.20142:2 51.44328:2 51.64217:3 51.91834:2 52.04941:2 52.11814:4 52.1869:3 52.43109:3 52.69679:3 52.8666:2 52.90648:3 52.96526:38 53.03038:3 53.11868:2 53.19021:2 53.28074:2 53.31445:3 53.39666:2 53.4536:1 53.55492:2 53.62463:3 53.77688:3 53.8298:2 53.85309:4 54.06082:2 54.10751:2 54.21156:2 54.32423:1 54.36039:1 54.49025:2 54.53073:2 54.554…
13102	Unknown	30.7777	419.32	Unknown	Unknown	Unknown	Unknown	73	white	rgb(0,0,0)	419.31982:112752 420.32317:55746 421.32653:12742	50.13742:2 50.47102:3 50.629:1 50.64954:6 50.6824:4 50.69678:2 51.43087:3 51.6235:3 51.75628:3 51.80612:2 52.07648:2 52.31414:3 52.34963:3 52.38513:1 52.50006:2 52.74498:1 52.83514:2 52.94216:2 53.20284:4 53.39033:1 53.53592:2 54.04809:2 54.08628:2 54.28808:2 54.8658:2 55.07975:3 55.25764:4 56.35054:5 56.73026:2 57.03495:135 57.06982:345 57.08945:57 57.11998:10 57.13742:9 57.2007:2 57.25964:5 57.…
13349	Unknown	18.081	422.315	Unknown	Unknown	Unknown	Unknown	73	white	rgb(0,0,0)	422.31509:60546 423.31844:28767 424.3218:5541	50.07614:2 50.26827:3 50.29487:2 50.62489:3 50.77694:1 50.80162:2 50.87775:3 50.89627:2 50.91686:2 51.05285:2 51.07966:2 51.47847:3 51.54889:3 51.61729:2 51.67328:2 51.95369:3 52.21193:2 52.23486:2 52.31832:6 52.37051:3 52.50006:2 52.83933:2 52.93166:1 53.03249:5 53.06191:2 53.24284:2 53.28706:2 53.49581:5 53.51903:3 53.6204:2 53.73245:1 53.86156:3 53.90816:2 54.07143:4 54.20094:2 54.64159:2 54.8…
13358	w/o MS2:DG O-18:5_4:0	18.3793	422.321	C25H40O4	EtherDG	NMJJIYVPKKUMFV-UHFFFAOYSA-N	O=C(OC(CO)COCCC=CCC=CCC=CCC=CCC=CCC)CCC	75	white	rgb(0,0,0)	422.32104:76629 423.32439:32361 424.32775:7297	50.13946:2 50.17216:1 50.24372:3 50.26418:2 50.38496:3 50.48332:3 50.49768:4 50.62489:3 50.93128:3 50.96423:2 51.18283:2 51.58205:2 51.70025:3 51.76667:3 51.98074:3 52.10564:3 52.42482:6 52.44781:3 52.51679:3 52.65909:1 52.69051:1 52.71145:2 52.88129:4 53.12078:1 53.25547:2 53.32077:2 53.54225:2 53.67958:1 53.87215:2 53.9124:3 53.92511:1 54.0587:1 54.11812:2 54.35188:2 54.51155:2 54.57336:3 54.89…
13359	w/o MS2:DG O-19:5_3:0	18.9264	422.321	C25H40O4	EtherDG	TXONANNZGYLIOV-UHFFFAOYSA-N	O=C(OC(CO)COCCCC=CCC=CCC=CCC=CCC=CCC)CC	75	white	rgb(0,0,0)	422.32104:76626 423.32439:33698 424.32775:6952	50.03326:3 50.12925:3 50.16603:4 50.20487:4 50.27032:2 50.3399:3 50.41159:1 50.55511:3 50.60847:4 50.75021:3 50.83659:4 50.88392:3 50.95393:1 51.02811:3 51.10029:3 51.22206:2 51.60278:3 51.73968:3 51.77912:5 51.98906:3 52.05566:4 52.18482:3 52.23278:1 52.38722:2 52.44363:2 52.50216:5 52.65071:2 52.66328:5 52.74079:1 52.79739:3 52.93377:4 53.13551:2 53.4937:3 53.52114:3 53.56337:2 53.7388:4 53.829…
13360	w/o MS2:DG O-18:5_4:0	18.818	422.321	C25H40O4	EtherDG	NMJJIYVPKKUMFV-UHFFFAOYSA-N	O=C(OC(CO)COCCC=CCC=CCC=CCC=CCC=CCC)CCC	73	white	rgb(0,0,0)	422.32104:75934 423.32439:31718 424.32775:7129	50.0598:3 50.07614:3 50.12516:1 50.14968:2 50.18238:2 50.46692:4 50.51408:2 50.5469:2 50.64132:1 50.7235:3 50.84071:3 50.92716:2 50.99514:3 51.20142:4 51.29231:1 51.43294:6 51.65668:5 51.74175:2 51.78535:3 51.8352:3 51.98281:2 52.01195:1 52.13897:3 52.21609:4 52.42064:3 52.57746:2 52.63815:4 52.90857:4 52.96526:3 53.0514:2 53.13971:3 53.22178:3 53.34395:3 53.50003:1 53.57815:2 53.70707:2 53.78112…
13361	w/o MS2:DG O-19:5_3:0	16.9145	422.321	C25H40O4	EtherDG	TXONANNZGYLIOV-UHFFFAOYSA-N	O=C(OC(CO)COCCCC=CCC=CCC=CCC=CCC=CCC)CC	71	white	rgb(0,0,0)	422.32104:54755 423.32439:24024 424.32775:6175	50.07614:2 50.10677:1 50.20282:3 50.25395:3 50.30101:1 50.37472:2 50.40339:1 50.49152:3 50.54485:2 50.74405:1 50.8901:2 50.99926:5 51.01575:2 51.11885:2 51.19935:2 51.30058:3 51.33572:2 51.42466:3 51.8082:5 51.87676:3 51.89755:5 51.92458:3 51.96201:2 51.99946:3 52.06815:5 52.09106:3 52.16189:2 52.34546:4 52.42273:2 52.44572:2 52.5147:4 52.55862:3 52.63606:1 52.65909:2 52.71355:2 52.72612:1 52.761…
13362	w/o MS2:DG O-20:5_2:0	18.1423	422.321	C25H40O4	EtherDG	ALFTXLANDNNLDV-UHFFFAOYSA-N	O=C(OC(CO)COCCCCC=CCC=CCC=CCC=CCC=CCC)C	71	white	rgb(0,0,0)	422.32104:75334 423.32439:33765 424.32775:6380	50.13742:3 50.29487:2 50.47922:3 50.54485:3 50.56332:3 50.61873:2 50.75638:3 50.82631:2 50.87157:3 50.97453:2 51.38535:4 51.41224:3 51.4909:1 51.53646:3 51.59241:3 51.7459:2 51.82689:1 51.88715:2 51.92042:3 52.05566:3 52.21401:2 52.40602:3 52.44154:2 52.57746:2 52.67794:2 52.88549:2 53.0514:3 53.1292:2 53.26389:3 53.53169:3 53.55492:3 53.78112:5 53.97174:3 54.02051:2 54.09053:2 54.75257:6 54.8658…
13363	w/o MS2:CAR 18:3	12.4894	422.321	C25H43NO4	CAR	WJCRATGUUISKDG-UHFFFAOYSA-N	O=C([O-])CC(OC(=O)CCCCCCCC=CCC=CCC=CCC)C[N+](C)(C)C	68	white	rgb(0,0,0)	422.32104:41114 423.32439:20272 424.32775:5387	50.06389:5 50.09248:2 50.18647:3 50.22532:2 50.35424:3 50.41364:3 50.48332:2 50.61258:2 50.629:3 50.74199:3 50.83248:5 50.91686:2 50.94981:5 51.0343:4 51.10854:2 51.14774:1 51.22826:3 51.32951:2 51.38121:3 51.39983:2 51.60899:3 51.64009:2 51.73345:3 51.85182:1 51.87053:1 51.96617:3 52.04317:5 52.16606:2 52.20358:3 52.27032:3 52.30371:1 52.37469:2 52.64443:1 52.75546:6 52.82465:4 52.99467:4 53.095…
13385	w/o MS2:CAR 18:3	19.0969	422.327	C25H43NO4	CAR	WJCRATGUUISKDG-UHFFFAOYSA-N	O=C([O-])CC(OC(=O)CCCCCCCC=CCC=CCC=CCC)C[N+](C)(C)C	78	white	rgb(0,0,0)	422.32651:104909 423.32986:47019 424.33322:9405	50.00497:3 50.05396:2 50.25423:3 50.28902:4 50.35452:2 50.43851:2 50.78134:2 50.79779:3 50.87597:4 50.90479:3 51.15834:2 51.3877:3 51.53882:2 51.59269:4 51.66112:3 52.16426:1 52.24349:5 52.33321:3 52.651:2 52.73269:3 52.83123:3 52.86689:2 52.88367:2 52.96975:4 53.04328:2 53.27892:2 53.30841:2 53.36742:4 53.40116:2 53.48343:4 53.6376:3 54.09718:2 54.20972:2 54.25223:2 55.20218:3 55.31157:2 55.5565…
13386	w/o MS2:CAR 18:3	17.7838	422.327	C25H43NO4	CAR	WJCRATGUUISKDG-UHFFFAOYSA-N	O=C([O-])CC(OC(=O)CCCCCCCC=CCC=CCC=CCC)C[N+](C)(C)C	78	white	rgb(0,0,0)	422.32651:104348 423.32986:41037 424.33322:9106	50.01518:1 50.08459:3 50.19493:3 50.26651:2 50.83688:4 50.85745:1 50.981:2 50.99336:3 51.22441:3 51.64245:2 51.8064:2 51.88536:2 52.00182:2 52.24141:2 52.27269:5 52.35201:1 52.41048:4 52.76622:4 52.82493:3 53.17366:2 53.18629:2 53.44123:3 53.47077:3 53.62914:3 53.66507:3 53.6989:1 53.81103:2 53.85338:3 53.88303:2 53.91057:2 53.96991:4 54.146:2 54.23522:3 54.28199:1 54.5502:1 54.57791:2 54.61842:3…
13387	w/o MS2:CAR 18:3	18.4702	422.327	C25H43NO4	CAR	WJCRATGUUISKDG-UHFFFAOYSA-N	O=C([O-])CC(OC(=O)CCCCCCCC=CCC=CCC=CCC)C[N+](C)(C)C	72	white	rgb(0,0,0)	422.32651:101525 423.32986:40778 424.33322:11082	50.07846:5 50.1234:2 50.42826:2 50.47951:2 50.58823:2 50.74433:3 50.77106:1 50.84305:2 51.02015:2 51.22235:3 51.28846:2 51.3422:3 51.79602:2 51.86457:2 51.94358:3 52.0268:2 52.05178:3 52.11425:3 52.19553:4 52.26226:2 52.4878:2 52.58611:1 52.69917:2 52.82493:3 52.90886:3 52.99285:2 53.17155:3 53.4117:3 53.62703:1 53.6841:1 53.7412:3 53.8322:3 53.95083:3 54.12902:6 54.14388:2 54.63762:4 54.71443:3 …
13388	w/o MS2:DG O-19:5_3:0	30.0959	422.327	C25H40O4	EtherDG	TXONANNZGYLIOV-UHFFFAOYSA-N	O=C(OC(CO)COCCCC=CCC=CCC=CCC=CCC=CCC)CC	68	white	rgb(0,0,0)	422.32651:43249 423.32986:19879 424.33322:6220	50.04375:3 50.08255:3 50.11319:2 50.13566:2 50.20515:3 50.6909:3 50.72789:2 50.8019:2 50.81424:2 50.95834:2 51.21822:3 51.25747:2 51.28226:2 51.3815:2 51.43115:2 51.7711:3 51.81679:5 51.93734:1 51.9831:2 52.0497:3 52.07676:2 52.20804:3 52.26852:3 52.54845:1 52.5882:4 52.61541:3 52.65519:4 52.71383:1 52.77042:4 52.88997:2 52.91935:2 53.23259:3 53.27682:3 53.54676:2 53.6989:2 53.83009:1 53.8555:3 5…
13399	w/o MS2:DG O-18:5_4:0	13.8459	422.327	C25H40O4	EtherDG	NMJJIYVPKKUMFV-UHFFFAOYSA-N	O=C(OC(CO)COCCC=CCC=CCC=CCC=CCC=CCC)CCC	70	white	rgb(0,0,0)	422.32697:48365 423.33032:19815 424.33368:4763	50.20282:3 50.28259:2 50.34195:4 50.36243:1 50.3993:2 50.44233:2 50.55716:3 50.8119:2 50.84071:2 51.10029:3 51.15187:2 51.19935:2 51.22413:4 51.26958:1 51.31298:2 51.38948:2 51.6795:5 51.78951:3 51.80612:2 51.95577:3 51.99946:3 52.22235:5 52.2891:5 52.32458:2 52.4499:3 52.8729:3 52.90857:1 52.95266:3 53.04089:34 53.08714:6 53.11027:2 53.20705:1 53.60139:2 53.65845:3 53.80016:3 54.15634:5 54.21794…
13402	w/o MS2:DG O-18:5_4:0	14.5228	422.327	C25H40O4	EtherDG	NMJJIYVPKKUMFV-UHFFFAOYSA-N	O=C(OC(CO)COCCC=CCC=CCC=CCC=CCC=CCC)CCC	64	white	rgb(0,0,0)	422.32697:49645 423.33032:26369 424.33368:5962	50.06184:3 50.1599:4 50.2335:2 50.28464:2 50.45462:6 50.50383:4 50.64748:2 50.71322:4 50.73582:2 50.80985:3 50.8654:5 50.91892:2 51.02605:3 51.07554:3 51.2138:3 51.32745:2 51.51575:2 51.56133:2 51.6712:3 51.83105:6 51.88507:2 51.90794:2 51.93497:2 51.95993:4 52.08065:4 52.10147:4 52.27032:4 52.36842:1 52.43109:2 52.56699:4 52.62769:3 52.90438:4 52.94006:3 53.03038:1 53.08503:2 53.23862:2 53.30602…
13876	Unknown	11.4488	428.385	Unknown	Unknown	Unknown	Unknown	61	white	rgb(0,0,0)	428.38513:49382 429.38848:47016 430.39184:14441	50.17297:2 50.56412:1 50.58669:2 50.69964:2 50.90737:2 50.94032:2 50.97121:3 51.30551:3 51.49791:3 51.79653:3 51.95864:2 52.07727:1 52.47786:5 52.56569:2 52.61591:3 53.13419:3 53.16574:3 53.28574:2 53.31102:1 53.36792:3 53.41431:2 53.58527:3 53.63175:2 53.79248:4 53.99796:1 54.04038:1 54.07433:1 54.15074:1 54.23359:1 54.3165:2 54.43353:3 54.59758:2 55.13621:3 55.21981:2 55.47313:1 55.54192:2 55.5…
13877	Unknown	11.1192	428.385	Unknown	Unknown	Unknown	Unknown	59	white	rgb(0,0,0)	428.38513:40627 429.38848:39365 430.39184:11645	50.1035:4 50.16479:2 50.34685:2 50.97121:2 51.01449:3 51.03098:1 51.09903:3 52.02106:4 52.03979:3 52.54268:2 52.65569:1 52.68082:2 52.74158:3 52.79817:2 53.09633:2 53.1468:4 53.26468:1 53.60006:2 53.655:1 54.05099:3 54.1104:2 54.14013:1 54.49529:2 54.76402:3 54.80887:1 54.94995:2 55.02913:3 55.12978:2 55.51826:4 55.90811:3 55.98581:2 56.03764:1 56.13489:3 56.19112:2 56.2885:2 56.57898:3 57.07058:…
14034	Unknown	11.8165	429.401	Unknown	Unknown	Unknown	Unknown	65	white	rgb(0,0,0)	429.40091:50769 430.40426:24856 431.40762:5303	50.21128:2 50.29925:2 50.34633:1 50.46516:1 50.48566:2 50.58617:2 50.87392:2 50.90685:2 50.96452:1 51.35461:3 51.93318:5 52.13926:3 52.31234:3 52.45227:2 52.72431:2 52.98445:6 53.08322:1 53.19049:2 53.2368:2 53.58055:3 53.7137:2 53.83009:1 53.9254:3 53.94659:3 54.13327:5 54.16512:4 54.22035:2 54.62055:5 54.88105:1 54.9837:1 55.05862:64 55.08218:15 55.09503:10 55.35021:4 55.41248:2 55.44471:2 55.5…
14035	Unknown	11.5047	429.401	Unknown	Unknown	Unknown	Unknown	64	white	rgb(0,0,0)	429.40091:39248 430.40426:18688 431.40762:4864	50.0213:1 50.03763:2 50.152:1 50.50001:3 50.56155:2 50.59849:3 50.6375:2 50.67447:2 50.99542:3 51.00985:3 51.1955:7 51.3422:4 51.5699:3 51.89159:3 52.05803:3 52.08093:2 52.12467:2 52.41048:3 52.57983:3 52.72221:3 53.42857:3 53.85973:4 54.29262:2 54.75499:2 55.05006:5 55.32445:3 55.39101:6 55.51994:10 55.7524:3 55.80628:1 56.02421:2 56.43968:4 56.52426:3 57.07229:72 57.10282:4 57.22281:3 57.56823:…
14040	Unknown	11.4166	429.419	Unknown	Unknown	Unknown	Unknown	53	white	rgb(0,0,0)	429.41885:20450 430.4222:17980 431.42556:2530	50.0213:1 50.03763:2 50.152:1 50.50001:3 50.56155:2 50.59849:3 50.6375:2 50.67447:2 50.99542:3 51.00985:3 51.1955:7 51.3422:4 51.5699:3 51.89159:3 52.05803:3 52.08093:2 52.12467:2 52.41048:3 52.57983:3 52.72221:3 53.42857:3 53.85973:4 54.29262:2 54.75499:2 55.05006:5 55.32445:3 55.39101:6 55.51994:10 55.7524:3 55.80628:1 56.02421:2 56.43968:4 56.52426:3 57.07229:72 57.10282:4 57.22281:3 57.56823:…
14078	Unknown	2.54062	430.239	Unknown	Unknown	Unknown	Unknown	80	white	rgb(0,0,0)	430.23892:105166 431.24227:59655 432.24563:13837	50.18851:2 50.60641:3 50.69678:6 50.73788:2 50.85717:3 51.05904:2 51.08791:2 51.12711:2 51.17664:4 51.36053:4 51.45984:1 51.65876:3 51.68573:2 51.92665:5 52.01611:2 52.15147:2 52.29327:3 52.35381:3 52.72821:4 52.80997:1 53.00517:1 53.21757:2 53.25968:3 53.53592:4 53.55281:4 54.05021:3 54.44553:2 54.47108:4 54.82092:4 54.84443:2 54.89359:2 54.96416:2 55.01552:12 55.03479:10 55.05191:12 55.06476:4 …
14081	Unknown	2.36592	430.244	Unknown	Unknown	Unknown	Unknown	80	white	rgb(0,0,0)	430.24445:134522 431.2478:56918 432.25116:13588	50.1234:1 50.13974:3 50.16835:1 50.27469:2 50.53898:1 50.61491:2 50.75461:3 50.83482:3 50.87803:2 51.07376:2 51.43943:2 51.78771:3 51.98102:3 52.17677:2 52.23306:2 52.76413:1 52.90466:2 53.34424:1 53.52776:2 54.19698:3 55.0158:41 55.06933:3 55.09717:2 55.21075:2 55.29226:17 55.34806:2 55.60383:2 55.82137:3 55.87744:1 56.02853:1 56.30751:4 56.43101:2 57.07229:107 57.0941:16 57.1508:1 57.17916:2 57…
14082	Unknown	2.81788	430.244	Unknown	Unknown	Unknown	Unknown	75	white	rgb(0,0,0)	430.24445:80304 431.2478:34731 432.25116:9608	50.11114:4 50.22355:3 50.54103:2 50.75872:4 50.88626:2 51.0717:3 51.2017:2 51.30706:3 51.38356:2 51.78979:3 51.92278:4 52.27895:3 52.40422:2 52.46063:3 52.55891:2 52.58192:6 52.63006:2 52.76413:3 52.84801:2 52.94875:2 53.02857:1 53.13369:2 53.17155:2 53.32738:2 53.37164:5 53.49609:3 53.52776:2 53.72639:2 53.78775:2 53.80257:1 54.03777:4 54.19061:5 54.26073:3 54.29049:2 54.65255:1 54.69735:2 54.71…
14860	Cer 27:0;3O|Cer 13:0;2O/14:0;O	11.8112	440.407	C27H55NO4	Cer_HDS	JJRQCVOQRBGGII-UHFFFAOYSA-N	O=C(NC(CO)C(O)CCCCCCCCCC)C(O)CCCCCCCCCCCC	87	white	rgb(208, 102, 204)	440.40723:310461 441.41058:133757 442.41394:25284	50.10554:2 50.17501:3 50.51489:3 50.57233:1 50.67909:2 50.9259:3 51.09696:3 51.12791:3 51.36753:2 51.66578:2 51.96489:1 52.03355:2 52.21063:3 52.50713:1 52.78559:3 52.94505:3 52.99545:2 53.33841:3 53.42696:4 53.66557:2 53.68248:2 53.8581:3 53.92165:3 54.00008:3 54.03826:2 54.26547:2 54.44843:4 54.62104:1 54.6701:2 54.76402:3 54.78965:3 55.03555:1 55.09765:4 55.17907:3 55.21552:2 55.26485:2 55.811…
14861	Cer 27:0;3O|Cer 12:0;2O/15:0;O	15.8049	440.407	C27H55NO4	Cer_HDS	XUBSOHNSJONKHL-UHFFFAOYSA-N	O=C(NC(CO)C(O)CCCCCCCCC)C(O)CCCCCCCCCCCCC	92	white	rgb(208, 102, 204)	440.40726:289897 441.41061:143723 442.41397:28271	50.00497:3 50.03559:3 50.1091:4 50.11931:1 50.16835:5 50.24401:2 50.44056:2 50.52872:2 50.7135:5 50.74228:1 50.8019:3 51.11089:2 51.24094:1 51.35668:1 51.4415:3 51.47462:2 51.60928:1 51.74619:4 51.7628:3 51.82095:3 51.95605:7 52.05386:1 52.12259:2 52.48989:2 52.6196:5 52.71593:2 52.7809:2 52.81235:1 52.83752:3 52.89207:2 52.91096:3 53.05379:4 53.47288:2 53.54676:6 53.67564:3 53.78352:2 53.91481:3…
14962	w/o MS2:NAGlySer 18:2;O	21.1642	441.298	C23H40N2O6	NAGlySer	FJYPHSGNSXMMOT-UHFFFAOYSA-N	O=C(O)C(NC(=O)CNC(=O)CC(O)CCCCCC=CCC=CCCCCC)CO	73	white	rgb(0,0,0)	441.29785:76148 442.3012:33070 443.30456:8081	50.28135:3 50.71813:6 50.75307:3 50.78802:2 51.02067:2 51.10521:3 51.44822:5 51.59321:2 51.73425:2 51.7903:3 51.97113:2 52.21897:3 52.50085:1 52.69758:2 52.87788:4 52.92196:3 53.38689:3 53.46282:2 54.38244:2 54.66583:3 54.87725:5 55.012:2 55.07623:2 55.36786:3 55.45593:4 55.56773:1 55.66887:1 55.73133:4 55.83478:2 56.00525:3 56.15868:3 56.17598:3 56.42714:2 56.58332:3 56.60068:2 56.87673:9 56.970…
14987	Unknown	21.156	441.322	Unknown	Unknown	Unknown	Unknown	61	white	rgb(0,0,0)	441.32208:22710 442.32543:15338 443.32879:6465	50.28135:3 50.71813:6 50.75307:3 50.78802:2 51.02067:2 51.10521:3 51.44822:5 51.59321:2 51.73425:2 51.7903:3 51.97113:2 52.21897:3 52.50085:1 52.69758:2 52.87788:4 52.92196:3 53.38689:3 53.46282:2 54.38244:2 54.66583:3 54.87725:5 55.012:2 55.07623:2 55.36786:3 55.45593:4 55.56773:1 55.66887:1 55.73133:4 55.83478:2 56.00525:3 56.15868:3 56.17598:3 56.42714:2 56.58332:3 56.60068:2 56.87673:9 56.970…
15300	Unknown	4.86948	445.235	Unknown	Unknown	Unknown	Unknown	66	white	rgb(0,0,0)	445.23474:36188 446.23809:18670 447.24145:5887	50.23378:3 50.34838:3 50.38524:3 50.44056:2 50.80602:1 50.92332:1 50.9398:4 51.02222:2 51.12946:3 51.40425:4 51.68601:2 51.8812:4 51.9935:3 52.04762:2 52.25809:4 52.66356:4 52.67822:3 52.69498:2 52.94665:2 53.02857:2 53.04328:2 53.11686:1 53.13789:2 53.50454:2 53.66296:3 53.73486:2 53.8322:2 54.10779:2 54.30537:5 54.36068:2 54.4373:4 54.45646:2 54.47563:3 54.48841:3 54.59283:3 54.67175:3 54.74432…
15390	Unknown	2.9768	446.252	Unknown	Unknown	Unknown	Unknown	82	white	rgb(0,0,0)	446.25201:300360 447.25536:141850 448.25872:28518	50.33252:4 50.61132:6 51.77992:4 52.84641:1 52.99545:2 53.67191:4 54.6253:3 55.00986:2 55.51826:4 55.72056:3 56.34264:4 57.34121:2 58.07775:5 58.09754:1 58.15034:3 59.0006:3 59.06046:1994 59.08708:101 59.11148:32 59.1381:15 59.18027:20 59.20025:4 59.2269:10 59.24245:13 59.28243:57 59.32021:5 59.34243:3 59.37578:17 59.38913:12 59.40692:6 59.42916:2 59.44918:2 59.48701:11 59.5538:1 59.5783:8 59.593…
15603	DG 22:1	36.477	449.317	C25H46O5	DG	WFXPJEYNIPQUAQ-UHFFFAOYSA-N	O=C(OCC(OC(=O)CCCCCCCC=CCCCC)CO)CCCCCCC	59	white	rgb(0, 255, 0)	449.31732:18940 450.32067:13817 451.32403:4866	50.03203:3 50.04632:2 50.11167:3 50.13618:2 50.44723:4 50.46363:4 50.70169:2 50.75718:2 50.83945:3 50.90737:2 50.92384:1 50.95267:4 50.96915:1 51.05984:4 51.14854:4 51.25798:3 51.33445:1 51.36133:2 51.45029:3 51.5269:4 51.55176:3 51.5787:4 51.62016:3 52.10851:3 52.1606:2 52.21688:1 52.31493:2 52.3901:4 52.41099:4 52.58243:3 52.63685:1 52.72691:1 52.74158:1 52.76044:2 52.88837:2 53.07741:2 53.1005…
15623	w/o MS2:VAE 9:0	36.4625	449.336	C29H46O2	VAE	YAOMXJLUGJPFQR-UHFFFAOYSA-N	O=C(OCC=C(C=CC=C(C=CC1=C(C)CCCC1(C)C)C)C)CCCCCCCC	69	white	rgb(0,0,0)	449.33566:53659 450.33901:45093 451.34237:13344	50.03203:3 50.04632:2 50.11167:3 50.13618:2 50.44723:4 50.46363:4 50.70169:2 50.75718:2 50.83945:3 50.90737:2 50.92384:1 50.95267:4 50.96915:1 51.05984:4 51.14854:4 51.25798:3 51.33445:1 51.36133:2 51.45029:3 51.5269:4 51.55176:3 51.5787:4 51.62016:3 52.10851:3 52.1606:2 52.21688:1 52.31493:2 52.3901:4 52.41099:4 52.58243:3 52.63685:1 52.72691:1 52.74158:1 52.76044:2 52.88837:2 53.07741:2 53.1005…
15625	w/o MS2:VAE 9:0	37.4311	449.336	C29H46O2	VAE	YAOMXJLUGJPFQR-UHFFFAOYSA-N	O=C(OCC=C(C=CC=C(C=CC1=C(C)CCCC1(C)C)C)C)CCCCCCCC	67	white	rgb(0,0,0)	449.33566:38893 450.33901:30711 451.34237:8642	50.01162:3 50.18932:1 50.24657:3 50.31205:3 50.3489:3 50.43493:1 50.47593:5 50.49028:3 50.6257:4 50.65034:1 50.70991:3 50.7942:1 50.82711:3 50.9259:4 51.07428:4 51.10728:5 51.1506:1 51.23112:2 51.31791:2 51.50826:2 51.59113:2 51.73425:2 51.83184:3 51.85885:2 51.9524:4 52.03147:1 52.09393:2 52.19395:5 52.50085:3 52.54686:1 52.59289:2 52.63057:2 52.66197:2 52.71015:1 53.01016:3 53.02907:4 53.11526:…
15720	w/o MS2:CAR 20:3	17.6448	450.352	C27H47NO4	CAR	SRNPFTYGRLBDNK-UHFFFAOYSA-N	O=C([O-])CC(OC(=O)CCCCCCCCCC=CCC=CCC=CCC)C[N+](C)(C)C	79	white	rgb(0,0,0)	450.35162:121364 451.35497:44197 452.35833:9280	50.03203:3 50.0504:3 50.15662:3 50.38986:2 50.6298:2 50.67088:2 50.6832:4 50.69964:4 50.91561:2 51.02892:4 51.44822:2 51.79861:2 52.12518:4 52.20021:3 52.23148:2 52.48204:3 52.55105:2 52.61591:3 52.64103:2 52.82334:3 52.86319:2 52.95975:2 53.15522:3 53.30048:2 53.70997:3 54.44204:2 54.48037:2 54.51872:2 54.56347:2 54.73626:2 54.7811:2 54.89649:2 55.15335:4 55.18765:2 55.24554:3 55.428:3 55.69687:…
15724	w/o MS2:CAR 20:3	17.9761	450.352	C27H47NO4	CAR	SRNPFTYGRLBDNK-UHFFFAOYSA-N	O=C([O-])CC(OC(=O)CCCCCCCCCC=CCC=CCC=CCC)C[N+](C)(C)C	84	white	rgb(0,0,0)	450.35181:180084 451.35516:67463 452.35852:14763	50.0111:1 50.06417:4 50.15405:3 50.27879:5 50.53898:4 50.62312:2 50.6909:2 50.73405:2 50.90479:1 50.96658:3 51.00367:3 51.04077:2 51.07788:2 51.13977:3 51.35461:1 51.39598:4 51.57197:3 51.59062:2 51.90823:3 52.04762:3 52.11217:3 52.15593:3 52.18927:2 52.22472:3 52.29147:2 52.37706:4 52.79557:2 52.96135:3 52.99285:5 53.12107:4 53.22628:1 53.25365:1 53.31263:3 53.55521:3 53.66507:3 54.10779:3 54.15…
15725	w/o MS2:DG O-18:5_6:0	44.3872	450.352	C27H44O4	EtherDG	CFECVAXBTPVDMA-UHFFFAOYSA-N	O=C(OC(CO)COCCC=CCC=CCC=CCC=CCC=CCC)CCCCC	82	white	rgb(0,0,0)	450.35181:153713 451.35516:52998 452.35852:15173	50.01314:2 50.17857:2 50.20311:2 50.34838:3 50.39343:4 50.41187:24 50.48156:3 50.61286:3 51.06757:5 51.08407:3 51.1047:1 51.12533:2 51.13564:2 51.42701:2 51.59477:3 51.65904:2 52.02264:6 52.06427:3 52.13717:1 52.17885:1 52.1997:2 52.32487:2 52.47944:2 52.65937:2 52.89207:2 52.90676:1 52.95715:9 52.98025:3 53.16945:3 53.33791:2 53.44967:2 53.7687:3 53.84279:2 53.91481:2 53.97627:1 54.12902:4 54.44…
15726	w/o MS2:Cer 13:2;3O/14:1;(2OH)	27.5228	450.352	C27H49NO5	Cer_AP	XKKGNCGZZZCRPS-UHFFFAOYSA-N	O=C(NC(CO)C(O)C(O)C=CCCC=CCCC)C(O)CCCCCCC=CCCCC	79	white	rgb(0,0,0)	450.35181:117814 451.35516:41020 452.35852:13117	50.05396:2 50.44671:3 50.50206:3 50.79779:2 50.9604:2 50.97688:2 51.15628:4 51.36081:3 51.38356:2 51.42494:3 51.58855:2 51.81056:3 51.93526:1 51.9727:4 52.17468:6 52.20178:3 52.40422:2 52.4669:2 52.74527:3 52.7788:3 52.79348:3 52.82074:2 53.03067:2 53.12527:2 53.20944:2 53.24733:3 53.2726:1 53.46655:3 53.63337:2 54.1184:3 54.32026:3 54.56512:4 54.74858:2 54.82548:2 54.98157:2 55.24935:3 55.36094:…
15727	w/o MS2:CAR 20:3	30.8355	450.352	C27H47NO4	CAR	SRNPFTYGRLBDNK-UHFFFAOYSA-N	O=C([O-])CC(OC(=O)CCCCCCCCCC=CCC=CCC=CCC)C[N+](C)(C)C	79	white	rgb(0,0,0)	450.35181:116680 451.35516:41214 452.35852:12973	50.10093:3 50.33609:2 50.40368:3 51.26366:3 51.48497:4 51.60306:2 51.75241:2 52.04553:2 52.16843:3 52.54008:3 52.74527:3 52.8522:3 52.88367:2 53.03697:21 53.06009:11 53.10004:2 53.12317:2 53.34634:3 53.96567:2 54.37344:2 54.41601:2 54.75926:1 55.02651:3 55.08004:3 55.11645:2 55.13787:1 55.40819:3 56.18416:3 56.53294:2 56.96117:4 56.99602:4 57.07229:69 57.11372:4 57.1508:2 57.30579:1 57.34075:3 57…
15728	w/o MS2:MG 24:5	32.8003	450.352	C27H44O4	MG	HFNLHYBZEZPQDI-UHFFFAOYSA-N	O=C(OCC(O)CO)CCCCCCCC=CCC=CCC=CCC=CCC=CCC	79	white	rgb(0,0,0)	450.35181:113963 451.35516:40626 452.35852:13096	50.16018:2 50.18879:2 50.23582:2 50.66625:2 51.49739:2 51.69016:3 51.71298:1 51.75864:3 51.90615:3 52.00599:3 52.34365:3 52.42302:3 52.62169:3 52.90676:1 52.91935:3 52.94665:2 53.10214:3 53.14:2 53.2705:4 53.39061:4 53.61858:3 53.75601:2 53.89997:4 53.96355:2 53.98051:1 54.04837:2 54.12902:3 54.2331:3 54.34153:4 54.79557:2 55.25793:3 55.68778:3 55.73947:2 56.19714:3 56.29019:3 56.327:2 56.41367:2…
15729	w/o MS2:DG O-18:5_6:0	31.8013	450.352	C27H44O4	EtherDG	CFECVAXBTPVDMA-UHFFFAOYSA-N	O=C(OC(CO)COCCC=CCC=CCC=CCC=CCC=CCC)CCCCC	79	white	rgb(0,0,0)	450.35181:111922 451.35516:43384 452.35852:10637	50.04375:2 50.24196:3 50.7505:3 50.85951:3 50.9501:3 50.97482:4 51.12533:5 51.27193:3 51.71506:2 51.80017:3 51.89367:2 51.99766:3 52.04137:3 52.1851:2 52.21429:4 52.36036:2 52.6175:2 52.81235:2 52.86898:2 52.94455:3 52.97185:2 53.17576:2 53.25786:3 53.2726:2 53.36742:3 53.39061:1 53.41592:3 53.78987:4 53.85126:4 53.98687:2 54.02292:4 54.12902:3 54.17786:2 54.35642:3 54.47989:5 54.53102:2 54.5502:…
15730	w/o MS2:CAR 20:3	31.9625	450.352	C27H47NO4	CAR	SRNPFTYGRLBDNK-UHFFFAOYSA-N	O=C([O-])CC(OC(=O)CCCCCCCCCC=CCC=CCC=CCC)C[N+](C)(C)C	79	white	rgb(0,0,0)	450.35181:115151 451.35516:41245 452.35852:9980	50.03967:3 50.66214:2 51.00161:1 51.24507:3 51.26366:2 51.68601:3 51.70261:3 51.77318:2 51.85003:2 52.07468:4 52.14551:2 52.21221:3 52.22889:2 52.28104:3 52.76622:6 52.84801:2 52.88367:1 53.03067:5 53.2347:1 53.2705:3 53.35478:1 53.45178:2 53.50243:5 53.56577:3 53.57844:2 53.8195:1 53.95507:2 54.13327:3 54.19061:3 54.37132:3 54.40536:2 54.60136:1 54.68242:4 54.71016:2 54.83616:6 54.85753:1 55.054…
15731	w/o MS2:Cer 15:3;3O/12:0;(2OH)	28.3798	450.352	C27H49NO5	Cer_AP	HEZJPVDXIMOJGF-UHFFFAOYSA-N	O=C(NC(CO)C(O)C(O)C=CCCC=CCCC=CC)C(O)CCCCCCCCCC	79	white	rgb(0,0,0)	450.35181:114646 451.35516:43778 452.35852:9009	50.02334:4 50.06417:2 50.0948:2 50.13361:4 50.17653:3 50.29515:2 50.44261:3 50.57796:4 50.70117:3 50.77928:4 50.93774:3 50.99336:3 51.15628:3 51.21822:1 51.47876:5 51.52846:4 51.64038:3 51.70883:2 51.73166:2 51.8251:2 51.86665:2 51.89991:2 51.98518:2 52.04762:3 52.1205:3 52.15384:2 52.47526:2 52.52126:2 52.54218:1 52.59657:3 52.63634:2 52.69917:3 52.80606:1 52.84801:2 52.88997:3 52.91306:3 52.931…
15732	w/o MS2:CAR 20:3	29.5168	450.352	C27H47NO4	CAR	SRNPFTYGRLBDNK-UHFFFAOYSA-N	O=C([O-])CC(OC(=O)CCCCCCCCCC=CCC=CCC=CCC)C[N+](C)(C)C	77	white	rgb(0,0,0)	450.35181:112799 451.35516:41619 452.35852:11431	50.01926:1 50.08051:3 50.11319:4 50.17448:3 50.2072:2 50.28288:4 50.36066:3 50.40163:4 50.48361:2 50.53077:4 50.61491:1 50.71761:1 50.74844:3 50.77723:2 50.8019:4 50.83482:3 51.01191:3 51.04283:4 51.08407:2 51.21409:4 51.2678:2 51.28432:2 51.39391:4 51.41046:3 51.43115:3 51.45806:4 51.52639:3 51.58648:2 51.60928:2 51.71713:2 51.73373:2 51.87912:5 52.00391:3 52.0268:2 52.09343:2 52.18927:4 52.2184…
15735	w/o MS2:DG O-20:5_4:0	18.8465	450.352	C27H44O4	EtherDG	SWURXKUQNIKNRQ-UHFFFAOYSA-N	O=C(OC(CO)COCCCCC=CCC=CCC=CCC=CCC=CCC)CCC	84	white	rgb(0,0,0)	450.35223:172390 451.35558:60945 452.35894:14050	50.08226:3 50.12107:2 50.18647:2 50.94775:2 51.24479:2 51.34399:3 51.77912:2 52.84143:2 53.28074:2 53.76207:1 54.08416:1 54.11812:1 54.16058:4 54.83374:2 55.43583:3 55.46376:2 55.49385:1 55.58633:2 55.60785:4 55.64228:3 55.72841:2 57.06982:24 57.09163:11 57.15051:3 57.3492:2 57.50446:3 57.7827:2 57.87487:3 59.06195:506 59.09078:40 59.13737:5 59.14847:7 59.1862:2 59.22395:2 59.24838:9 59.47961:5 5…
15736	w/o MS2:CAR 20:3	18.4965	450.352	C27H47NO4	CAR	SRNPFTYGRLBDNK-UHFFFAOYSA-N	O=C([O-])CC(OC(=O)CCCCCCCCCC=CCC=CCC=CCC)C[N+](C)(C)C	83	white	rgb(0,0,0)	450.35223:167597 451.35558:63635 452.35894:16799	50.60026:3 50.68651:2 50.82219:3 52.31414:3 52.77642:3 53.13551:3 53.22178:2 53.44727:2 53.61829:2 54.75257:2 55.15044:2 55.30699:1 55.37139:2 56.40905:2 56.92822:2 56.98484:2 57.07201:31 57.10253:2 57.25527:2 58.07481:32 58.0902:20 58.1166:8 58.41396:2 58.84039:2 59.00874:3 59.05973:221 59.08413:15 59.2084:16 59.29281:12 59.33504:2 59.36394:39 59.93224:24 59.94788:4 60.08201:882 60.12228:37 60.1…
15737	w/o MS2:DG O-19:5_5:0	44.6003	450.352	C27H44O4	EtherDG	JSEVYONMDBALTK-UHFFFAOYSA-N	O=C(OC(CO)COCCCC=CCC=CCC=CCC=CCC=CCC)CCCC	82	white	rgb(0,0,0)	450.35223:154036 451.35558:54745 452.35894:14920	50.17829:1 50.57973:3 50.629:3 50.78928:3 50.82631:3 50.90245:1 50.97659:2 51.15393:1 51.25305:2 51.26545:4 51.53439:3 51.59448:1 51.62558:2 51.74383:1 52.37886:3 52.75127:4 52.99257:3 53.01567:3 53.10816:2 53.266:3 53.49792:2 53.99718:4 54.05658:1 54.4796:3 54.55204:2 54.85725:2 55.14616:2 55.32416:4 55.34777:2 55.48526:3 55.53471:2 56.05849:98 56.0909:12 56.15143:3 56.28558:3 56.37871:2 57.2334…
15738	w/o MS2:DG O-20:5_4:0	45.1665	450.352	C27H44O4	EtherDG	SWURXKUQNIKNRQ-UHFFFAOYSA-N	O=C(OC(CO)COCCCCC=CCC=CCC=CCC=CCC=CCC)CCC	82	white	rgb(0,0,0)	450.35223:152062 451.35558:52332 452.35894:14581	50.0986:2 50.44437:2 50.50793:3 50.62284:2 50.75227:2 50.81602:2 50.83042:2 50.90451:2 50.93128:2 50.94569:3 51.14362:2 51.16838:5 51.25305:1 51.29644:2 51.37914:3 51.6878:3 52.44363:4 52.57746:3 52.62559:2 52.7345:4 52.83304:2 53.22389:1 53.55914:3 53.71976:4 54.36039:3 54.54991:1 54.56483:3 54.66293:2 54.68213:2 55.24907:5 55.29841:2 55.71333:2 55.87499:3 55.98289:3 56.09739:3 56.25094:3 57.065…
15739	w/o MS2:DG O-22:5_2:0	46.0435	450.352	C27H44O4	EtherDG	GZKFHHQMYKIYKE-UHFFFAOYSA-N	O=C(OC(CO)COCCCCCCC=CCC=CCC=CCC=CCC=CCC)C	82	white	rgb(0,0,0)	450.35223:147261 451.35558:55948 452.35894:15237	50.0843:4 50.18034:2 50.26009:2 50.387:3 50.43413:2 50.49562:3 51.11266:3 51.50539:5 51.55511:3 51.65461:3 52.02859:2 52.06607:3 52.51889:3 52.56072:2 52.84562:2 52.87919:2 53.01567:2 53.03459:4 53.19652:2 53.70919:3 53.7388:3 54.47747:3 54.56483:3 54.70134:5 54.90641:2 55.04763:2 55.25979:2 55.54331:3 55.57987:2 55.72841:4 55.81461:1 55.89009:3 55.93756:2 56.02393:2 56.63467:3 56.96959:4 57.1788…
15740	w/o MS2:DG O-19:5_5:0	18.2303	450.352	C27H44O4	EtherDG	JSEVYONMDBALTK-UHFFFAOYSA-N	O=C(OC(CO)COCCCC=CCC=CCC=CCC=CCC=CCC)CCCC	81	white	rgb(0,0,0)	450.35223:166375 451.35558:60902 452.35894:15067	50.33171:2 50.37881:3 51.23446:2 51.37708:1 51.43501:2 51.49504:1 51.64009:6 51.73968:4 51.98906:3 52.02443:1 52.04733:2 52.0619:4 52.1348:3 52.33502:2 52.75756:3 52.82045:1 52.90648:2 52.96946:3 53.5507:2 53.59505:3 53.6669:3 54.01839:1 54.07779:2 54.29871:2 54.38593:1 54.43914:4 54.57336:2 55.57987:5 55.6595:3 55.79521:3 55.84911:2 56.07793:1 56.27259:3 56.71939:3 57.07418:6 57.14833:4 57.21598…
15741	w/o MS2:DG O-18:5_6:0	43.6062	450.352	C27H44O4	EtherDG	CFECVAXBTPVDMA-UHFFFAOYSA-N	O=C(OC(CO)COCCC=CCC=CCC=CCC=CCC=CCC)CCCCC	81	white	rgb(0,0,0)	450.35223:132835 451.35558:50698 452.35894:16197	50.10677:2 50.1415:2 50.17012:2 50.28873:4 50.41159:5 50.44437:2 50.46692:2 50.47922:3 50.71733:3 50.88392:2 50.92098:3 50.99102:3 51.06935:4 51.1333:4 51.19728:1 51.25098:6 51.28817:2 51.50125:2 51.5261:3 51.70647:4 51.73138:2 51.81027:3 51.91002:3 51.94121:2 52.07856:2 52.13897:1 52.20567:2 52.22861:2 52.38304:2 52.50425:1 52.57955:2 52.60466:2 52.68213:3 52.71145:4 52.80997:3 52.85192:3 53.030…
15742	w/o MS2:CAR 20:3	44.7337	450.352	C27H47NO4	CAR	SRNPFTYGRLBDNK-UHFFFAOYSA-N	O=C([O-])CC(OC(=O)CCCCCCCCCC=CCC=CCC=CCC)C[N+](C)(C)C	80	white	rgb(0,0,0)	450.35223:129724 451.35558:45919 452.35894:14926	50.02306:5 50.0986:1 50.1742:4 50.21714:2 50.29078:2 50.33171:2 50.48332:3 50.59615:1 50.629:4 50.66597:2 50.74199:2 50.76872:1 50.8119:2 51.05079:3 51.07347:6 51.10648:4 51.12298:2 51.28611:3 51.43087:3 51.51989:2 51.5779:3 51.61936:3 51.63802:4 51.75628:9 51.82689:2 52.04941:3 52.08689:2 52.28075:4 52.29953:2 52.32667:3 52.36425:2 52.54189:4 52.59001:2 52.61094:2 52.74917:3 52.84143:6 52.94006:…
15743	w/o MS2:DG O-19:5_5:0	37.4486	450.352	C27H44O4	EtherDG	JSEVYONMDBALTK-UHFFFAOYSA-N	O=C(OC(CO)COCCCC=CCC=CCC=CCC=CCC=CCC)CCCC	80	white	rgb(0,0,0)	450.35223:126904 451.35558:44974 452.35894:12742	50.01081:2 50.23759:3 50.64132:3 50.70089:2 50.92922:2 51.05904:2 51.07554:2 51.17045:1 51.24272:3 51.34399:3 51.49918:2 51.62765:2 51.71062:2 51.90586:4 51.96409:3 52.04941:2 52.08897:7 52.29745:3 52.50634:2 52.74498:2 52.96946:2 53.20915:2 53.48737:3 53.74938:2 53.79382:2 53.94843:3 54.03112:2 54.10963:4 54.26044:2 54.35826:5 54.41998:3 54.49025:2 54.8316:2 55.06476:6 55.15902:4 55.33704:2 55.4…
15744	w/o MS2:DG O-22:5_2:0	16.4178	450.352	C27H44O4	EtherDG	GZKFHHQMYKIYKE-UHFFFAOYSA-N	O=C(OC(CO)COCCCCCCC=CCC=CCC=CCC=CCC=CCC)C	80	white	rgb(0,0,0)	450.35223:125370 451.35558:47094 452.35894:12948	50.01898:2 50.09656:4 50.20282:2 50.38291:3 50.50793:4 50.5941:3 50.83248:4 50.85717:2 51.07141:3 51.18903:2 51.21587:2 51.23652:8 51.33778:2 51.9121:1 52.01403:2 52.09106:8 52.13272:2 52.32667:3 52.43736:2 52.48543:3 52.5398:1 52.64862:3 53.13551:2 53.38822:3 53.41142:2 53.65422:2 54.0587:3 54.19244:1 54.3689:4 54.42424:3 54.91069:2 54.92566:3 55.38857:2 55.5175:1 55.55191:2 55.64013:3 55.7198:5…
15745	w/o MS2:CAR 20:3	36.8335	450.352	C27H47NO4	CAR	SRNPFTYGRLBDNK-UHFFFAOYSA-N	O=C([O-])CC(OC(=O)CCCCCCCCCC=CCC=CCC=CCC)C[N+](C)(C)C	79	white	rgb(0,0,0)	450.35223:120553 451.35558:44693 452.35894:12145	50.04755:3 50.07001:2 50.50793:4 50.70089:4 50.72966:3 51.03636:3 51.10854:3 51.26338:3 51.29231:1 51.32745:2 51.41845:2 51.55718:2 51.81235:2 51.84559:3 51.89131:2 52.2745:2 52.57118:4 52.6926:3 52.74917:2 52.89178:2 53.20284:3 53.22389:4 53.2976:2 53.35449:2 53.48314:2 53.65845:2 54.02687:3 54.24981:3 54.31147:4 54.33487:1 54.46895:3 54.82092:2 55.10545:3 55.11831:4 55.3671:5 55.44872:3 55.8642…
15746	w/o MS2:DG O-18:5_6:0	34.4115	450.352	C27H44O4	EtherDG	CFECVAXBTPVDMA-UHFFFAOYSA-N	O=C(OC(CO)COCCC=CCC=CCC=CCC=CCC=CCC)CCCCC	79	white	rgb(0,0,0)	450.35223:112797 451.35558:40058 452.35894:10296	50.15377:5 50.20078:3 50.24781:3 50.62489:3 50.71116:2 50.98896:2 51.04873:3 51.1333:3 51.2262:3 51.36467:4 51.47847:2 51.49297:2 51.57376:4 52.15147:3 52.20567:2 52.32458:1 52.45408:4 52.70098:3 52.87709:1 52.96736:4 53.39244:3 53.80863:3 53.90816:2 53.94843:2 54.07991:2 54.13086:2 54.25194:5 54.30722:2 54.37529:4 54.5009:2 54.95347:3 55.05405:20 55.06904:2 55.09474:2 55.21904:2 55.32416:2 55.62…
15747	w/o MS2:Cer 16:3;3O/11:0;(2OH)	35.5069	450.352	C27H49NO5	Cer_AP	IUPZNERISCVCAW-UHFFFAOYSA-N	O=C(NC(CO)C(O)C(O)C=CCCC=CCCC=CCC)C(O)CCCCCCCCC	79	white	rgb(0,0,0)	450.35223:112786 451.35558:40872 452.35894:10771	50.03531:1 50.12312:3 50.32148:3 50.35219:1 50.54485:4 50.71527:3 50.87157:2 50.93334:2 51.00132:2 51.30058:1 51.71062:4 51.77082:2 51.8539:3 52.51261:3 52.52934:2 52.56909:3 52.62769:3 52.70098:4 52.75546:3 52.90648:2 53.20073:2 53.57815:5 53.67324:3 53.7388:2 54.00991:2 54.25619:2 54.36039:1 54.43063:1 54.44979:4 54.6288:2 54.87648:3 55.27481:2 55.35207:3 55.58418:2 55.70256:2 55.75642:3 55.793…
15748	w/o MS2:CAR 20:3	33.4126	450.352	C27H47NO4	CAR	SRNPFTYGRLBDNK-UHFFFAOYSA-N	O=C([O-])CC(OC(=O)CCCCCCCCCC=CCC=CCC=CCC)C[N+](C)(C)C	78	white	rgb(0,0,0)	450.35223:108903 451.35558:42852 452.35894:12429	50.0741:3 50.09656:2 50.13946:2 50.15172:3 50.20896:6 50.33171:2 50.3952:3 50.44028:3 50.47512:2 50.57153:4 50.61668:2 50.72144:3 50.76049:4 50.78928:8 50.85717:3 50.93952:3 50.98278:4 51.01781:4 51.03842:6 51.1106:4 51.12505:3 51.15187:3 51.20554:3 51.24065:14 51.25925:7 51.27991:3 51.34605:2 51.38121:4 51.42052:3 51.46605:4 51.54682:5 51.58619:2 51.60692:2 51.62973:6 51.65046:3 51.81235:3 51.85…
:2 281.5513:2 281.69656:5 281.89517:3 282.11325:4 282.16171:4 282.2005:4 282.30231:6 282.38474:5 282.62723:3 282.6709:4 282.82617:5 282.88925:3 282.95236:5 283.14169:7 283.23883:3 283.43311:2 283.47684:4 283.60803:3 283.67606:3 283.7587:5 283.85593:4 283.96774:4 284.09906:4 284.30338:4 284.38611:5 284.6246:10 284.7171:10 284.75607:8 284.92166:5 285.15549:4 285.3212:6 285.3797:2 285.4577:3 285.540…	Unknown	Unknown	Unknown	Unknown	Unknown	Unknown	Unknown
15749	w/o MS2:DG O-18:5_6:0	32.4964	450.352	C27H44O4	EtherDG	CFECVAXBTPVDMA-UHFFFAOYSA-N	O=C(OC(CO)COCCC=CCC=CCC=CCC=CCC=CCC)CCCCC	78	white	rgb(0,0,0)	450.35223:109809 451.35558:41325 452.35894:11715	50.09656:3 50.18238:2 50.28055:1 50.37676:2 50.42593:4 50.70295:4 50.86951:2 50.88392:2 51.1849:3 51.38535:2 51.60899:1 51.63595:2 51.89755:2 52.11397:3 52.20984:3 52.82255:5 52.84352:2 53.00937:1 53.19021:2 53.39244:4 53.44094:3 53.69439:3 54.23919:4 54.2732:3 54.54352:2 54.6224:2 54.68:2 54.73763:3 54.76111:4 54.79742:4 54.88504:2 54.97486:3 55.32631:4 55.37998:1 55.48956:2 55.63582:2 55.71549:…
15750	w/o MS2:CAR 20:3	14.5641	450.352	C27H47NO4	CAR	SRNPFTYGRLBDNK-UHFFFAOYSA-N	O=C([O-])CC(OC(=O)CCCCCCCCCC=CCC=CCC=CCC)C[N+](C)(C)C	78	white	rgb(0,0,0)	450.35223:106754 451.35558:38415 452.35894:11652	50.02918:2 50.05368:2 50.09656:3 50.26418:1 50.35219:2 50.43618:6 50.51613:2 50.57768:2 50.67007:3 50.69267:2 50.79751:4 51.03842:4 51.1106:2 51.44743:2 51.7044:3 51.80404:3 51.90794:2 51.92873:3 51.97449:2 52.08481:2 52.1744:3 52.1869:2 52.23278:2 52.25989:3 52.3914:3 52.47498:1 52.50634:1 52.58583:3 52.66537:1 52.77223:2 52.93166:1 52.97366:4 53.01357:5 53.48948:3 53.54014:1 53.59716:2 53.74515…
15751	w/o MS2:DG O-22:5_2:0	37.373	450.352	C27H44O4	EtherDG	GZKFHHQMYKIYKE-UHFFFAOYSA-N	O=C(OC(CO)COCCCCCCC=CCC=CCC=CCC=CCC=CCC)C	78	white	rgb(0,0,0)	450.35223:119577 451.35558:41236 452.35894:12690	50.03326:3 50.31534:5 50.36038:3 50.41364:2 50.73582:3 50.75021:2 50.8654:1 50.95805:2 50.99514:3 51.08172:2 51.21174:2 51.33365:2 51.39362:3 51.41224:1 51.46812:2 51.4909:1 51.55925:2 51.78951:3 51.93497:1 52.03484:2 52.08689:2 52.48752:3 52.53771:3 52.61722:17 52.72821:2 52.76384:2 52.80787:3 52.89598:4 52.97996:4 53.0577:1 53.21126:3 53.31234:3 53.34185:4 53.36714:3 53.74092:2 53.91664:2 54.02…
15752	w/o MS2:CAR 20:3	35.3159	450.352	C27H47NO4	CAR	SRNPFTYGRLBDNK-UHFFFAOYSA-N	O=C([O-])CC(OC(=O)CCCCCCCCCC=CCC=CCC=CCC)C[N+](C)(C)C	78	white	rgb(0,0,0)	450.35223:105272 451.35558:37636 452.35894:11888	50.01081:4 50.03531:5 50.211:3 50.23963:3 50.2785:2 50.36038:1 50.40544:3 50.43003:3 50.45872:3 50.57358:2 50.67418:2 50.84276:5 50.8654:2 50.91481:2 51.02193:3 51.10854:3 51.24685:3 51.27371:2 51.33572:2 51.38535:4 51.51782:3 51.57169:2 51.64217:2 51.65461:3 51.7459:3 51.78328:2 51.84975:4 51.93497:3 52.0057:3 52.16606:2 52.1869:3 52.31832:4 52.34963:3 52.40602:3 52.48334:3 52.53771:4 52.6549:2 …
15753	w/o MS2:DG O-18:5_6:0	29.171	450.352	C27H44O4	EtherDG	CFECVAXBTPVDMA-UHFFFAOYSA-N	O=C(OC(CO)COCCC=CCC=CCC=CCC=CCC=CCC)CCCCC	78	white	rgb(0,0,0)	450.35223:104914 451.35558:36659 452.35894:10077	50.01694:2 50.04143:2 50.20282:3 50.41978:3 50.75227:2 50.97247:2 51.17251:2 51.38742:3 51.50125:4 51.62143:4 51.64217:11 51.79158:3 51.81651:2 51.883:3 52.17023:3 52.25572:2 52.28493:2 52.35798:1 52.49588:4 52.67584:3 52.78481:2 52.83723:2 52.95266:3 53.09555:2 53.17758:1 53.35871:2 53.48103:2 53.53803:2 54.13298:2 54.17545:4 54.40934:4 54.6352:2 55.25764:2 55.32202:3 55.45087:4 55.53255:3 55.78…
15754	w/o MS2:DG O-18:5_6:0	27.7982	450.352	C27H44O4	EtherDG	CFECVAXBTPVDMA-UHFFFAOYSA-N	O=C(OC(CO)COCCC=CCC=CCC=CCC=CCC=CCC)CCCCC	78	white	rgb(0,0,0)	450.35223:105972 451.35558:38810 452.35894:12944	50.03939:2 50.21714:2 50.26418:2 50.76255:3 51.02605:4 51.04255:3 51.08997:3 51.15806:2 51.26751:1 51.4019:1 51.63595:5 51.79366:2 52.03692:4 52.08689:2 52.1744:1 52.20984:2 52.3392:3 52.46662:3 52.71983:4 52.85821:2 53.20284:2 53.36503:2 53.41352:2 53.48314:2 53.779:2 54.09477:3 54.41998:2 54.67146:2 54.73549:1 54.85939:2 55.01552:3 55.42079:4 55.63367:3 55.72195:2 55.89009:5 56.01529:3 56.05201…
15755	w/o MS2:Cer 18:3;3O/9:0;(2OH)	32.1304	450.352	C27H49NO5	Cer_AP	DDSBJLTZKPPEEO-UHFFFAOYSA-N	O=C(NC(CO)C(O)C(O)CCCC=CCCC=CCCC=CC)C(O)CCCCCCC	78	white	rgb(0,0,0)	450.35223:103798 451.35558:39326 452.35894:10651	50.07206:2 50.11699:3 50.3911:3 50.49358:1 50.50998:3 50.53664:2 50.629:3 50.65159:2 50.78106:3 50.85511:1 50.90245:2 51.10029:3 51.21793:2 51.42259:2 51.58205:1 51.76044:2 51.94953:2 51.99738:2 52.10564:3 52.2578:2 52.50006:2 52.74917:3 52.8687:5 53.17548:3 53.28917:3 53.42196:3 53.44516:4 53.63097:4 53.72188:3 54.26044:4 54.36039:2 54.44766:2 54.48173:2 54.57123:3 54.60321:4 54.68213:2 54.79315…
15756	w/o MS2:CAR 20:3	24.8949	450.352	C27H47NO4	CAR	SRNPFTYGRLBDNK-UHFFFAOYSA-N	O=C([O-])CC(OC(=O)CCCCCCCCCC=CCC=CCC=CCC)C[N+](C)(C)C	78	white	rgb(0,0,0)	450.35223:103732 451.35558:36205 452.35894:11485	50.04347:1 50.12925:3 50.5428:3 50.80162:1 51.04873:3 51.12917:2 51.50125:3 51.5634:2 51.77705:4 51.80404:2 51.88715:2 52.0057:2 52.61094:3 52.75336:2 53.09555:3 53.17969:3 53.724:2 53.75149:2 53.80863:2 53.84674:4 54.25407:3 54.2732:2 54.43275:2 54.5286:3 54.99412:3 55.21904:3 55.44872:2 55.65519:3 56.32239:1 56.50011:5 56.53048:1 56.75417:5 56.82811:2 57.06765:89 57.11998:7 57.54167:3 57.76954:…
15757	w/o MS2:DG O-18:5_6:0	25.7322	450.352	C27H44O4	EtherDG	CFECVAXBTPVDMA-UHFFFAOYSA-N	O=C(OC(CO)COCCC=CCC=CCC=CCC=CCC=CCC)CCCCC	78	white	rgb(0,0,0)	450.35223:101517 451.35558:37720 452.35894:9814	50.1129:1 50.41159:2 50.48332:2 50.58589:4 50.63311:3 51.03224:3 51.12711:3 51.16632:2 51.32538:4 51.37708:1 51.44535:2 51.50954:3 51.69817:2 51.82897:2 52.01195:3 52.17023:2 52.34546:3 52.36216:3 52.60675:2 52.94006:4 53.17969:1 53.33131:2 53.38822:2 53.43884:4 53.46837:2 53.59716:4 53.63308:3 53.65633:5 54.00779:3 54.14147:1 54.33061:4 54.47108:3 54.68:2 54.7846:1 54.95774:1 55.32416:3 55.41005…
15758	w/o MS2:Cer 15:3;3O/12:0;(2OH)	21.1476	450.352	C27H49NO5	Cer_AP	HEZJPVDXIMOJGF-UHFFFAOYSA-N	O=C(NC(CO)C(O)C(O)C=CCCC=CCCC=CC)C(O)CCCCCCCCCC	78	white	rgb(0,0,0)	450.35223:99102 451.35558:37765 452.35894:9234	50.0149:3 50.17829:7 50.23963:1 50.45667:6 50.55306:4 50.58179:3 50.61463:2 50.83865:4 50.86334:3 50.91275:2 50.9869:3 51.05285:3 51.46605:6 51.56133:3 51.68987:3 51.71062:3 51.74175:1 51.81858:4 51.84143:2 51.86221:1 51.98489:3 52.01611:2 52.06815:4 52.11189:3 52.33293:2 52.47916:3 52.52098:2 52.53771:2 52.76804:2 52.80787:1 52.85402:3 52.90648:1 52.92117:2 53.1292:2 53.19442:2 53.31234:2 53.348…
15759	w/o MS2:DG O-22:5_2:0	20.6548	450.352	C27H44O4	EtherDG	GZKFHHQMYKIYKE-UHFFFAOYSA-N	O=C(OC(CO)COCCCCCCC=CCC=CCC=CCC=CCC=CCC)C	77	white	rgb(0,0,0)	450.35223:105668 451.35558:40064 452.35894:11382	50.0149:3 50.26009:2 50.49562:3 50.70089:1 50.80779:3 50.94775:3 50.97866:1 51.08997:1 51.63802:4 51.66291:2 52.50843:3 52.68632:2 52.71983:2 52.73869:2 52.87709:2 52.90857:2 53.69862:3 53.72611:4 54.11175:4 54.16908:2 54.24131:2 54.33912:2 54.55844:3 54.90214:2 55.34992:2 55.69826:2 56.15576:3 56.50011:1 56.69984:4 56.74113:3 56.79766:2 56.87598:3 56.89774:2 57.06982:16 57.08727:7 57.20288:4 57.…
15760	w/o MS2:DG O-19:5_5:0	13.7637	450.352	C27H44O4	EtherDG	JSEVYONMDBALTK-UHFFFAOYSA-N	O=C(OC(CO)COCCCC=CCC=CCC=CCC=CCC=CCC)CCCC	77	white	rgb(0,0,0)	450.35223:97432 451.35558:37966 452.35894:11807	50.14763:4 50.16194:1 50.19056:2 50.22736:5 50.25395:4 50.31124:3 50.43413:2 50.44643:1 50.46692:2 50.57768:2 50.66597:3 51.01987:4 51.07141:3 51.19935:2 51.21587:2 51.22826:3 51.30058:2 51.38535:2 51.52404:3 51.71477:1 51.79366:2 51.97033:2 52.07648:3 52.16815:3 52.25364:1 52.28284:3 52.31623:3 52.44781:1 52.46244:6 52.99046:5 53.01567:2 53.32077:3 53.40298:1 53.48314:4 53.53803:1 53.56337:2 54.…
15761	w/o MS2:CAR 20:3	38.1562	450.352	C27H47NO4	CAR	SRNPFTYGRLBDNK-UHFFFAOYSA-N	O=C([O-])CC(OC(=O)CCCCCCCCCC=CCC=CCC=CCC)C[N+](C)(C)C	77	white	rgb(0,0,0)	450.35223:93708 451.35558:34294 452.35894:11420	50.04143:3 50.1272:4 50.18238:5 50.21509:3 50.26622:5 50.32353:5 50.40749:2 50.52229:4 50.5428:3 50.59615:2 50.68445:4 50.76049:3 50.77694:1 50.83453:3 50.86334:2 50.92716:3 51.0776:4 51.10854:5 51.156:1 51.22:3 51.35432:2 51.43914:3 51.45156:4 51.48676:4 51.54061:4 51.5634:5 51.58205:2 51.66706:6 51.72723:3 51.73968:4 51.77497:2 51.883:3 51.91418:3 51.97657:4 52.04733:2 52.07856:6 52.11189:6 52.…
313.45395:5 313.59192:3 313.81168:5 313.98041:3 314.19519:4 314.24634:6 314.41006:4 314.46121:2 314.60965:2 314.72736:4 315.13705:3 315.4906:2 315.58289:3 316.04953:3 316.27017:2 316.39847:4 316.51141:6 316.55762:3 316.68597:3 316.88629:4 317.03528:4 317.10721:5 317.58014:3 317.65729:3 317.79102:3 317.86819:2 318.04312:2 318.15121:1 318.26959:3 318.45496:5 318.50131:3 318.90826:3 318.95465:4 319.…	Unknown	Unknown	Unknown	Unknown	Unknown	Unknown	Unknown
15762	w/o MS2:CAR 20:3	27.3542	450.352	C27H47NO4	CAR	SRNPFTYGRLBDNK-UHFFFAOYSA-N	O=C([O-])CC(OC(=O)CCCCCCCCCC=CCC=CCC=CCC)C[N+](C)(C)C	76	white	rgb(0,0,0)	450.35223:108240 451.35558:38001 452.35894:10508	50.01694:3 50.18238:3 50.25395:2 50.43413:2 50.75844:2 50.87775:4 51.04255:2 51.19522:3 51.42673:3 51.46191:3 51.93913:4 51.95577:1 52.05358:2 52.14939:3 52.19733:5 52.44781:3 52.4917:2 52.50634:2 52.54189:2 52.66537:3 52.86031:1 52.95476:2 53.0556:3 53.17337:2 53.32499:3 53.46626:2 53.51691:4 53.62252:3 54.12024:1 54.23919:3 54.39018:4 54.48812:4 54.50729:2 54.69067:3 54.84015:2 55.25764:4 55.27…
15763	w/o MS2:DG O-18:5_6:0	26.231	450.352	C27H44O4	EtherDG	CFECVAXBTPVDMA-UHFFFAOYSA-N	O=C(OC(CO)COCCC=CCC=CCC=CCC=CCC=CCC)CCCCC	76	white	rgb(0,0,0)	450.35223:108036 451.35558:40565 452.35894:20119	50.31943:4 50.62079:5 51.48262:3 51.73138:3 51.79366:2 51.92042:3 52.0744:2 52.15981:1 52.34755:3 52.37051:3 52.42064:2 52.45408:2 52.50843:2 52.77013:2 53.01567:2 53.1292:3 53.39033:3 53.4304:2 53.45572:3 53.5148:2 53.54225:3 53.64576:2 53.8044:1 53.86368:5 53.89333:2 54.0396:2 54.18607:1 54.3455:3 54.96202:3 55.03264:2 55.52826:3 55.78228:2 56.02177:2 56.29856:1 56.46541:3 56.6021:2 56.64553:2 …
15764	w/o MS2:CAR 20:3	25.0797	450.352	C27H47NO4	CAR	SRNPFTYGRLBDNK-UHFFFAOYSA-N	O=C([O-])CC(OC(=O)CCCCCCCCCC=CCC=CCC=CCC)C[N+](C)(C)C	75	white	rgb(0,0,0)	450.35223:78484 451.35558:27882 452.35894:9240	50.03735:2 50.11086:1 50.13537:3 50.16398:3 50.19056:3 50.21305:2 50.32148:3 50.38086:2 50.49152:3 50.67418:5 50.95187:6 50.98072:5 51.03224:1 51.0611:2 51.17251:2 51.20967:2 51.2262:2 51.30471:2 51.36673:4 51.4019:3 51.44328:3 51.50747:4 51.55096:3 51.70647:2 51.73553:2 51.77912:3 52.04108:4 52.17023:2 52.18482:4 52.36842:3 52.38722:1 52.40602:2 52.42691:4 52.43945:2 52.4917:2 52.57536:3 52.6674…
15765	w/o MS2:CAR 20:3	31.6452	450.352	C27H47NO4	CAR	SRNPFTYGRLBDNK-UHFFFAOYSA-N	O=C([O-])CC(OC(=O)CCCCCCCCCC=CCC=CCC=CCC)C[N+](C)(C)C	74	white	rgb(0,0,0)	450.35223:74567 451.35558:26285 452.35894:7441	50.02102:4 50.05368:2 50.10881:2 50.13129:3 50.34195:4 50.387:5 50.55306:4 50.72966:4 50.80162:2 50.85305:3 50.98072:2 51.04873:2 51.09204:2 51.11266:3 51.38121:3 51.54061:2 51.7459:3 51.76874:2 51.82066:4 51.91626:3 52.03068:2 52.07856:1 52.11397:2 52.33293:3 52.45826:4 52.67165:2 52.72612:1 52.79948:3 52.97576:6 52.99046:2 53.01567:2 53.11027:1 53.1313:2 53.24073:2 53.28285:2 53.39666:3 53.4282…
9:1 394.53098:3 394.61697:3 395.23056:6 395.42563:4 395.54041:2 395.58633:2 395.62076:3 395.67242:2 396.07431:2 396.37302:2 396.87299:4 396.94772:6 397.05695:4 397.19498:1 397.31:3 397.34451:3 397.4653:3 397.59189:4 397.64368:3 397.89114:2 398.13293:2 398.24811:3 398.54184:2 398.63403:2 398.70316:1 398.77231:2 398.92792:5 399.08929:2 399.33722:2 399.53906:4 399.59677:1 399.98334:5 400.05835:4 400…	Unknown	Unknown	Unknown	Unknown	Unknown	Unknown	Unknown
15766	w/o MS2:CAR 20:3	16.8429	450.352	C27H47NO4	CAR	SRNPFTYGRLBDNK-UHFFFAOYSA-N	O=C([O-])CC(OC(=O)CCCCCCCCCC=CCC=CCC=CCC)C[N+](C)(C)C	73	white	rgb(0,0,0)	450.35223:125457 451.35558:44943 452.35894:12975	50.01081:3 50.20078:3 50.31739:2 50.40749:4 50.56126:2 50.77694:1 50.85923:3 50.88187:3 50.92304:1 51.02811:2 51.11679:2 51.19109:2 51.35432:2 51.39156:2 51.54268:2 51.58412:1 51.62143:1 51.67535:2 51.79781:1 51.84559:2 51.89547:2 51.96201:3 52.03276:2 52.20984:3 52.23278:3 52.2891:2 52.39349:1 52.55026:4 53.03459:8 53.32288:5 53.34606:3 53.48737:2 53.53592:1 53.60139:1 53.64576:2 53.66267:3 53.7…
15767	w/o MS2:DG O-20:5_4:0	25.162	450.352	C27H44O4	EtherDG	SWURXKUQNIKNRQ-UHFFFAOYSA-N	O=C(OC(CO)COCCCCC=CCC=CCC=CCC=CCC=CCC)CCC	73	white	rgb(0,0,0)	450.35223:103526 451.35558:38885 452.35894:10812	50.08635:2 50.15377:2 50.27645:3 50.41159:2 50.59205:4 50.71322:4 50.76049:3 50.8119:3 51.05698:3 51.19315:2 51.30264:4 51.35639:2 51.42052:3 51.72307:8 51.7812:1 51.82066:1 51.86013:2 51.87468:1 51.90586:2 52.08897:3 52.23486:3 52.41647:3 52.44154:3 52.51261:3 52.62559:2 52.91067:2 53.05981:3 53.11868:4 53.17337:3 53.36081:2 53.47048:2 53.65633:4 53.68593:2 53.80651:2 54.04173:3 54.09265:3 54.13…
15773	w/o MS2:DG O-18:5_6:0	20.5514	450.358	C27H44O4	EtherDG	CFECVAXBTPVDMA-UHFFFAOYSA-N	O=C(OC(CO)COCCC=CCC=CCC=CCC=CCC=CCC)CCCCC	70	white	rgb(0,0,0)	450.35776:54172 451.36111:23173 452.36447:6023	50.08103:3 50.20772:3 50.22203:3 50.26703:1 50.33047:3 50.36528:2 50.52104:1 50.55591:4 50.61132:1 50.72841:2 50.77774:1 50.79831:3 50.85386:2 50.87649:3 50.90737:2 51.23526:4 51.44201:1 51.64711:1 51.70519:2 52.15018:4 52.37548:3 52.50294:3 52.51549:2 52.55105:2 52.57824:3 52.69758:2 52.76254:2 53.11315:4 53.34263:3 53.52825:3 53.63597:1 53.66557:2 53.73958:2 53.81364:1 53.87505:1 53.90258:2 54.…
15780	w/o MS2:DG O-18:5_6:0	19.0969	450.358	C27H44O4	EtherDG	CFECVAXBTPVDMA-UHFFFAOYSA-N	O=C(OC(CO)COCCC=CCC=CCC=CCC=CCC=CCC)CCCCC	85	white	rgb(0,0,0)	450.35794:198402 451.36129:73295 452.36465:16871	50.07234:2 51.46013:3 51.6549:3 52.133:3 52.24766:1 52.54218:2 52.57983:3 52.64472:3 53.01386:2 53.32738:2 53.35899:1 53.39272:3 53.79622:2 54.01443:1 54.5907:4 54.64615:3 55.47694:4 55.51349:1 55.61028:2 56.66319:3 57.07011:23 57.16171:2 57.28832:1 57.62297:1 57.76983:2 58.01134:5 58.48264:2 58.55327:2 59.06224:589 59.0822:32 59.131:13 59.1532:6 59.17317:7 59.19759:4 59.23978:6 59.27088:6 59.335…
15781	w/o MS2:CAR 20:3	17.8649	450.358	C27H47NO4	CAR	SRNPFTYGRLBDNK-UHFFFAOYSA-N	O=C([O-])CC(OC(=O)CCCCCCCCCC=CCC=CCC=CCC)C[N+](C)(C)C	85	white	rgb(0,0,0)	450.35794:192926 451.36129:74347 452.36465:17906	50.04988:3 50.29311:1 50.31358:3 50.5636:5 50.65598:1 50.79162:2 50.85539:1 50.92538:2 51.00779:2 51.06345:2 51.09232:5 51.13564:3 51.36081:1 51.49947:1 51.84795:3 51.87704:5 52.00182:2 52.05803:2 52.20178:1 52.34783:7 52.38542:13 52.54008:3 52.60285:5 52.62169:2 52.70336:2 52.77042:2 52.83961:5 52.87948:2 52.93405:1 52.95295:3 53.28946:2 53.4771:1 53.49609:2 53.5362:2 53.57632:3 53.64816:3 53.80…
15782	w/o MS2:DG O-19:5_5:0	21.3152	450.358	C27H44O4	EtherDG	JSEVYONMDBALTK-UHFFFAOYSA-N	O=C(OC(CO)COCCCC=CCC=CCC=CCC=CCC=CCC)CCCC	80	white	rgb(0,0,0)	450.35794:123880 451.36129:42580 452.36465:11782	50.00906:2 50.05192:1 50.13974:3 50.66625:3 51.03664:3 51.0882:4 51.3877:6 51.41874:2 51.57819:1 51.83964:3 52.05386:4 52.15176:2 52.16843:3 52.40839:4 52.52126:2 53.03487:5 53.13158:3 53.15683:4 53.18629:2 54.08232:4 54.19485:3 54.42027:1 54.58004:3 54.7678:3 54.98584:2 55.15716:1 55.38027:3 56.24474:3 56.34433:2 56.76533:1 57.03524:122 57.07011:193 57.10064:6 57.15953:4 57.26648:1 57.31016:2 57…
15783	w/o MS2:CAR 20:3	21.4808	450.358	C27H47NO4	CAR	SRNPFTYGRLBDNK-UHFFFAOYSA-N	O=C([O-])CC(OC(=O)CCCCCCCCCC=CCC=CCC=CCC)C[N+](C)(C)C	79	white	rgb(0,0,0)	450.35794:114318 451.36129:43715 452.36465:11363	50.18471:2 50.32586:5 50.34224:2 50.48361:2 50.62312:2 50.72994:4 50.81013:2 50.88009:4 50.9295:3 50.96864:3 51.18724:2 51.20996:5 51.36288:3 51.54089:3 51.62794:3 51.65904:2 51.74619:2 51.82095:4 51.88744:4 51.94358:3 52.0726:2 52.52753:4 52.55264:4 52.82283:4 52.88577:2 52.93615:2 53.10004:2 53.18839:5 53.2726:4 53.37586:3 53.75178:2 53.82373:3 53.99111:2 54.02928:1 54.14813:3 54.23735:3 54.330…
15785	w/o MS2:CAR 20:3	35.815	450.358	C27H47NO4	CAR	SRNPFTYGRLBDNK-UHFFFAOYSA-N	O=C([O-])CC(OC(=O)CCCCCCCCCC=CCC=CCC=CCC)C[N+](C)(C)C	76	white	rgb(0,0,0)	450.35837:86663 451.36172:30964 452.36508:10487	50.04143:3 50.06797:3 50.10677:1 50.13537:2 50.26827:3 50.32762:4 50.387:2 50.58384:4 50.7276:3 50.779:2 50.80985:2 50.84894:3 50.86128:4 50.89216:4 50.97041:3 51.05079:3 51.10854:2 51.1787:4 51.25098:5 51.29024:8 51.32331:2 51.34605:2 51.38535:5 51.67328:2 51.70232:1 51.75006:1 51.78743:4 51.93081:3 52.02235:3 52.04941:1 52.12022:2 52.18899:3 52.29327:2 52.34337:1 52.36216:3 52.43736:3 52.46453:…
15911	Unknown	38.9825	451.449	Unknown	Unknown	Unknown	Unknown	72	white	rgb(0,0,0)	451.44864:64842 452.45199:43696 453.45535:11205	50.01722:2 50.13974:4 50.28902:5 50.35657:2 50.41187:1 50.50206:3 50.52257:3 50.58207:3 50.72789:5 50.75255:4 50.88421:4 50.90479:2 51.02015:2 51.06551:2 51.09232:1 51.26573:4 51.32566:4 51.37115:2 51.59684:3 51.67979:3 51.70468:2 51.77941:2 51.83756:3 51.89783:2 51.98518:2 52.0497:2 52.10592:2 52.21846:2 52.25809:2 52.34156:3 52.4272:4 52.47108:4 52.4878:2 52.52335:1 52.59029:3 52.73269:2 52.852…
15913	Unknown	38.7887	451.449	Unknown	Unknown	Unknown	Unknown	66	white	rgb(0,0,0)	451.44907:34796 452.45242:24489 453.45578:6332	50.06593:2 50.19056:4 50.20896:3 50.24168:2 50.25395:5 50.344:1 50.38086:2 50.56332:1 50.60436:3 50.69883:1 50.71938:1 50.73582:3 50.78517:2 50.84688:3 50.92922:1 50.95599:2 50.98072:3 51.0075:2 51.06523:4 51.23859:3 51.31298:2 51.32745:4 51.38121:3 51.39983:2 51.50954:3 51.63387:4 51.68365:2 51.70647:2 51.86637:4 51.92873:2 51.9953:3 52.08065:3 52.19107:2 52.20984:3 52.24738:2 52.68213:3 52.7219…
16547	Unknown	11.6723	463.13	Unknown	Unknown	Unknown	Unknown	52	white	rgb(0,0,0)	463.12378:29772 464.12713:27049 465.13049:21222	50.21305:3 50.26009:3 50.2785:1 50.3051:3 50.64748:3 51.01369:3 51.05285:1 51.41018:4 51.4702:2 51.58205:1 51.71892:3 51.85598:2 51.93081:5 51.9953:3 52.04108:4 52.10772:3 52.1744:3 52.34963:3 52.40393:4 52.48543:4 52.60257:2 52.66747:3 52.91697:3 53.15023:1 53.30392:3 53.44094:2 53.52325:3 53.56337:2 53.62886:1 53.67113:3 53.7917:2 54.04809:2 54.06718:4 54.22219:3 54.2817:4 54.32635:2 54.36252:2…
16857	Cer 29:1;3O|Cer 20:1;2O/9:0;O	16.8506	466.421	C29H57NO4	Cer_HS	STQYMKIXPMLJAR-UHFFFAOYSA-N	O=C(NC(CO)C(O)C=CCCCCCCCCCCCCCCC)C(O)CCCCCCC	64	white	rgb(218, 112, 214)	466.4209:53306 467.42425:27567 468.42761:8245	50.01694:1 50.0598:2 50.08839:2 50.20487:2 50.26418:2 50.3952:4 50.44847:2 50.51818:2 50.63105:3 50.64543:2 50.94981:4 50.98278:1 51.13742:2 51.18283:5 51.20967:2 51.35019:2 51.4081:2 51.5779:2 51.59863:1 51.72307:3 51.7812:2 51.9225:2 52.02859:3 52.15147:1 52.17231:2 52.19733:2 52.25364:2 52.32458:3 52.37886:3 52.53352:5 52.64234:3 52.85611:3 52.91067:2 53.04089:6 53.11027:4 53.14602:3 53.18179:…
16991	Cer 29:0;3O|Cer 13:0;2O/16:0;O	20.9197	468.436	C29H59NO4	Cer_HDS	IWZIMYURQJKDLF-UHFFFAOYSA-N	O=C(NC(CO)C(O)CCCCCCCCCC)C(O)CCCCCCCCCCCCCC	97	white	rgb(208, 102, 204)	468.43604:604822 469.43939:319784 470.44275:62319	50.17012:2 50.30715:2 50.90657:2 51.07141:2 51.22413:2 51.37087:2 51.45778:2 51.7293:3 51.75836:2 51.84559:3 52.01403:2 52.56909:3 52.72821:2 52.82465:1 52.85192:6 52.88129:2 52.90018:2 53.1334:3 53.33131:2 53.724:2 53.98658:3 54.02475:2 54.09053:2 54.3221:4 54.40508:2 54.52008:2 54.53712:2 54.58402:2 54.74617:2 54.81237:2 55.11402:2 55.15688:2 55.30056:2 55.34563:3 55.45517:2 55.51105:3 55.6595:…
16994	Cer 29:0;3O|Cer 21:0;2O/8:0;O	15.5421	468.441	C29H59NO4	Cer_HDS	QGOZBUMKFAVTSD-UHFFFAOYSA-N	O=C(NC(CO)C(O)CCCCCCCCCCCCCCCCCC)C(O)CCCCCC	97	white	rgb(208, 102, 204)	468.44138:754907 469.44473:330695 470.44809:69901	50.12597:2 50.46158:3 50.76335:2 50.81476:2 51.19189:2 51.35099:2 51.49377:1 51.67615:1 51.80276:5 51.91913:2 52.00025:2 52.03563:1 52.17519:3 52.51549:2 52.91146:3 52.99965:4 53.05219:1 53.15312:1 53.20993:3 53.3616:1 53.48182:3 53.53881:1 53.81999:2 53.9153:2 53.97676:3 54.23359:4 54.325:4 54.43991:3 54.63597:2 54.67223:3 54.77256:4 54.83665:3 54.95638:4 55.05696:38 55.35069:3 55.44949:3 55.498…
16995	Cer 29:0;3O|Cer 20:0;2O/9:0;O	20.5552	468.442	C29H59NO4	Cer_HDS	OMVKDXXFLHAJCT-UHFFFAOYSA-N	O=C(NC(CO)C(O)CCCCCCCCCCCCCCCCC)C(O)CCCCCCC	96	white	rgb(208, 102, 204)	468.43564:440633 469.43899:250901 470.44235:51980	50.02538:2 50.20924:2 50.45286:2 50.51642:4 50.56976:2 50.67447:3 50.73816:1 50.78134:3 50.90274:3 51.0882:4 51.21202:3 51.33807:2 51.43943:3 51.46013:2 51.83756:3 51.85834:4 51.98934:5 52.02264:2 52.18094:1 52.29356:3 52.42093:2 52.50035:2 52.66775:3 52.70964:4 52.80186:4 52.91096:3 52.94665:1 53.00126:3 53.18629:2 53.42014:2 53.52776:2 53.62703:3 53.78563:3 53.84491:3 54.0314:1 54.14813:3 54.18…
17018	Unknown	20.9181	468.636	Unknown	Unknown	Unknown	Unknown	58	white	rgb(0,0,0)	468.63589:43716 469.63924:31330 470.6426:9947	50.03122:2 50.13129:3 50.2335:2 50.33376:2 50.52639:3 50.62079:3 50.68856:4 50.75227:4 50.8119:1 50.83248:2 50.86951:5 50.91686:3 51.01575:3 51.04255:3 51.05904:3 51.09616:2 51.16219:6 51.20554:1 51.23859:2 51.25305:2 51.30264:4 51.33572:1 51.39362:3 51.46399:2 51.5779:2 51.61107:5 51.68987:5 51.77289:3 51.88715:3 51.91418:3 52.05982:3 52.14522:3 52.24112:2 52.27867:1 52.32249:3 52.34963:3 52.399…
1 349.41077:2 349.4809:2 349.62115:3 349.88022:5 349.95038:1 350.14474:2 350.28516:2 350.42557:2 350.53903:1 350.7984:2 351.05246:3 351.76651:3 352.34042:3 352.47043:9 352.59506:1 352.69803:1 352.94736:2 353.03952:2 353.17508:3 353.72842:2 353.90756:3 353.97815:2 354.07043:6 354.32568:161 354.3963:13 354.48865:2 354.62451:4 354.66797:4 354.76038:16 354.7984:8 354.92886:1 355.01587:6 355.16812:14 …	Unknown	Unknown	Unknown	Unknown	Unknown	Unknown	Unknown
17227	Unknown	4.6996	472.266	Unknown	Unknown	Unknown	Unknown	69	white	rgb(0,0,0)	472.26566:43926 473.26901:16923 474.27237:10180	50.01314:2 50.19902:3 50.31562:3 50.33609:2 50.50411:5 50.72583:3 50.75255:2 50.81836:2 50.89244:3 51.09851:2 51.13977:2 51.17486:1 51.25127:2 51.77733:2 52.03513:3 52.08093:3 52.256:1 52.31025:2 52.37289:3 52.64681:2 52.81445:4 52.95715:3 53.06219:3 53.41381:3 53.75389:4 53.84279:3 53.92752:2 53.96143:4 54.2161:1 54.32239:5 54.35429:2 54.4735:12 54.50119:2 54.60776:3 54.77421:4 54.85753:2 54.876…
17228	Unknown	2.9768	472.266	Unknown	Unknown	Unknown	Unknown	66	white	rgb(0,0,0)	472.26605:43062 473.2694:21570 474.27276:15078	50.05572:2 50.11086:2 50.19056:4 50.33171:2 50.45257:3 50.51818:3 50.68445:2 50.7276:2 50.77489:2 50.89421:2 51.00338:2 51.04667:2 51.06316:3 51.12711:1 51.23033:2 51.28197:2 51.35639:4 51.70647:4 51.78328:3 52.04733:2 52.3371:2 52.50425:4 52.61512:1 53.12709:3 53.22178:2 53.41352:3 53.46837:2 53.53592:4 53.65845:3 53.7113:1 53.84885:3 53.93571:3 54.10538:4 54.1436:3 54.18395:2 54.3987:2 54.7782:…
17230	Unknown	4.86948	472.272	Unknown	Unknown	Unknown	Unknown	70	white	rgb(0,0,0)	472.27194:49429 473.27529:20739 474.27865:7251	50.12953:2 50.15405:2 50.24196:2 50.27879:1 50.34019:2 50.39343:3 50.51437:5 50.61491:3 50.68268:3 50.70323:2 50.77723:2 50.8451:1 50.97894:4 51.04283:3 51.06345:2 51.42494:2 51.64453:5 51.66734:2 51.8438:2 51.85834:3 51.89575:2 52.02264:2 52.04553:3 52.08509:3 52.1205:2 52.16218:3 52.21012:2 52.28939:4 52.33739:4 52.39377:7 52.45018:3 52.59029:2 52.61332:5 52.63216:6 52.73688:2 52.7809:4 52.7976…
17608	w/o MS2:Cer 12:2;2O/17:2;O	20.1961	478.381	C29H51NO4	Cer_HS	MZYOALSLEJMIOF-UHFFFAOYSA-N	O=C(NC(CO)C(O)C=CCCC=CCCC)C(O)CCCCCCC=CCC=CCCCC	71	white	rgb(0,0,0)	478.38107:55562 479.38442:22460 480.38778:6470	50.06593:2 50.1926:3 50.31943:4 50.41364:3 50.57768:1 50.63311:3 50.75638:3 50.9354:4 50.95805:3 51.04873:4 51.07966:3 51.17045:3 51.29851:2 51.35432:2 51.46191:1 51.60485:2 51.69195:2 51.82689:2 51.92458:2 51.97449:3 52.04525:3 52.1098:4 52.14314:3 52.17231:3 52.31206:2 52.41228:3 52.61094:3 52.8708:2 52.94006:2 52.96316:1 53.03669:2 53.44516:5 53.59505:3 53.6669:3 53.75996:4 53.82768:4 53.85944…
17618	Cer 29:4;3O|Cer 12:2;2O/17:2;O	20.5939	478.386	C29H51NO4	Cer_HS	MZYOALSLEJMIOF-UHFFFAOYSA-N	O=C(NC(CO)C(O)C=CCCC=CCCC)C(O)CCCCCCC=CCC=CCCCC	77	white	rgb(218, 112, 214)	478.38635:99048 479.3897:38332 480.39306:10893	50.08716:3 50.13005:2 50.29977:1 50.33252:3 50.41854:3 50.48208:3 50.52514:2 50.61132:2 50.65239:1 50.73663:3 50.95267:3 50.98564:2 51.08046:5 51.16918:4 51.27244:2 51.33031:2 51.39235:4 51.40683:3 51.50205:3 51.53104:2 51.70519:2 51.72179:2 51.7467:3 51.79445:2 51.93161:5 52.5385:3 52.61801:3 52.77092:3 52.99125:2 53.03957:3 53.05219:1 53.13839:2 53.53247:4 53.59372:4 53.7417:2 53.81999:1 53.877…
17619	w/o MS2:DG O-8:0_18:5	21.0891	478.386	C29H48O4	EtherDG	FUDASSIBUDKKPM-UHFFFAOYSA-N	O=C(OC(CO)COCCCCCCCC)CC=CCC=CCC=CCC=CCC=CCC	77	white	rgb(0,0,0)	478.38635:99255 479.3897:33835 480.39306:9611	50.09941:1 50.12597:3 50.24249:2 50.6298:2 50.84357:2 51.24971:3 51.39029:4 51.4089:3 51.91082:3 52.10851:2 52.21688:4 52.86949:2 52.98495:2 53.02276:3 53.16995:2 53.34052:4 53.71631:4 53.87928:2 53.93013:2 53.981:1 54.03402:2 54.1741:3 54.31862:3 54.50806:2 54.54216:1 54.6253:2 54.82169:3 54.85588:1 54.90718:2 55.15335:3 55.1705:5 55.32064:1 55.58064:3 55.6861:3 55.80891:3 55.91459:2 56.34047:3 …
17622	Cer 29:4;3O|Cer 13:1;2O/16:3;O	21.9016	478.387	C29H51NO4	Cer_HS	LYWPNLKWKYAUOO-UHFFFAOYSA-N	O=C(NC(CO)C(O)C=CCCCCCCCC)C(O)CCCCC=CCC=CCC=CCC	73	white	rgb(218, 112, 214)	478.38702:66142 479.39037:26331 480.39373:8173	50.08051:3 50.15405:3 50.36885:2 50.42416:2 50.63544:3 50.67036:3 50.77517:3 50.85128:4 50.91303:5 50.94804:3 51.03046:4 51.06963:3 51.10676:3 51.22648:2 51.35875:3 51.42287:2 51.50361:3 51.6072:3 51.91031:3 51.96646:2 52.03929:2 52.23932:3 52.3875:1 52.40422:3 52.43137:2 52.69498:2 52.76413:2 52.79977:3 53.36742:2 53.4771:2 53.49398:2 53.54676:2 53.64182:2 53.7814:4 53.87879:3 53.89786:5 54.1863…
17623	Cer 29:4;3O|Cer 15:3;2O/14:1;O	21.5804	478.387	C29H51NO4	Cer_HS	JTAZUDVYRAFSES-UHFFFAOYSA-N	O=C(NC(CO)C(O)C=CCCC=CCCC=CCC)C(O)CCCCCCC=CCCCC	73	white	rgb(218, 112, 214)	478.38702:74267 479.39037:30440 480.39373:9879	50.12544:3 50.15609:2 50.29311:2 50.31358:2 50.52872:2 50.86774:1 51.01397:3 51.0882:2 51.28226:3 51.35048:4 51.37322:2 51.4146:3 51.63001:4 51.76072:4 51.78771:2 52.21846:3 52.23932:2 52.38333:1 52.41675:2 52.5631:2 52.59657:2 52.63006:1 52.68451:9 52.73059:2 52.7788:1 53.06009:3 53.15052:3 53.5172:2 53.54042:3 53.57844:1 53.59745:2 53.64816:2 53.69256:2 53.77505:2 53.81738:2 54.03989:3 54.12477…
17627	Cer 29:4;3O|Cer 12:2;2O/17:2;O	21.7177	478.387	C29H51NO4	Cer_HS	MZYOALSLEJMIOF-UHFFFAOYSA-N	O=C(NC(CO)C(O)C=CCCC=CCCC)C(O)CCCCCCC=CCC=CCCCC	72	white	rgb(218, 112, 214)	478.38739:58478 479.39074:21691 480.3941:9199	50.04347:2 50.06593:3 50.17012:2 50.21714:4 50.26213:3 50.34605:2 50.38086:2 50.40339:4 50.49358:3 50.59615:3 50.67624:2 50.86334:1 51.2262:3 51.24272:2 51.30058:3 51.42259:3 51.48676:2 51.50747:2 51.65461:3 51.70025:1 51.84559:1 51.92873:1 52.08273:6 52.10564:2 52.3392:2 52.38095:1 52.42064:3 52.46453:3 52.52516:3 52.70517:3 53.0577:4 53.14602:2 53.17548:2 53.19652:3 53.28496:2 53.39666:4 53.580…
17628	Cer 29:4;3O|Cer 13:1;2O/16:3;O	44.6606	478.387	C29H51NO4	Cer_HS	LYWPNLKWKYAUOO-UHFFFAOYSA-N	O=C(NC(CO)C(O)C=CCCCCCCCC)C(O)CCCCC=CCC=CCC=CCC	68	white	rgb(218, 112, 214)	478.38739:43200 479.39074:17200 480.3941:7687	50.00673:4 50.04143:2 50.06797:3 50.0843:3 50.16398:3 50.18442:2 50.24372:4 50.28464:5 50.32967:3 50.35833:4 50.3952:2 50.44028:1 50.47307:3 50.59615:6 50.61668:3 50.6557:5 50.75844:5 50.78928:2 50.81602:4 50.86334:2 50.92304:3 51.01369:3 51.12711:3 51.14774:3 51.18903:1 51.23033:3 51.31918:3 51.33572:2 51.40604:4 51.42466:7 51.4557:2 51.52404:1 51.56754:2 51.62973:8 51.65046:4 51.71062:9 51.7459…
299.6467:2 299.72165:3 299.83655:4 300.12143:6 300.20642:5 300.25644:2 300.38144:7 300.48148:1 300.5365:1 300.58154:1 300.61655:3 300.85175:2 301.02194:3 301.17719:3 301.32742:2 301.38754:3 301.44766:3 301.6832:3 302.22473:3 302.38028:3 302.49066:5 302.54086:4 302.61115:4 302.70651:8 302.77179:3 302.95258:2 303.0882:4 303.26407:5 303.34949:6 303.46008:2 303.49527:2 303.802:4 303.97806:3 304.10385…	Unknown	Unknown	Unknown	Unknown	Unknown	Unknown	Unknown
17629	Cer 29:4;3O|Cer 16:3;2O/13:1;O	20.9243	478.387	C29H51NO4	Cer_HS	BJGZRKZUMUVGJU-UHFFFAOYSA-N	O=C(NC(CO)C(O)C=CCCC=CCCC=CCCC)C(O)CCCCCCC=CCCC	69	white	rgb(218, 112, 214)	478.38739:59225 479.39074:25815 480.3941:7539	50.00673:3 50.08226:3 50.22941:3 50.30715:1 50.35424:2 50.43823:4 50.56742:4 50.61258:3 50.80573:3 50.85511:1 50.94157:2 51.14568:1 51.17664:2 51.30264:2 51.37501:2 51.60899:1 51.64217:1 51.80404:4 51.84559:3 51.92042:3 51.94537:2 51.98074:2 52.1744:4 52.36007:2 52.37886:2 52.39766:3 52.50425:3 52.52098:2 52.70098:2 52.75336:1 52.82884:4 52.86451:2 52.94636:2 52.96736:2 53.01567:2 53.0535:4 53.20…
17630	Cer 29:4;3O|Cer 12:2;2O/17:2;O	21.3523	478.387	C29H51NO4	Cer_HS	MZYOALSLEJMIOF-UHFFFAOYSA-N	O=C(NC(CO)C(O)C=CCCC=CCCC)C(O)CCCCCCC=CCC=CCCCC	72	white	rgb(218, 112, 214)	478.38739:62547 479.39074:23858 480.3941:8302	50.03735:2 50.15785:2 50.19873:3 50.21305:1 50.35833:1 50.3911:2 50.45052:3 50.49973:2 50.68034:2 50.93334:3 51.05904:2 51.09822:3 51.1106:1 51.156:3 51.21174:1 51.34192:2 51.38328:2 51.64424:3 51.721:2 51.8352:3 51.95577:4 51.98074:2 52.03484:5 52.1348:5 52.35381:3 52.3726:1 52.39766:1 52.48752:4 52.59838:3 52.63396:1 52.72193:2 52.75756:2 52.82045:3 52.99046:1 53.01357:3 53.03879:3 53.09344:2 5…
17769	Unknown	9.3913	480.321	Unknown	Unknown	Unknown	Unknown	58	white	rgb(0,0,0)	480.32065:16272 481.324:8252 482.32736:3700	50.08022:3 50.10473:2 50.15581:5 50.42593:3 50.52229:2 50.64132:2 50.66802:3 50.72144:3 50.87157:2 51.22826:1 51.27164:4 51.60485:2 51.89547:2 51.9225:3 51.97657:2 52.09314:2 52.45408:3 52.67375:2 52.79529:1 53.10396:2 53.33342:2 53.38611:3 53.72822:1 53.76842:2 53.81286:1 53.89969:2 53.93571:2 54.15634:4 54.33912:3 54.47534:2 54.65866:3 54.80383:3 54.85083:1 54.89145:2 54.91497:2 55.05405:33 55.…
17774	LPC O-16:1	9.40705	480.34	C24H50NO6P	EtherLPC	KPOMNOXBHDPKBF-UHFFFAOYSA-N	O=P([O-])(OCC[N+](C)(C)C)OCC(OCCCCCCCCC=CCCCCCC)CO	59	white	rgb(255, 99, 71)	480.33963:41834 481.34298:19992 482.34634:7467	50.08022:3 50.10473:2 50.15581:5 50.42593:3 50.52229:2 50.64132:2 50.66802:3 50.72144:3 50.87157:2 51.22826:1 51.27164:4 51.60485:2 51.89547:2 51.9225:3 51.97657:2 52.09314:2 52.45408:3 52.67375:2 52.79529:1 53.10396:2 53.33342:2 53.38611:3 53.72822:1 53.76842:2 53.81286:1 53.89969:2 53.93571:2 54.15634:4 54.33912:3 54.47534:2 54.65866:3 54.80383:3 54.85083:1 54.89145:2 54.91497:2 55.05405:33 55.…
18129	w/o MS2:NAGlySer 21:1;O	1.8239	485.355	C26H48N2O6	NAGlySer	GTLYSXOEXJPPPY-UHFFFAOYSA-N	O=C(O)C(NC(=O)CNC(=O)CC(O)CCCCCCCC=CCCCCCCCCC)CO	75	white	rgb(0,0,0)	485.35519:279734 486.35854:160615 487.3619:36975	50.07001:3 50.66391:3 51.04255:1 51.1849:2 51.25925:2 51.45363:3 51.66706:1 51.6878:1 51.7812:4 51.95993:2 52.03276:2 52.13064:2 52.32667:2 52.49588:3 52.657:3 52.74289:3 52.89178:3 53.07242:3 53.266:4 53.67536:3 53.8891:4 54.15846:2 54.31572:3 54.3838:2 54.40934:1 54.60321:3 54.87007:3 54.89359:3 55.31558:4 55.47666:1 55.95267:3 55.96131:4 56.04769:21 56.07362:11 56.09306:3 56.21416:17 56.39604:…
18134	w/o MS2:NAGlySer 21:1;O	2.23059	485.361	C26H48N2O6	NAGlySer	GTLYSXOEXJPPPY-UHFFFAOYSA-N	O=C(O)C(NC(=O)CNC(=O)CC(O)CCCCCCCC=CCCCCCCCCC)CO	82	white	rgb(0,0,0)	485.36118:217614 486.36453:115368 487.36789:29456	50.09684:2 50.53077:4 50.62518:1 50.70939:4 51.11914:3 51.43943:2 51.48704:2 51.54089:2 51.9727:2 52.81445:2 53.69256:2 54.3777:4 54.82548:3 56.04797:118 56.13658:6 56.23825:3 56.32484:3 56.37683:2 56.53294:1 57.07447:4 57.42818:3 57.80712:2 58.33488:2 58.68142:1 59.39758:3 59.49548:1 59.76064:4 60.38688:2 60.90599:2 60.92851:2 61.47934:2 61.66955:2 61.95086:1 62.02584:2 62.38999:2 62.50173:2 62.…
18296	TG 24:0|TG 8:0_8:0_8:0	28.0304	488.392	C27H50O6	TG	VLPFTAMPNXLGLX-UHFFFAOYSA-N	O=C(OCC(OC(=O)CCCCCCC)COC(=O)CCCCCCC)CCCCCCC	68	white	rgb(0, 128, 0)	488.39197:42351 489.39532:24069 490.39868:6638	50.01314:2 50.08255:3 50.16222:3 50.38729:3 50.41802:3 50.48566:2 50.5636:2 50.66009:3 50.67857:3 50.7505:4 50.80807:2 50.82659:2 50.9192:4 50.981:6 51.01809:2 51.10057:3 51.30293:1 51.39184:1 51.41253:3 51.47876:4 51.51189:3 51.58648:3 51.62794:1 51.66941:2 51.68808:5 51.80017:3 51.9311:6 52.0268:4 52.05594:1 52.11842:2 52.15801:3 52.20178:1 52.22263:1 52.27895:4 52.55682:4 52.57355:4 52.63425:3…
1 393.86017:4 393.98044:2 394.11218:4 394.47891:4 394.66232:2 394.71967:2 394.92035:3 394.98343:2 395.13828:4 395.18417:2 395.41367:3 395.48828:2 395.7236:3 395.76376:2 395.84988:2 396.05084:3 396.14273:3 396.4989:3 396.78052:3 396.91272:2 396.95297:2 397.03348:3 397.20023:2 397.30377:1 397.39005:1 397.44757:2 397.89066:3 397.98276:4 398.12094:2 398.5817:3 398.98505:3 399.01965:3 399.57898:5 399.…	Unknown	Unknown	Unknown	Unknown	Unknown	Unknown	Unknown
18299	TG 24:0|TG 8:0_8:0_8:0	20.8419	488.392	C27H50O6	TG	VLPFTAMPNXLGLX-UHFFFAOYSA-N	O=C(OCC(OC(=O)CCCCCCC)COC(=O)CCCCCCC)CCCCCCC	84	white	rgb(0, 128, 0)	488.39233:162093 489.39568:70186 490.39904:16850	50.05368:5 50.08839:2 50.13333:3 50.21714:2 50.2519:2 50.83042:4 51.03636:4 51.09204:5 51.12092:3 51.16838:2 51.28197:5 51.29644:4 51.31711:2 51.49711:3 51.55096:3 51.67535:4 51.97657:2 52.2015:2 52.22652:2 52.44154:3 52.57536:3 52.79739:3 53.46204:3 53.48737:3 53.62674:2 53.66056:3 53.8044:2 53.8298:3 53.95478:2 53.96962:3 54.10114:2 54.23494:2 54.41146:4 54.59681:3 54.7056:5 54.9663:4 55.0198:2…
18300	TG 24:0|TG 8:0_8:0_8:0	22.2928	488.392	C27H50O6	TG	VLPFTAMPNXLGLX-UHFFFAOYSA-N	O=C(OCC(OC(=O)CCCCCCC)COC(=O)CCCCCCC)CCCCCCC	74	white	rgb(0, 128, 0)	488.39197:74686 489.39532:35391 490.39868:9021	50.00702:2 50.04375:2 50.29515:2 50.33405:2 50.43851:2 50.54719:5 50.66214:2 50.71761:2 50.74433:3 50.91097:2 50.9707:3 51.03458:2 51.24507:3 51.37322:3 51.43529:2 51.4622:3 51.6072:2 51.82302:3 51.93318:2 52.0372:1 52.08718:2 52.1601:2 52.57565:3 52.76413:3 52.78299:5 52.88787:1 52.98025:6 53.05799:3 53.11476:2 53.18839:2 53.24312:2 53.28103:3 53.3337:2 53.56787:2 53.67776:4 53.77082:3 53.8195:5…
18301	TG 24:0|TG 8:0_8:0_8:0	22.3854	488.392	C27H50O6	TG	VLPFTAMPNXLGLX-UHFFFAOYSA-N	O=C(OCC(OC(=O)CCCCCCC)COC(=O)CCCCCCC)CCCCCCC	74	white	rgb(0, 128, 0)	488.39197:74686 489.39532:35391 490.39868:9021	50.00702:2 50.04375:2 50.29515:2 50.33405:2 50.43851:2 50.54719:5 50.66214:2 50.71761:2 50.74433:3 50.91097:2 50.9707:3 51.03458:2 51.24507:3 51.37322:3 51.43529:2 51.4622:3 51.6072:2 51.82302:3 51.93318:2 52.0372:1 52.08718:2 52.1601:2 52.57565:3 52.76413:3 52.78299:5 52.88787:1 52.98025:6 53.05799:3 53.11476:2 53.18839:2 53.24312:2 53.28103:3 53.3337:2 53.56787:2 53.67776:4 53.77082:3 53.8195:5…
18302	TG 24:0|TG 8:0_8:0_8:0	21.0805	488.392	C27H50O6	TG	VLPFTAMPNXLGLX-UHFFFAOYSA-N	O=C(OCC(OC(=O)CCCCCCC)COC(=O)CCCCCCC)CCCCCCC	87	white	rgb(0, 128, 0)	488.39197:232169 489.39532:102797 490.39868:22843	50.17448:3 50.21742:2 50.44261:3 50.50411:3 50.63339:2 50.75461:2 50.769:2 50.90685:1 50.94392:5 51.03871:2 51.12326:1 51.34013:3 51.43943:2 51.54296:2 51.81263:2 51.83756:2 52.10801:3 52.13926:2 52.21846:2 52.44391:3 52.47735:5 52.86269:2 52.87948:4 52.90256:2 53.18418:4 53.20523:1 53.35267:3 53.40327:2 53.48765:3 53.52142:4 53.61224:3 53.93388:3 53.99959:1 54.06322:5 54.09293:4 54.13539:1 54.17…
18308	TG 24:0|TG 8:0_8:0_8:0	14.1895	488.392	C27H50O6	TG	VLPFTAMPNXLGLX-UHFFFAOYSA-N	O=C(OCC(OC(=O)CCCCCCC)COC(=O)CCCCCCC)CCCCCCC	77	white	rgb(0, 128, 0)	488.39233:96167 489.39568:44214 490.39904:11707	50.00673:4 50.07001:2 50.09044:3 50.36243:7 50.46282:1 50.58384:4 50.7235:2 50.73994:4 50.78311:3 50.91069:2 51.10235:3 51.13536:4 51.27991:4 51.36673:2 51.44122:2 51.46605:4 51.48469:2 51.57376:1 51.66706:3 51.76044:1 51.8082:1 51.82897:1 52.17231:4 52.30997:2 52.38513:3 52.53771:2 52.58583:5 52.63815:3 52.71983:2 53.09344:5 53.15444:2 53.20494:2 53.21757:5 53.25547:3 53.35028:1 53.4536:2 53.546…
18309	TG 24:0|TG 8:0_8:0_8:0	20.9236	488.392	C27H50O6	TG	VLPFTAMPNXLGLX-UHFFFAOYSA-N	O=C(OCC(OC(=O)CCCCCCC)COC(=O)CCCCCCC)CCCCCCC	82	white	rgb(0, 128, 0)	488.39233:149772 489.39568:62874 490.39904:16253	50.01898:1 50.07206:2 50.3092:3 50.62489:4 50.66186:1 50.71527:2 50.76666:2 51.0776:5 51.10029:4 51.30058:4 51.96409:3 52.23278:5 52.36842:3 52.47289:2 52.83304:2 53.16285:3 53.31866:3 53.37557:2 53.44516:1 53.49158:3 53.57393:2 53.61618:1 53.7663:1 54.02263:3 54.10751:1 54.21581:2 54.52221:3 54.87435:4 55.06048:54 55.11188:5 55.14616:1 55.18259:2 55.29412:3 55.6918:2 55.93756:3 56.02393:3 56.227…
18310	TG 24:0|TG 8:0_8:0_8:0	13.5928	488.392	C27H50O6	TG	VLPFTAMPNXLGLX-UHFFFAOYSA-N	O=C(OCC(OC(=O)CCCCCCC)COC(=O)CCCCCCC)CCCCCCC	74	white	rgb(0, 128, 0)	488.39233:74420 489.39568:34652 490.39904:8695	50.21918:3 50.40954:3 50.45257:6 50.50178:4 50.53664:4 50.63105:3 50.65159:2 50.66597:2 50.82219:2 50.9251:3 51.08379:2 51.12711:2 51.15187:2 51.27371:2 51.42466:1 51.61107:2 51.69195:3 51.76044:2 51.78743:2 51.8082:3 51.84351:1 51.90586:3 52.19733:2 52.29745:1 52.4102:3 52.51679:2 52.58164:2 52.70098:1 52.75127:4 52.78271:2 53.04089:1 53.13971:2 53.17758:2 53.32288:3 53.44094:3 53.54014:3 53.571…
18312	TG 24:0|TG 8:0_8:0_8:0	21.2626	488.392	C27H50O6	TG	VLPFTAMPNXLGLX-UHFFFAOYSA-N	O=C(OCC(OC(=O)CCCCCCC)COC(=O)CCCCCCC)CCCCCCC	81	white	rgb(0, 128, 0)	488.39233:134897 489.39568:55689 490.39904:16595	50.21305:3 50.26418:2 50.3952:2 50.57973:2 50.74405:3 50.87157:2 51.37708:4 51.72307:2 51.75421:2 51.78328:2 51.96409:4 52.29953:4 52.34128:1 52.39349:3 52.73031:3 52.91277:2 52.97366:5 53.14392:2 53.33974:2 53.45572:2 53.55281:2 53.99083:2 54.07355:2 54.19032:1 54.23494:3 54.4285:3 54.49025:2 54.6992:3 54.88076:3 54.95347:1 55.01338:3 55.14616:3 55.43153:4 55.5218:1 55.7909:2 56.06497:3 56.32455…
18313	TG 24:0|TG 8:0_8:0_8:0	22.2151	488.392	C27H50O6	TG	VLPFTAMPNXLGLX-UHFFFAOYSA-N	O=C(OCC(OC(=O)CCCCCCC)COC(=O)CCCCCCC)CCCCCCC	73	white	rgb(0, 128, 0)	488.39233:62464 489.39568:30291 490.39904:7426	50.01286:2 50.256:3 50.27032:1 50.5387:3 50.70705:2 50.78928:2 50.82013:2 51.09204:2 51.11473:3 51.15187:2 51.19315:4 51.24272:6 51.31504:1 51.35639:2 51.37501:2 51.4019:3 51.54475:2 51.7127:2 51.86637:2 52.09731:2 52.39766:3 52.5921:2 52.67794:2 52.77852:3 52.91907:2 52.99677:2 53.02198:1 53.186:3 53.24073:3 53.30813:2 53.42196:3 53.59716:3 53.63731:1 53.6817:4 54.00779:2 54.14572:3 54.19032:2 5…
18314	TG 24:0|TG 8:0_8:0_8:0	20.4652	488.392	C27H50O6	TG	VLPFTAMPNXLGLX-UHFFFAOYSA-N	O=C(OCC(OC(=O)CCCCCCC)COC(=O)CCCCCCC)CCCCCCC	79	white	rgb(0, 128, 0)	488.39114:76849 489.39449:36622 490.39785:10279	50.09941:2 50.33457:3 50.48618:4 50.54361:4 50.68937:2 50.73252:5 50.78186:2 50.79625:2 51.02686:2 51.10521:6 51.19808:3 51.25798:2 51.30344:3 51.42339:3 51.55383:2 51.97113:4 52.02939:1 52.13143:3 52.35877:3 52.50922:1 52.58452:2 52.60336:2 52.93875:3 53.17416:2 53.25204:2 53.38689:3 53.58104:2 53.80094:2 53.83058:3 53.93861:2 54.21021:4 54.23359:1 54.31862:2 54.45908:2 54.63383:3 55.06981:3 55.…
18315	TG 24:0|TG 8:0_8:0_8:0	14.7312	488.392	C27H50O6	TG	VLPFTAMPNXLGLX-UHFFFAOYSA-N	O=C(OCC(OC(=O)CCCCCCC)COC(=O)CCCCCCC)CCCCCCC	79	white	rgb(0, 128, 0)	488.39233:115121 489.39568:54139 490.39904:14490	50.03122:2 50.04755:3 50.11494:3 50.20487:5 50.29897:2 50.35833:6 50.42593:1 50.74405:3 50.82425:3 51.10854:4 51.1849:3 51.22826:4 51.29024:5 51.74798:2 51.84351:3 51.89547:4 51.94121:3 52.21401:6 52.3392:4 52.46244:3 52.55444:4 52.60466:3 52.61722:4 52.63396:2 52.72612:3 52.80368:2 53.09344:1 53.12499:7 53.23441:4 53.31024:2 53.43462:3 53.55281:5 53.63942:2 53.75784:2 53.9887:2 54.00567:3 54.154…
18317	TG 24:0|TG 8:0_8:0_8:0	28.8014	488.392	C27H50O6	TG	VLPFTAMPNXLGLX-UHFFFAOYSA-N	O=C(OCC(OC(=O)CCCCCCC)COC(=O)CCCCCCC)CCCCCCC	69	white	rgb(0, 128, 0)	488.39233:48194 489.39568:25118 490.39904:6503	50.0149:2 50.05164:1 50.14355:2 50.26009:3 50.29487:2 50.33171:3 50.35833:3 50.38086:2 50.3952:4 50.41774:1 50.49152:2 50.57563:5 50.68856:2 50.71527:4 50.72966:6 50.84276:1 50.8654:1 50.88392:5 50.98896:4 51.03224:5 51.05079:2 51.10235:4 51.19728:3 51.22826:1 51.24065:3 51.4081:3 51.44535:2 51.4702:1 51.53854:4 51.62973:2 51.74798:1 51.77289:3 51.86013:2 51.93289:1 52.02652:1 52.09314:2 52.36007…
481.33307:4 481.70663:2 482.52399:1 483.24689:4 483.90683:3 484.02109:2 484.10361:2 484.23697:6 484.32587:2 484.51004:2 484.7832:2 485.17722:2 485.41241:3 485.97839:1 486.02292:2 486.20108:3 486.27106:2 486.35379:3 486.62747:3 486.69751:3 486.80573:1 486.98401:3 487.11139:4 487.17508:2 487.2706:2 487.59552:2 487.92053:3 488.07352:2 488.21381:3 488.51352:8 488.61557:4 488.80057:5	Unknown	Unknown	Unknown	Unknown	Unknown	Unknown	Unknown
18318	TG 24:0|TG 8:0_8:0_8:0	16.7026	488.392	C27H50O6	TG	VLPFTAMPNXLGLX-UHFFFAOYSA-N	O=C(OCC(OC(=O)CCCCCCC)COC(=O)CCCCCCC)CCCCCCC	75	white	rgb(0, 128, 0)	488.39233:158598 489.39568:72807 490.39904:18776	50.0251:2 50.15377:3 50.1926:2 50.26213:1 50.3092:3 50.40134:4 50.67624:2 50.77694:3 50.94569:3 50.96629:2 51.06316:2 51.2138:2 51.44949:3 51.4909:2 51.52197:3 51.64424:2 51.93497:3 52.03692:4 52.05358:2 52.09106:3 52.29953:4 52.32458:3 52.41228:2 52.44363:2 52.5147:3 52.54816:1 52.64862:3 52.67375:1 52.6926:6 52.78481:2 52.81207:2 52.89598:3 52.90857:2 53.0535:3 53.5148:5 53.5507:3 53.73245:3 53…
18319	TG 24:0|TG 8:0_8:0_8:0	17.118	488.392	C27H50O6	TG	VLPFTAMPNXLGLX-UHFFFAOYSA-N	O=C(OCC(OC(=O)CCCCCCC)COC(=O)CCCCCCC)CCCCCCC	82	white	rgb(0, 128, 0)	488.39233:155658 489.39568:71713 490.39904:18008	50.10269:1 50.37472:3 50.41364:2 51.10854:2 51.36467:5 51.44743:2 51.68365:5 51.83313:1 51.88507:2 51.95161:2 51.97033:2 52.00362:2 52.08897:3 52.17857:3 52.25572:1 52.32041:2 52.58792:3 52.60048:3 52.61722:6 52.7911:3 52.85192:2 53.0535:3 53.14392:4 53.42407:2 53.45149:2 53.53592:3 53.64788:4 53.9124:3 54.00991:1 54.16271:2 54.31359:1 54.42424:2 54.94277:2 55.05405:5 55.10117:3 55.14187:1 55.379…
18408	Unknown	9.62696	489.227	Unknown	Unknown	Unknown	Unknown	76	white	rgb(0,0,0)	489.2269:101690 490.23025:68081 491.23361:15698	50.04224:1 50.14844:2 50.16888:1 50.19545:2 50.37552:2 50.396:5 50.45953:2 50.81888:5 51.01036:2 51.1114:1 51.25591:1 51.65748:3 51.78615:3 51.93785:2 52.33163:4 53.09633:3 53.41642:1 53.4586:3 53.4987:3 53.58738:2 54.58479:2 54.6189:2 54.81742:3 55.01415:6 55.02913:8 55.05696:15 55.0848:4 55.14907:3 55.27128:3 55.94696:4 56.04628:2 56.18463:2 56.24304:1 56.54208:4 56.85279:3 56.88761:2 57.0357:2…
18509	Cer 31:3;3O|Cer 14:1;2O/17:2;O	29.8223	490.416	C31H57NO4	Cer_HS	LAXUQZQJEMYUOS-UHFFFAOYSA-N	O=C(NC(CO)C(O)C=CCCCCCCCCC)C(O)CCCCCCC=CCC=CCCCC	57	white	rgb(218, 112, 214)	490.41599:27190 491.41934:15036 492.4227:10061	50.08635:4 50.22941:3 50.31534:2 50.33581:4 50.35014:3 50.36652:1 50.44233:3 50.45462:5 50.48948:4 50.55921:2 50.59:2 50.60641:1 50.63105:4 50.67007:3 50.73377:2 50.82425:3 50.85305:3 50.90863:1 50.96835:4 51.04049:2 51.11679:3 51.17664:2 51.19109:3 51.20761:6 51.24065:3 51.38328:5 51.44328:3 51.50332:3 51.53025:4 51.61521:2 51.64424:4 51.67535:2 51.70232:3 51.72723:5 51.85182:4 51.91002:4 51.980…
2 301.47272:1 301.55289:4 301.58295:2 301.86365:4 301.90375:4 302.07928:3 302.24982:3 302.32007:2 302.37024:3 302.54086:3 302.63623:2 302.78183:3 302.82199:2 302.86218:3 303.2088:3 303.75171:3 303.84726:2 303.88751:5 303.95291:2 304.46124:6 304.64255:4 304.76846:2 304.80374:2 305.33798:4 305.42371:2 305.45901:3 305.48929:3 305.77682:4 305.95346:2 306.20587:1 306.25638:2 306.37759:3 306.47357:4 30…	Unknown	Unknown	Unknown	Unknown	Unknown	Unknown	Unknown
18525	Cer 31:3;3O|Cer 14:1;2O/17:2;O	29.94	490.429	C31H57NO4	Cer_HS	LAXUQZQJEMYUOS-UHFFFAOYSA-N	O=C(NC(CO)C(O)C=CCCCCCCCCC)C(O)CCCCCCC=CCC=CCCCC	63	white	rgb(218, 112, 214)	490.42874:27142 491.43209:16966 492.43545:7860	50.08635:4 50.22941:3 50.31534:2 50.33581:4 50.35014:3 50.36652:1 50.44233:3 50.45462:5 50.48948:4 50.55921:2 50.59:2 50.60641:1 50.63105:4 50.67007:3 50.73377:2 50.82425:3 50.85305:3 50.90863:1 50.96835:4 51.04049:2 51.11679:3 51.17664:2 51.19109:3 51.20761:6 51.24065:3 51.38328:5 51.44328:3 51.50332:3 51.53025:4 51.61521:2 51.64424:4 51.67535:2 51.70232:3 51.72723:5 51.85182:4 51.91002:4 51.980…
2 301.47272:1 301.55289:4 301.58295:2 301.86365:4 301.90375:4 302.07928:3 302.24982:3 302.32007:2 302.37024:3 302.54086:3 302.63623:2 302.78183:3 302.82199:2 302.86218:3 303.2088:3 303.75171:3 303.84726:2 303.88751:5 303.95291:2 304.46124:6 304.64255:4 304.76846:2 304.80374:2 305.33798:4 305.42371:2 305.45901:3 305.48929:3 305.77682:4 305.95346:2 306.20587:1 306.25638:2 306.37759:3 306.47357:4 30…	Unknown	Unknown	Unknown	Unknown	Unknown	Unknown	Unknown
18940	Unknown	8.30477	496.318	Unknown	Unknown	Unknown	Unknown	82	white	rgb(0,0,0)	496.31778:144965 497.32113:107553 498.32449:27306	50.05244:3 50.55386:4 50.8662:3 50.8909:1 51.11966:4 51.37787:2 51.41511:2 51.72387:1 51.79653:2 52.41516:3 52.47786:1 52.76044:3 52.99125:2 53.15312:2 54.09767:3 54.79392:3 55.32493:1 55.34425:2 55.51612:3 55.84125:3 55.92969:2 55.99877:2 56.3448:1 56.44015:8 56.47267:2 56.76797:2 57.03352:51 57.06839:72 57.09019:18 57.12727:4 57.48333:2 57.6782:3 57.78344:9 58.4544:3 58.77031:3 59.08708:6 59.11…
18948	LPC 16:0/0:0	8.34203	496.337	C24H50NO7P	LPC	ASWBNKHCZGQVJV-UHFFFAOYSA-N	O=C(OCC(O)COP(=O)([O-])OCC[N+](C)(C)C)CCCCCCCCCCCCCCC	89	white	rgb(50, 205, 50)	496.33804:421341 497.34139:205881 498.34475:40907	50.02742:1 50.08255:3 50.61286:3 50.68679:3 51.05107:1 51.13977:2 51.20789:2 51.3815:3 51.50982:5 51.55746:2 51.69846:3 51.85834:2 52.21638:3 52.32069:1 52.60495:1 52.65519:3 52.6866:2 52.90676:3 53.02016:6 53.16735:2 53.3864:2 53.78987:2 53.90209:3 53.92964:2 53.95719:3 54.45859:1 54.61415:3 55.05434:9 55.08432:1 55.26008:3 55.46405:2 56.04797:92 56.07822:17 56.22526:2 56.58936:4 56.63496:2 56.7…
18952	LPC 16:0/0:0	8.07923	496.338	C24H50NO7P	LPC	ASWBNKHCZGQVJV-UHFFFAOYSA-N	O=C(OCC(O)COP(=O)([O-])OCC[N+](C)(C)C)CCCCCCCCCCCCCCC	87	white	rgb(50, 205, 50)	496.33838:47805 497.34173:21984 498.34509:5313	50.06593:2 50.22736:1 50.68856:3 50.78517:2 50.87157:2 51.25718:4 51.27164:3 51.81443:2 52.35172:3 52.42482:1 52.4708:2 53.19021:2 53.25968:2 53.37979:2 53.80863:5 53.88274:2 53.91876:2 53.93359:4 54.07355:2 54.46043:2 54.6224:3 55.07761:1 55.49815:1 55.55836:2 55.63152:2 55.81246:1 56.05201:48 56.08874:8 56.84769:2 57.03059:3 57.06982:39 57.14397:1 57.33828:2 57.64898:5 57.69719:2 57.7849:2 57.9…
18953	LPC 16:0	7.37218	496.338	C24H50NO7P	LPC	ASWBNKHCZGQVJV-UHFFFAOYSA-N	O=C(OCC(O)COP(=O)([O-])OCC[N+](C)(C)C)CCCCCCCCCCCCCCC	58	white	rgb(50, 205, 50)	496.33838:42739 497.34173:23504 498.34509:5330	50.31739:2 50.46897:3 50.57153:4 50.68856:2 51.0075:3 51.42673:2 52.13689:3 52.657:2 52.86241:2 53.08293:4 53.37135:3 53.41352:2 53.4937:2 54.15634:2 54.42424:1 54.46895:5 54.76965:2 55.05405:97 55.09474:5 55.11402:4 55.28339:2 55.39716:5 55.61645:3 55.68749:2 55.73057:3 55.7478:1 56.35271:1 56.53699:1 56.6477:2 56.79331:2 57.03495:65 57.06982:46 57.34483:7 57.4104:2 57.76296:2 57.84194:3 58.0638…
19200	w/o MS2:NAGlySer 22:1;O	1.87597	499.371	C27H50N2O6	NAGlySer	CBCCIXJTMDVNFP-UHFFFAOYSA-N	O=C(NC(C(=O)O)CO)CNC(=O)CC(O)CCCCCCCCCC=CCCCCCCCC	68	white	rgb(0,0,0)	499.37097:111111 500.37432:62596 501.37768:13254	50.03735:2 50.22941:1 50.3051:2 50.64338:3 50.6824:2 50.75844:2 50.89833:1 50.93334:2 51.1106:3 51.24892:1 51.30058:2 51.68365:3 51.71892:2 51.74798:1 51.98698:2 52.43527:4 52.80787:1 52.90018:1 52.94426:3 52.96946:4 53.42618:2 53.48314:2 53.56126:2 53.60561:4 53.62252:2 53.78112:3 53.84674:1 53.9675:1 54.20519:2 54.49451:4 54.57549:1 55.00054:4 55.29412:1 55.38643:2 55.68319:3 55.82108:2 55.8642…
19201	w/o MS2:NAGlySer 22:1;O	2.28239	499.377	C27H50N2O6	NAGlySer	CBCCIXJTMDVNFP-UHFFFAOYSA-N	O=C(NC(C(=O)O)CO)CNC(=O)CC(O)CCCCCCCCCC=CCCCCCCCC	59	white	rgb(0,0,0)	499.37708:44068 500.38043:20334 501.38379:3930	50.23991:2 50.27265:3 50.66214:3 50.76694:4 50.82042:2 50.88009:2 51.07376:3 51.0882:1 51.12533:2 51.5844:2 52.05803:1 52.10592:2 52.33948:2 52.50035:4 52.75994:2 52.83542:2 53.00756:3 53.16524:3 53.27892:1 53.34845:1 53.36531:2 53.70313:4 53.82373:3 53.93176:1 53.94871:2 54.17999:1 54.26711:3 54.33089:4 54.41388:4 54.50971:1 54.57791:2 54.70803:4 54.86608:2 55.03293:4 55.07575:3 55.15502:2 55.55…
19612	Unknown	9.98355	506.249	Unknown	Unknown	Unknown	Unknown	65	white	rgb(0,0,0)	506.24911:46270 507.25246:29377 508.25582:6943	50.18442:2 50.33581:2 50.71733:24 50.78928:6 51.03018:2 51.16219:2 51.19935:2 51.27164:2 51.34812:2 51.41224:3 51.51989:2 51.62143:3 52.09939:2 52.14314:2 52.30788:1 52.43318:2 52.46871:1 52.52098:3 52.61512:3 52.75336:2 52.7911:3 52.82884:2 52.8708:3 52.99467:3 53.21547:1 53.25758:3 53.60773:4 53.79805:2 53.82133:3 53.87215:4 53.91664:2 54.09265:2 54.18607:3 54.19669:4 54.33487:2 54.49238:4 54.5…
19981	Unknown	40.5578	510.524	Unknown	Unknown	Unknown	Unknown	66	white	rgb(0,0,0)	510.52377:103325 511.52712:59392 512.53048:15894	50.02918:4 50.07206:3 50.211:1 50.25804:4 50.27032:3 50.28055:2 50.41569:2 50.64132:4 50.67213:3 50.75021:2 50.77283:4 50.86334:2 50.87981:3 50.89833:3 50.94157:3 50.96629:2 50.98896:4 51.0343:2 51.10854:3 51.17251:5 51.18696:3 51.24892:6 51.27991:2 51.36053:4 51.39776:5 51.47847:3 51.56133:4 51.66083:2 51.72515:3 51.82066:2 51.94329:3 52.01195:1 52.02652:5 52.07856:2 52.21609:3 52.28701:1 52.324…
263.33527:3 263.48981:5 263.64908:5 263.7428:7 263.82248:2 263.93967:4 264.00531:3 264.06158:3 264.15536:8 264.21164:3 264.27731:2 264.33362:5 264.37585:3 264.4603:5 264.54477:3 264.67151:3 264.70438:4 264.84995:3 264.89691:3 264.94858:3 265.03314:2 265.1506:6 265.20227:4 265.31976:4 265.35739:3 265.41849:3 265.48431:4 265.55014:5 265.68182:5 265.71005:4 265.84647:6 265.93588:2 265.98294:4 266.35…	Unknown	Unknown	Unknown	Unknown	Unknown	Unknown	Unknown
20045	RIKEN P-VS1 ID-4396 from Mouse_Feces_WT_ABX_Ctr	13.7535	511.515	Unknown	Unknown	Unknown	Unknown	92	white	rgb(0,0,0)	511.51498:144170 512.51833:104835 513.52169:26688	50.45286:2 50.52872:1 50.54103:2 50.79162:2 50.8163:2 51.04077:2 51.26366:2 51.29052:1 51.41046:2 51.98102:2 52.22889:5 52.52753:1 52.60704:2 52.78509:2 53.16735:2 53.1926:1 53.2726:5 53.77294:1 54.1269:2 54.26286:2 54.28411:2 54.3628:3 55.39315:3 55.53284:2 55.59522:1 55.69854:2 55.86449:3 55.97239:3 56.10848:1 56.24907:3 56.2837:5 56.34217:2 56.42234:2 56.87191:2 57.07011:84 57.09628:17 57.2468…
20046	RIKEN P-VS1 ID-4396 from Mouse_Feces_WT_ABX_Ctr	13.5817	511.515	Unknown	Unknown	Unknown	Unknown	84	white	rgb(0,0,0)	511.51529:56132 512.51864:29719 513.522:7956	50.02714:4 50.18442:3 50.26622:2 50.32762:2 50.37676:4 50.40544:2 50.46077:2 50.56947:3 50.71938:1 50.81808:2 51.11266:3 51.26338:2 51.34192:1 51.49504:2 51.60899:2 51.64424:2 51.82066:4 52.01403:1 52.05566:2 52.33502:2 52.40393:2 52.59001:4 52.62559:3 52.69679:3 52.99677:3 53.01357:1 53.04089:1 53.08293:2 53.13551:10 53.37557:3 53.67324:4 53.88062:6 53.98446:2 54.03112:2 54.30722:2 54.4285:2 54.…
20047	w/o MS2:RIKEN P-VS1 ID-4396 from Mouse_Feces_WT_ABX_Ctr	13.379	511.52	Unknown	Unknown	Unknown	Unknown	68	white	rgb(0,0,0)	511.52026:95097 512.52361:73753 513.52697:18911	50.02183:2 50.76335:3 51.4565:4 51.53933:4 52.4486:4 52.59499:2 52.81914:3 52.92196:6 52.97445:3 53.35316:2 53.52192:2 53.78189:3 54.12526:2 54.60824:3 54.73626:3 54.8516:5 54.90504:2 55.14907:2 55.41726:2 55.58709:2 55.61937:4 55.73779:2 55.84987:3 56.81363:2 57.07275:419 57.09674:41 57.14472:21 57.15999:5 57.17526:2 57.18835:5 57.2582:2 57.31062:2 57.37617:2 57.39148:9 57.41334:3 57.4877:2 57.5…
20675	Unknown	19.4841	521.114	Unknown	Unknown	Unknown	Unknown	70	white	rgb(0,0,0)	521.11444:172856 522.11779:179415 523.12115:145595	50.13742:2 50.22736:2 50.31534:3 50.35014:2 50.50998:2 50.75021:3 50.79956:3 50.94569:3 51.06523:1 51.12092:4 51.19522:2 51.25925:3 51.33158:1 51.60278:4 51.65461:4 51.80404:4 51.84351:2 51.9953:2 52.14522:3 52.21401:2 52.27241:3 52.43318:1 52.50634:3 52.57955:2 52.66328:1 52.68422:4 52.78481:2 52.90648:2 53.06821:3 53.23231:3 53.25336:2 53.39666:3 53.6035:3 53.63731:2 53.67958:3 53.6965:1 53.848…
20808	LPC 18:1/0:0	8.86181	522.354	C26H52NO7P	LPC	YAMUFBLWGFFICM-UHFFFAOYSA-N	O=C(OCC(O)COP(=O)([O-])OCC[N+](C)(C)C)CCCCCCCC=CCCCCCCCC	58	white	rgb(50, 205, 50)	522.35358:56009 523.35693:32883 524.36029:7646	50.14968:3 50.1742:2 50.3051:2 50.36857:2 50.56332:2 50.61258:4 50.65981:1 50.68034:2 50.92304:4 51.24685:6 51.3626:3 51.47847:3 51.59448:2 51.73553:3 51.94537:3 52.43527:2 52.51679:3 52.64443:1 53.07452:1 53.24073:2 53.44094:2 53.7663:3 53.91876:2 54.42424:2 54.62027:2 54.7483:3 54.83374:2 55.05191:59 55.09474:10 55.32416:3 55.39716:3 55.58418:2 55.65735:2 55.8103:4 55.90735:3 56.03905:2 56.1406…
20995	LPC 18:0/0:0	12.0433	524.367	C26H54NO7P	LPC	IHNKQIMGVNPMTC-UHFFFAOYSA-N	O=C(OCC(O)COP(=O)([O-])OCC[N+](C)(C)C)CCCCCCCCCCCCCCCCC	80	white	rgb(50, 205, 50)	524.367:41574 525.37035:18679 526.37371:5810	50.03122:5 50.43003:1 50.55511:3 50.80573:3 50.90863:4 50.93746:5 51.38742:3 51.40397:2 51.59656:2 51.68573:4 51.79781:2 52.51889:3 52.54398:1 52.68841:2 52.71564:2 53.07242:2 53.34817:3 53.52958:5 53.58449:2 53.69016:2 53.78746:4 53.93147:2 54.33274:4 54.44553:4 54.4796:3 54.6288:1 54.67786:3 55.05619:80 55.09046:17 55.16973:2 55.18903:2 55.25764:2 55.31129:2 55.35422:3 55.66165:3 55.68103:2 56.…
20997	LPC 18:0/0:0	12.335	524.372	C26H54NO7P	LPC	IHNKQIMGVNPMTC-UHFFFAOYSA-N	O=C(OCC(O)COP(=O)([O-])OCC[N+](C)(C)C)CCCCCCCCCCCCCCCCC	82	white	rgb(50, 205, 50)	524.37189:308513 525.37524:123917 526.3786:31638	50.01571:3 50.23635:2 50.43084:3 50.6565:4 50.73457:2 50.81888:1 50.84562:1 50.93826:1 51.10934:2 51.21254:1 51.36546:4 51.53104:3 51.7467:4 51.82561:2 52.15852:3 52.21063:3 52.4277:2 52.81075:2 53.21415:2 53.5557:3 53.60639:3 53.68882:5 53.85599:3 53.91106:3 53.96192:1 54.01705:2 54.31224:3 54.42288:1 54.7384:2 54.86657:5 54.94995:2 55.0013:3 55.0848:1 55.44089:2 55.46883:2 56.04845:44 56.18895:…
21033	Unknown	41.2071	524.519	Unknown	Unknown	Unknown	Unknown	68	white	rgb(0,0,0)	524.51904:83245 525.52239:47973 526.52575:15626	50.03939:3 50.26827:5 50.34605:2 50.48332:2 50.70911:3 50.77077:4 50.84482:3 50.91069:2 51.01163:1 51.02605:2 51.17251:4 51.33158:3 51.34812:2 51.57583:2 51.70855:2 51.79366:2 52.05358:2 52.15773:2 52.2745:3 52.31623:2 52.88968:3 52.97786:3 53.04509:2 53.20494:4 53.21968:2 53.2976:2 53.50003:3 53.54014:3 53.72611:3 53.89545:2 54.06082:3 54.16908:5 54.33274:1 54.42637:2 54.55417:4 54.60321:2 54.76…
21047	Unknown	41.0573	524.539	Unknown	Unknown	Unknown	Unknown	84	white	rgb(0,0,0)	524.53888:174291 525.54223:85463 526.54559:24234	50.03939:3 50.26827:5 50.34605:2 50.48332:2 50.70911:3 50.77077:4 50.84482:3 50.91069:2 51.01163:1 51.02605:2 51.17251:4 51.33158:3 51.34812:2 51.57583:2 51.70855:2 51.79366:2 52.05358:2 52.15773:2 52.2745:3 52.31623:2 52.88968:3 52.97786:3 53.04509:2 53.20494:4 53.21968:2 53.2976:2 53.50003:3 53.54014:3 53.72611:3 53.89545:2 54.06082:3 54.16908:5 54.33274:1 54.42637:2 54.55417:4 54.60321:2 54.76…
21278	w/o MS2:Cer 17:3;2O/16:4;O	6.86704	528.405	C33H53NO4	Cer_HS	LMHQRYZVVAHYIA-UHFFFAOYSA-N	O=C(NC(CO)C(O)C=CCCC=CCCC=CCCCC)C(O)CC=CCC=CCC=CCC=CCC	70	white	rgb(0,0,0)	528.40552:144613 529.40887:70528 530.41223:17069	50.08022:1 50.3051:3 50.37472:4 50.49973:2 50.73377:2 51.51575:3 51.7127:2 51.97241:1 52.32458:2 52.5921:1 52.81836:4 53.1839:3 53.78323:2 53.8658:2 53.92935:2 54.09901:3 54.12024:3 54.40934:3 54.57549:2 54.92566:5 55.20403:2 55.26837:1 55.51105:2 55.54546:2 55.65089:2 55.94188:2 56.16657:2 56.28774:3 56.91733:1 56.9892:5 57.06982:687 57.09381:57 57.14397:11 57.16142:3 57.18106:6 57.20943:4 57.22…
21280	w/o MS2:Cer 13:2;2O/20:5;O	15.2006	528.412	C33H53NO4	Cer_HS	LBVURNKGVPTKKD-UHFFFAOYSA-N	O=C(NC(CO)C(O)C=CCCC=CCCCC)C(O)CCC=CCC=CCC=CCC=CCC=CCC	75	white	rgb(0,0,0)	528.41187:75925 529.41522:35012 530.41858:6611	50.08663:2 50.12136:2 50.31767:3 50.37705:2 50.42622:2 50.61286:4 51.31326:4 51.77733:4 51.81056:3 51.99558:2 52.47944:1 52.52126:2 52.56937:2 52.58192:2 52.67822:3 53.01176:2 53.17787:1 53.21154:2 53.34845:2 53.49609:4 53.52776:2 53.54253:3 53.91692:2 54.17361:2 54.68455:2 54.84258:2 55.37168:1 55.45116:3 55.68778:2 56.04797:2 56.09767:2 56.28586:2 56.55898:3 56.85015:1 56.88062:4 56.91109:3 57.…
21493	w/o MS2:NAOrn 8:0;O(FA 18:5)	18.9405	531.373	C31H50N2O5	NAOrn	CUWLGLAPEBOTJT-UHFFFAOYSA-N	O=C(OC(CCC)CCCC(=O)NC(C(=O)O)CCCN)CC=CCC=CCC=CCC=CCC=CCC	65	white	rgb(0,0,0)	531.37286:37422 532.37621:35823 533.37957:11529	50.19136:1 50.39396:3 50.45748:2 50.56412:3 50.69347:2 50.75307:2 51.01449:5 51.07015:3 51.1114:3 51.38201:2 51.48755:3 51.88587:2 51.93161:2 52.1356:3 52.23565:2 52.28781:3 52.30659:4 52.37548:2 52.46741:3 52.74996:3 52.84641:2 52.97655:1 53.03747:2 53.12998:1 53.28785:3 53.79036:4 53.87716:3 54.07857:4 54.26547:3 54.73199:3 54.74907:2 54.81955:3 54.8687:3 54.91788:3 54.96279:3 55.21123:2 55.350…
21499	DG 28:2	25.4008	531.408	C31H56O5	DG	ROHANZJEYWIHHE-UHFFFAOYSA-N	O=C(OCC(OC(=O)CCCCCCCCCC=CCC=CCCCCC)CO)CCCCCCC	97	white	rgb(0, 255, 0)	531.40137:164378 532.40472:88359 533.40808:38291	50.02102:3 50.06593:2 50.08022:5 50.17829:3 50.37881:2 50.41774:2 50.46692:2 50.70295:5 50.73788:1 50.96011:1 50.99308:3 51.11266:5 51.14981:1 51.19728:2 51.38121:5 51.41638:1 51.43087:1 51.48262:4 51.6007:2 51.8082:4 52.29119:3 52.44572:4 52.66328:2 52.71774:2 52.73869:3 52.79529:3 52.90857:1 53.43251:4 53.53803:2 53.58237:6 53.6521:1 53.70285:3 53.84674:1 53.87215:2 53.89545:2 53.92935:4 53.988…
21541	Unknown	25.3955	531.621	Unknown	Unknown	Unknown	Unknown	62	white	rgb(0,0,0)	531.62091:77870 532.62426:47210 533.62762:21772	50.05164:4 50.15785:3 50.211:2 50.28259:4 50.31739:4 50.42798:4 50.55511:5 50.66391:3 50.76049:5 50.77694:2 50.88598:3 51.00544:2 51.0611:2 51.17458:3 51.19522:5 51.29231:3 51.33158:3 51.51989:3 51.54268:3 51.58412:2 51.61936:1 51.69195:2 51.80612:3 51.84975:4 51.86429:2 51.90171:4 51.9225:2 51.97865:3 52.05358:3 52.11814:3 52.14314:3 52.21401:3 52.23486:2 52.2891:2 52.33084:2 52.36007:3 52.53143…
:5 284.37152:3 284.45911:5 284.50778:4 284.79016:4 284.86807:1 284.92651:2 285.07755:2 285.25784:4 285.31146:4 285.43332:4 285.86737:4 285.9064:5 285.93082:3 286.00888:3 286.29202:4 286.43362:4 286.55084:2 286.7756:3 286.98575:2 287.04932:2 287.29382:12 287.33295:2 287.87125:6 287.99857:4 288.10141:4 288.19449:4 288.28265:2 288.33658:2 288.40027:5 288.66006:2 288.81696:2 288.97882:3 289.06223:1 2…	Unknown	Unknown	Unknown	Unknown	Unknown	Unknown	Unknown
21898	Unknown	41.9412	535.54	Unknown	Unknown	Unknown	Unknown	78	white	rgb(0,0,0)	535.54022:285064 536.54357:152425 537.54693:40040	50.06389:3 50.30715:4 50.32557:1 50.37062:1 50.49562:2 50.54485:2 50.60641:4 50.66802:3 50.79956:3 50.88598:1 50.97041:2 51.09616:2 51.13742:11 51.19935:3 51.36053:3 51.71062:2 51.80404:3 51.83313:4 52.07232:5 52.1098:2 52.19316:5 52.25989:1 52.3914:2 52.50634:3 52.55862:1 52.65071:2 52.75127:3 52.83723:2 52.94216:2 53.23652:2 53.47259:3 53.74303:2 53.8171:1 53.88486:5 53.9887:2 54.02263:3 54.099…
21933	RIKEN P-VS1 ID-4780 from Cell_C2C12_WT_N_4h50AA	28.2092	536.161	Unknown	Unknown	Unknown	Unknown	87	white	rgb(0,0,0)	536.16144:601571 537.16479:587469 538.16815:441405	50.06593:1 50.08635:4 50.22532:3 50.32148:2 50.38905:2 50.47307:5 50.50793:1 50.61052:1 50.629:3 50.74199:4 50.79339:3 50.81396:2 50.87157:4 50.88804:1 50.95393:3 51.12298:2 51.16632:2 51.21174:2 51.29644:4 51.38121:3 51.45156:2 51.5261:3 51.66291:2 51.69195:4 51.95577:3 52.03692:3 52.19107:4 52.46244:3 52.48752:3 52.52307:2 52.56281:2 52.59838:2 52.62769:2 53.01147:3 53.02618:3 53.05981:1 53.106…
828:5 472.68002:4 472.91846:2 473.53992:3 473.77856:1 473.89163:2 474.23718:2 474.43201:2 474.75891:3 475.06076:1 475.39413:5 475.44449:2 475.67102:1 475.79691:2 475.92911:2 476.03613:4 476.28168:2 477.40332:4 477.63663:4 477.70599:3 477.76276:2 478.40002:3 478.5957:3 478.6904:5 478.75354:2 478.90509:3 479.05032:3 479.46725:14 479.52414:1 479.59998:7 479.90335:4 480.63058:3 480.88998:3 481.12415:…	Unknown	Unknown	Unknown	Unknown	Unknown	Unknown	Unknown
21934	w/o MS2:RIKEN P-VS1 ID-4780 from Cell_C2C12_WT_N_4h50AA	27.7524	536.166	Unknown	Unknown	Unknown	Unknown	63	white	rgb(0,0,0)	536.1662:37049 537.16955:37684 538.17291:28761	50.17706:3 50.22612:2 50.24249:2 50.29568:2 50.34276:1 50.36733:2 50.54361:5 50.7058:2 50.74485:1 50.76952:1 50.78597:2 51.39029:1 51.41511:2 51.42752:3 51.54969:3 51.65541:2 51.66785:2 51.97113:3 52.11684:1 52.18978:2 52.23774:2 52.36713:2 52.37966:3 52.51758:4 52.67244:2 52.69967:3 52.71224:3 53.1405:5 53.25836:3 53.27942:6 53.32788:2 53.41431:2 53.44173:3 53.46915:2 53.81576:4 53.9704:1 54.023…
22154	Unknown	19.4776	538.141	Unknown	Unknown	Unknown	Unknown	70	white	rgb(0,0,0)	538.14105:161777 539.1444:145891 540.14776:115800	50.17216:2 50.23759:1 50.36652:2 50.40339:4 50.71322:3 50.74816:2 50.88804:5 51.02399:18 51.05698:5 51.17458:4 51.19522:2 51.53232:1 51.54682:2 51.61729:2 51.96617:4 51.98698:1 52.16606:3 52.22235:3 52.29953:3 52.34963:2 52.46871:2 52.68632:3 52.81836:2 53.02408:1 53.0556:2 53.08293:3 53.11868:2 53.49158:3 53.58237:4 53.77265:4 53.87851:2 54.01627:2 54.16058:4 54.40934:1 54.49451:2 54.85939:2 55.…
22760	Unknown	9.62696	547.274	Unknown	Unknown	Unknown	Unknown	71	white	rgb(0,0,0)	547.27454:66606 548.27789:67967 549.28125:26551	50.18523:3 50.43493:2 50.94238:3 51.08459:4 51.17537:1 51.37167:2 51.50619:3 51.64919:3 51.73217:3 51.87963:5 51.90458:2 51.93577:2 51.95448:2 52.24608:2 52.37548:3 52.4486:3 52.5385:2 52.90936:3 53.24994:2 53.42274:2 53.55781:3 53.67825:2 53.76708:1 53.84963:2 53.88987:2 54.35904:2 54.5102:2 54.81955:3 54.89863:2 55.50322:4 55.6452:2 55.96854:7 56.42931:2 56.67452:3 57.02045:4 57.0357:4 57.6081:…
22778	Unknown	26.5492	547.398	Unknown	Unknown	Unknown	Unknown	83	white	rgb(0,0,0)	547.39819:164012 548.40154:74134 549.4049:37354	50.02918:3 50.04551:3 50.07001:3 50.10677:2 50.26622:3 50.32967:3 50.59615:4 51.02605:3 51.20761:1 51.26751:2 51.30264:2 51.46399:3 51.48883:2 51.52197:2 51.71892:2 51.83728:3 52.01403:3 52.04733:2 52.31414:2 52.43945:3 52.50216:3 52.51679:3 52.52725:5 52.58792:4 52.789:3 52.92747:3 53.03249:1 53.08924:3 53.14813:5 53.20494:1 53.27232:1 53.33131:3 53.54436:8 53.62463:3 53.71553:1 53.73668:3 53.80…
22779	Unknown	25.6351	547.398	Unknown	Unknown	Unknown	Unknown	74	white	rgb(0,0,0)	547.39819:199486 548.40154:100405 549.4049:46347	50.03531:2 50.05164:3 50.08226:2 50.10473:3 50.12312:3 50.19873:3 50.34605:4 50.35629:2 50.41978:3 50.43618:2 50.51818:3 50.74199:6 50.83453:1 50.96835:3 50.98278:1 51.0075:3 51.15187:5 51.22826:3 51.28611:3 51.50747:2 51.69817:3 51.7376:1 51.82274:2 51.89963:2 51.94121:1 52.00778:2 52.1098:1 52.16606:4 52.22235:3 52.30371:4 52.39975:2 52.45408:1 52.47498:4 52.50425:2 52.57118:5 52.5921:4 52.6590…
22808	Unknown	34.2167	547.506	Unknown	Unknown	Unknown	Unknown	66	white	rgb(0,0,0)	547.50623:34270 548.50958:18617 549.51294:13161	50.01081:2 50.06797:3 50.17829:3 50.2335:3 50.24986:3 50.28464:4 50.29897:1 50.35833:3 50.37881:3 50.44233:2 50.49973:2 50.68445:3 50.70705:5 50.83042:3 50.8901:3 50.96217:3 50.99308:1 51.12505:4 51.23446:5 51.28197:3 51.32951:4 51.38948:3 51.41638:2 51.51161:3 51.55511:2 51.58205:2 51.61936:3 51.65254:2 51.69402:2 51.71062:4 51.7376:2 51.81651:3 51.89755:3 52.07023:5 52.09522:3 52.1098:2 52.1702…
.5321:2 319.60434:2 319.6611:2 319.70752:3 319.82104:2 320.14108:1 320.19272:2 320.22885:2 320.48193:2 320.60077:3 320.93152:4 321.20041:5 321.24176:4 321.51596:4 321.6246:1 321.70743:2 321.79025:5 321.83167:3 322.09055:3 322.16306:8 322.22522:3 322.42209:7 322.70712:3 322.83154:3 322.95081:2 323.00266:3 323.09085:3 323.26202:3 323.37619:4 323.57339:2 323.67203:1 323.79144:2 323.86414:2 324.02515…	Unknown	Unknown	Unknown	Unknown	Unknown	Unknown	Unknown
22810	Unknown	34.3083	547.506	Unknown	Unknown	Unknown	Unknown	55	white	rgb(0,0,0)	547.50623:34270 548.50958:18617 549.51294:13161	50.01081:2 50.06797:3 50.17829:3 50.2335:3 50.24986:3 50.28464:4 50.29897:1 50.35833:3 50.37881:3 50.44233:2 50.49973:2 50.68445:3 50.70705:5 50.83042:3 50.8901:3 50.96217:3 50.99308:1 51.12505:4 51.23446:5 51.28197:3 51.32951:4 51.38948:3 51.41638:2 51.51161:3 51.55511:2 51.58205:2 51.61936:3 51.65254:2 51.69402:2 51.71062:4 51.7376:2 51.81651:3 51.89755:3 52.07023:5 52.09522:3 52.1098:2 52.1702…
.5321:2 319.60434:2 319.6611:2 319.70752:3 319.82104:2 320.14108:1 320.19272:2 320.22885:2 320.48193:2 320.60077:3 320.93152:4 321.20041:5 321.24176:4 321.51596:4 321.6246:1 321.70743:2 321.79025:5 321.83167:3 322.09055:3 322.16306:8 322.22522:3 322.42209:7 322.70712:3 322.83154:3 322.95081:2 323.00266:3 323.09085:3 323.26202:3 323.37619:4 323.57339:2 323.67203:1 323.79144:2 323.86414:2 324.02515…	Unknown	Unknown	Unknown	Unknown	Unknown	Unknown	Unknown
22863	Unknown	10.0074	548.29	Unknown	Unknown	Unknown	Unknown	60	white	rgb(0,0,0)	548.28973:56966 549.29308:35124 550.29644:11090	50.02102:2 50.20078:2 50.28464:2 50.34195:3 50.38291:3 51.1849:2 51.51782:4 51.63387:2 51.65254:2 51.67328:1 51.93705:2 52.22443:1 52.26824:2 52.29327:2 52.46662:2 52.76594:3 52.79529:2 53.13971:1 53.19863:1 53.25968:3 53.31656:2 53.83615:5 54.06506:2 54.30509:3 54.34125:2 54.37316:2 54.78888:4 54.9556:7 55.05191:1 55.08189:2 55.24049:3 56.03688:2 56.43722:1 56.45673:4 56.59993:1 56.74765:1 56.79…
23271	Unknown	22.4608	552.195	Unknown	Unknown	Unknown	Unknown	64	white	rgb(0,0,0)	552.19537:64192 553.19872:56582 554.20208:55071	50.02918:4 50.13946:2 50.20896:2 50.2785:2 50.49768:5 50.52024:2 50.73377:2 50.84688:3 50.97453:2 51.02193:3 51.12298:2 51.15187:3 51.22413:1 51.44328:5 51.51161:2 51.67743:2 51.82274:3 51.91002:2 52.24112:2 52.27241:2 52.31623:2 52.4499:5 52.68841:4 52.82884:3 52.96106:3 53.03669:15 53.12709:4 53.16075:4 53.18811:3 53.29128:4 53.39877:3 53.48737:2 53.50425:3 53.6035:2 53.66267:1 53.724:3 53.8022…
23424	RIKEN P-VS1 ID-5052 from Mouse_Macrophage_WT_N_F1AA	14.5328	554.17	Unknown	Unknown	Unknown	Unknown	68	white	rgb(0,0,0)	554.17035:139094 555.1737:146926 556.17706:138702	50.01898:3 50.53664:5 51.33365:3 51.45156:5 51.4909:10 51.56754:2 51.72515:2 51.90379:5 52.08065:2 52.27032:2 52.40602:4 52.45408:4 52.57118:2 52.78061:2 52.96946:3 53.12078:2 53.19231:2 53.49158:3 53.55914:2 53.67113:5 53.86368:7 53.91452:3 54.03112:3 54.43488:2 54.57975:3 54.69493:2 54.87435:3 54.89573:2 55.07118:4 55.19331:2 55.47021:4 55.48956:2 55.5304:2 55.87068:6 55.97642:3 56.21199:2 56.3…
23758	DG 30:0|DG 14:0_16:0	31.7936	558.506	C33H64O5	DG	NYNQTTOUQMCOEM-UHFFFAOYSA-N	O=C(OCC(OC(=O)CCCCCCCCCCCCCCC)CO)CCCCCCCCCCCCC	61	white	rgb(0, 255, 0)	558.50592:40796 559.50927:24152 560.51263:63128	50.01081:6 50.03326:2 50.05164:4 50.08226:5 50.14559:2 50.18442:3 50.23759:2 50.29897:3 50.31739:3 50.34809:1 50.36448:4 50.40749:1 50.43618:2 50.46077:2 50.47512:1 50.51203:1 50.53049:3 50.55101:3 50.67213:1 50.68856:1 50.78311:3 50.80162:2 50.84071:1 50.88187:4 50.89216:4 51.11266:5 51.23239:9 51.28817:3 51.30471:1 51.41638:3 51.46191:5 51.48883:2 51.57376:2 51.61107:4 51.67743:3 51.70855:4 51.…
376.57074:2 376.71072:1 376.78915:3 377.02444:4 377.16452:2 377.20938:4 377.28223:4 377.71954:4 377.77563:3 377.97195:2 378.14029:3 378.26935:3 378.46021:3 378.51071:2 378.56686:2 378.60617:2 378.65671:1 378.97122:3 379.0611:3 379.46573:2 379.56689:2 379.72995:2 379.80869:4 379.84805:3 379.9043:2 379.98303:3 380.14056:5 380.47821:3 380.55139:2 380.9906:2 381.36243:3 381.47513:2 381.90924:4 382.26…	Unknown	Unknown	Unknown	Unknown	Unknown	Unknown	Unknown
23769	DG 30:0|DG 14:0_16:0	31.8599	558.513	C33H64O5	DG	NYNQTTOUQMCOEM-UHFFFAOYSA-N	O=C(OCC(OC(=O)CCCCCCCCCCCCCCC)CO)CCCCCCCCCCCCC	62	white	rgb(0, 255, 0)	558.51276:37578 559.51611:24976 560.51947:71351	50.01081:6 50.03326:2 50.05164:4 50.08226:5 50.14559:2 50.18442:3 50.23759:2 50.29897:3 50.31739:3 50.34809:1 50.36448:4 50.40749:1 50.43618:2 50.46077:2 50.47512:1 50.51203:1 50.53049:3 50.55101:3 50.67213:1 50.68856:1 50.78311:3 50.80162:2 50.84071:1 50.88187:4 50.89216:4 51.11266:5 51.23239:9 51.28817:3 51.30471:1 51.41638:3 51.46191:5 51.48883:2 51.57376:2 51.61107:4 51.67743:3 51.70855:4 51.…
376.57074:2 376.71072:1 376.78915:3 377.02444:4 377.16452:2 377.20938:4 377.28223:4 377.71954:4 377.77563:3 377.97195:2 378.14029:3 378.26935:3 378.46021:3 378.51071:2 378.56686:2 378.60617:2 378.65671:1 378.97122:3 379.0611:3 379.46573:2 379.56689:2 379.72995:2 379.80869:4 379.84805:3 379.9043:2 379.98303:3 380.14056:5 380.47821:3 380.55139:2 380.9906:2 381.36243:3 381.47513:2 381.90924:4 382.26…	Unknown	Unknown	Unknown	Unknown	Unknown	Unknown	Unknown
24105	w/o MS2:RIKEN P-VS1 ID-5214 from Cell_C2C12_WT_N_0hCtr	14.4044	563.55	Unknown	Unknown	Unknown	Unknown	105	white	rgb(0,0,0)	563.54987:2436998 564.55322:1550488 565.55658:345504	50.02742:1 50.06213:4 50.15609:2 50.19902:2 50.28288:2 50.29925:2 50.39138:1 50.43031:2 50.45695:2 51.11914:4 51.19138:4 51.28019:4 51.52018:2 51.56783:3 51.62379:33 51.64867:6 51.71298:2 51.72543:3 51.73788:3 51.78979:2 51.93734:2 52.00599:3 52.15801:2 52.256:3 52.59657:3 52.63634:2 52.67822:3 52.70126:2 52.74946:4 52.82913:2 52.96345:2 53.08532:4 53.1926:2 53.20733:2 53.32738:3 53.3864:2 53.407…
6607:3 489.74487:2 489.98117:2 490.37088:2 490.90781:3 491.12521:2 491.63693:2 492.05292:3 492.14893:4 492.37302:3 492.77008:3 492.85977:3 493.12244:1 493.19934:3 493.28906:4 493.54547:2 494.41129:2 494.93115:2 495.60544:3 495.85602:2 495.97809:3 496.09378:1 496.35733:2 496.52451:1 497.05191:1 497.88861:2 498.03027:1 498.20416:3 498.51981:3 498.68088:3 498.86133:2 499.29324:2 499.84793:7 499.9188…	Unknown	Unknown	Unknown	Unknown	Unknown	Unknown	Unknown
24142	Unknown	14.3915	563.769	Unknown	Unknown	Unknown	Unknown	71	white	rgb(0,0,0)	563.7691:27951 564.77245:35598 565.77581:11912	50.10706:3 50.21742:7 50.28902:3 50.35452:3 50.53077:2 50.60054:5 50.68474:3 50.93156:3 51.00161:2 51.02634:2 51.04902:2 51.0717:1 51.09851:2 51.16041:2 51.35875:2 51.38563:3 51.41666:2 51.45599:3 51.47669:2 51.62586:2 51.70468:2 51.83549:3 52.08926:4 52.20804:3 52.27478:2 52.39377:3 52.43346:2 52.59448:3 52.63634:4 52.78299:3 52.95295:3 53.01176:4 53.04958:3 53.1442:1 53.3042:3 53.44967:1 53.487…
2 287.49396:3 287.60651:3 287.66034:4 287.79739:3 287.92468:4 288.04221:2 288.37042:4 288.53217:3 288.92932:2 289.0863:3 289.20898:2 289.26788:4 289.36115:6 289.42496:6 289.45932:4 289.58206:2 289.70483:4 289.79816:3 289.94556:4 290.00943:2 290.20605:3 290.28961:2 290.43222:3 290.59451:4 290.64862:4 290.811:2 290.85529:2 290.90942:3 291.323:5 291.36243:2 291.40182:2 291.49048:2 291.71225:3 291.80…	Unknown	Unknown	Unknown	Unknown	Unknown	Unknown	Unknown
24143	Unknown	14.1939	563.769	Unknown	Unknown	Unknown	Unknown	70	white	rgb(0,0,0)	563.76929:49597 564.77264:56466 565.776:15884	50.04755:4 50.1272:3 50.1926:3 50.28873:2 50.30715:2 50.37267:3 50.75227:4 50.92304:4 51.01987:2 51.19522:1 51.23239:3 51.24479:3 51.27164:3 51.29231:3 51.35639:1 51.43294:7 51.54682:4 51.59034:3 51.6318:4 51.67743:2 51.75628:1 51.89755:4 52.00154:2 52.02443:2 52.08273:2 52.16398:4 52.37051:3 52.38513:5 52.47289:2 52.63396:4 52.66119:3 52.68213:2 52.82674:1 52.85611:2 52.91277:5 52.93796:6 53.013…
240.89861:5 240.97476:7 241.07779:20 241.11812:3 241.23463:46 241.27049:77 241.31084:9 241.3736:3 241.49915:2 241.58884:3 241.98819:5 242.13635:5 242.39236:3 242.4328:1 242.53166:3 242.62155:3 242.87332:3 242.97226:4 243.05324:7 243.34575:4 243.4718:3 243.80061:4 244.1116:2 244.17473:4 244.23335:2 244.32355:1 244.36415:6 244.44536:3 244.53108:2 244.59427:6 244.64842:15 244.73869:2 244.77481:2 244…	Unknown	Unknown	Unknown	Unknown	Unknown	Unknown	Unknown
24190	w/o MS2:MGDG O-13:1_7:0	26.5492	564.407	C29H54O9	EtherMGDG	MKOFXLAAPCQUPP-UHFFFAOYSA-N	O=C(OC(COCCCCCCCCC=CCCC)COC1OC(CO)C(O)C(O)C1O)CCCCCC	97	white	rgb(0,0,0)	564.40668:568975 565.41003:530127 566.41339:230948	50.07001:1 50.1599:3 50.18851:3 50.256:3 50.36243:4 50.50998:3 50.70911:4 50.98484:2 51.25098:2 51.55925:2 51.76667:5 51.92458:1 52.0057:3 52.05566:2 52.08897:2 52.15147:1 52.23069:3 52.32041:2 52.35798:3 52.3914:2 52.5649:2 52.71983:2 52.89178:2 53.16285:2 53.25968:1 53.32288:3 53.33974:2 53.46837:3 53.58871:2 53.61195:3 53.65845:2 53.75361:2 53.98658:2 54.07567:3 54.52008:3 54.57762:2 54.79315:…
24191	w/o MS2:LPC 21:1	27.5647	564.407	C29H58NO7P	LPC	ODFTVEUMWSDXJV-UHFFFAOYSA-N	O=C(OCC(O)COP(=O)([O-])OCC[N+](C)(C)C)CCCCCCCCCC=CCCCCCCCCC	74	white	rgb(0,0,0)	564.40668:72004 565.41003:42626 566.41339:17958	50.0741:1 50.21714:2 50.26622:2 50.68034:3 51.45156:3 51.60485:3 51.78743:3 51.82066:1 51.89755:4 51.9953:2 52.07023:5 52.43318:2 52.6549:3 52.68632:2 52.83514:4 52.85611:1 53.0535:4 53.09344:2 53.22178:2 53.38822:2 53.4072:2 53.73668:3 53.7663:2 53.90816:3 53.93995:2 54.13935:1 54.26682:4 54.45618:2 54.71414:2 54.73763:2 54.99626:1 55.01766:8 55.03479:7 55.05619:26 55.08831:1 55.10759:3 55.12902…
24197	w/o MS2:SL 12:0;O/18:0;O	26.5492	564.427	C30H61NO6S	SL	TUJRSZOSWLKHSB-UHFFFAOYSA-N	O=C(N(CC(O)CCCCCCCCC)CS(=O)(=O)O)C(O)CCCCCCCCCCCCCCCC	113	white	rgb(0,0,0)	564.42725:2536477 565.4306:1218476 566.43396:367472	50.07001:1 50.1599:3 50.18851:3 50.256:3 50.36243:4 50.50998:3 50.70911:4 50.98484:2 51.25098:2 51.55925:2 51.76667:5 51.92458:1 52.0057:3 52.05566:2 52.08897:2 52.15147:1 52.23069:3 52.32041:2 52.35798:3 52.3914:2 52.5649:2 52.71983:2 52.89178:2 53.16285:2 53.25968:1 53.32288:3 53.33974:2 53.46837:3 53.58871:2 53.61195:3 53.65845:2 53.75361:2 53.98658:2 54.07567:3 54.52008:3 54.57762:2 54.79315:…
24198	w/o MS2:SL 12:0;O/18:0;O	25.6302	564.427	C30H61NO6S	SL	TUJRSZOSWLKHSB-UHFFFAOYSA-N	O=C(N(CC(O)CCCCCCCCC)CS(=O)(=O)O)C(O)CCCCCCCCCCCCCCCC	102	white	rgb(0,0,0)	564.42725:3182219 565.4306:1753750 566.43396:534588	50.12312:2 50.46897:3 50.8654:2 51.0343:3 51.06935:1 51.40397:4 51.46191:3 51.83105:3 51.91626:4 52.29745:3 52.38722:3 52.42064:4 52.54398:2 52.56699:2 52.58373:4 52.97786:3 53.06191:2 53.11447:3 53.1292:4 53.44516:3 53.63308:1 53.6817:3 53.94419:3 53.9781:2 54.1436:3 54.22856:3 54.32423:4 54.45192:2 54.58189:3 54.63946:8 54.68213:1 54.70134:4 55.0198:207 55.05833:45 55.07761:6 55.10117:2 55.1418…
24199	w/o MS2:SL 12:0;O/18:0;O	27.5473	564.427	C30H61NO6S	SL	TUJRSZOSWLKHSB-UHFFFAOYSA-N	O=C(N(CC(O)CCCCCCCCC)CS(=O)(=O)O)C(O)CCCCCCCCCCCCCCCC	85	white	rgb(0,0,0)	564.42725:234025 565.4306:126750 566.43396:41888	50.02714:3 50.1272:4 50.50793:2 50.55921:1 51.00956:3 51.28404:3 51.31298:2 51.46191:3 51.75836:3 51.88715:4 52.07232:2 52.08689:2 52.32458:2 52.93796:2 53.18811:2 53.58027:3 53.63308:3 53.77688:3 53.8891:1 53.91028:3 53.99931:5 54.17545:1 54.88504:3 55.01766:85 55.03264:7 55.05405:100 55.09688:3 55.12473:8 55.19117:2 55.29841:4 55.39287:14 55.95267:3 56.26393:12 56.58907:4 56.63033:17 56.68897:2…
24574	w/o MS2:RIKEN P-VS1 ID-5265 from Mouse_Feces_WT_ABX_Ctr	17.141	567.578	Unknown	Unknown	Unknown	Unknown	75	white	rgb(0,0,0)	567.57812:136989 568.58147:98813 569.58484:24988	50.06417:3 50.08051:2 50.375:4 50.61081:5 50.70117:4 50.75666:3 50.82453:4 50.8698:1 50.89862:3 50.97482:2 51.01603:3 51.16247:3 51.33186:1 51.37736:2 51.42701:2 51.51189:2 51.61135:5 51.65075:2 51.77525:2 51.93526:3 52.0268:2 52.18719:2 52.40004:2 52.446:1 52.60285:2 52.69498:2 52.7809:4 52.99495:3 53.07691:1 53.13158:2 53.17155:3 53.18839:2 53.26628:2 53.35688:2 53.43279:3 53.54042:3 53.56365:3…
24575	w/o MS2:RIKEN P-VS1 ID-5265 from Mouse_Feces_WT_ABX_Ctr	16.8814	567.578	Unknown	Unknown	Unknown	Unknown	67	white	rgb(0,0,0)	567.57831:84678 568.58166:66003 569.58502:14807	50.01081:3 50.04347:4 50.05776:1 50.16194:4 50.20691:3 50.23963:3 50.344:3 50.42183:4 50.44028:2 50.48742:2 50.53049:3 50.55511:2 50.67418:4 50.85923:1 50.87981:3 50.98484:4 51.01163:2 51.11679:1 51.16219:3 51.24272:4 51.29024:3 51.42466:2 51.49504:4 51.56961:3 51.65461:1 51.68365:4 51.70232:2 51.7376:2 51.93081:2 52.12855:4 52.15564:2 52.23069:2 52.35381:4 52.55653:4 52.74289:4 52.83094:3 52.849…
24576	w/o MS2:RIKEN P-VS1 ID-5265 from Mouse_Feces_WT_ABX_Ctr	16.65	567.583	Unknown	Unknown	Unknown	Unknown	55	white	rgb(0,0,0)	567.58276:30055 568.58611:29361 569.58947:7257	50.20363:3 50.2343:2 50.29158:2 50.60722:3 50.65855:3 50.71813:2 51.26004:1 51.49584:3 51.55798:2 51.61808:3 52.09393:3 52.26694:3 52.53222:3 52.65359:3 52.68082:2 52.71224:3 52.73948:4 52.77301:3 52.84221:3 52.859:2 52.88627:2 52.91146:2 53.01226:1 53.17416:2 53.28995:1 53.34473:3 53.40376:1 53.52614:2 53.59583:2 53.64865:4 53.70785:1 54.0722:1 54.16985:2 54.20596:1 54.24209:2 54.45908:3 54.6082…
24604	Unknown	18.4904	568.183	Unknown	Unknown	Unknown	Unknown	50	white	rgb(0,0,0)	568.18347:41045 569.18682:44090 570.19018:37400	50.13742:2 50.17216:3 50.27645:4 50.35014:4 50.39725:2 50.57768:3 50.63721:1 50.69678:3 51.05698:3 51.47641:3 51.66083:3 51.6878:4 51.85182:4 51.89755:4 51.92873:5 52.07232:4 52.19524:1 52.26615:3 52.29536:2 52.36216:7 52.38513:2 52.42273:3 52.4499:2 52.5147:3 52.5921:1 52.63187:2 53.03669:6 53.09134:2 53.186:2 53.33342:3 53.43462:3 53.5866:2 53.63308:2 53.69862:3 53.74092:4 53.76419:4 54.17545:4…
24605	Unknown	18.5972	568.19	Unknown	Unknown	Unknown	Unknown	57	white	rgb(0,0,0)	568.19037:41450 569.19372:40589 570.19708:30655	50.02714:2 50.14355:2 50.18851:3 50.33376:2 50.56537:2 50.67007:2 50.69678:1 50.86128:2 50.88187:2 50.97866:2 51.10029:2 51.13949:2 51.26958:3 51.41224:3 51.6318:4 51.66291:2 51.91418:4 52.10355:3 52.18899:3 52.30788:2 52.42482:7 52.71774:4 52.93796:3 53.17548:2 53.27021:3 53.4304:2 53.75996:3 53.80228:3 53.94207:3 54.30083:4 54.57336:2 54.61174:1 54.64159:3 54.76325:5 54.8081:1 54.8487:2 55.0818…
25028	w/o MS2:NAGly 14:1;O(FA 19:4)	6.72084	572.428	C35H57NO5	NAGly	WWHFJMGVCVBMSH-UHFFFAOYSA-N	O=C(O)CNC(=O)CCCCCCC(OC(=O)CCCCCC=CCC=CCC=CCC=CCC)C=CCCCC	66	white	rgb(0,0,0)	572.42841:107675 573.43176:56989 574.43512:12560	50.0598:1 50.16603:2 50.24986:1 50.31329:3 50.51203:4 51.55096:3 51.82897:2 52.00154:2 52.08897:3 52.20358:1 52.24738:3 52.34755:3 52.37678:5 52.50634:3 52.56072:2 52.65071:1 52.74917:29 52.77642:2 53.27021:2 53.39666:3 53.74303:2 54.15634:2 54.16695:2 54.23706:2 54.40508:3 54.44766:2 54.9877:3 55.06476:2 55.15473:2 55.17188:2 55.31558:2 55.43153:2 55.54331:2 55.70041:2 55.82539:3 55.86205:4 56.0…
25048	Cer 37:5;2O|Cer 18:1;2O/19:4	27.4682	572.502	C37H65NO3	Cer_NS	HMAOPZJNXIGSND-UHFFFAOYSA-N	O=C(NC(CO)C(O)C=CCCCCCCCCCCCCC)CCCCCC=CCC=CCC=CCC=CCC	57	white	rgb(220, 20, 60)	572.50183:15146 573.50518:19797 574.50854:5279	50.13618:2 50.35709:2 50.38371:3 50.48208:4 50.82711:2 50.83945:3 51.1506:3 51.33858:2 51.38408:2 51.40269:1 51.44408:3 51.48341:1 51.5269:1 51.84015:3 52.01274:3 52.2586:1 52.3546:4 52.71015:1 52.7835:1 52.82124:2 52.99965:4 53.02697:2 53.06269:1 53.09633:2 53.16364:3 53.3342:2 53.42907:2 53.51558:1 53.60851:1 53.68037:2 53.88776:2 53.92165:4 53.94497:2 53.9598:2 54.01917:3 54.07645:1 54.09979:1…
25049	Cer 37:4;3O|Cer 19:1;2O/18:3;O	33.2648	572.504	C37H67NO4	Cer_HS	NELLENKBENJBQV-UHFFFAOYSA-N	O=C(NC(CO)C(O)C=CCCCCCCCCCCCCCC)C(O)CCCCCCC=CCC=CCC=CCC	63	white	rgb(218, 112, 214)	572.50433:27192 573.50768:17504 574.51104:58936	50.03326:2 50.10269:3 50.12312:3 50.19669:3 50.27236:4 50.31124:3 50.36652:4 50.39315:4 50.52024:3 50.60641:3 50.62284:2 50.66597:3 50.69267:2 50.85717:2 50.91892:2 51.0075:6 51.0343:3 51.21793:1 51.36053:4 51.45984:2 51.58619:2 51.66913:3 51.81443:2 51.83105:5 51.91418:2 51.94745:2 51.97865:1 52.01403:2 52.05774:5 52.13272:2 52.20567:3 52.40184:3 52.51679:3 52.66537:2 52.73869:1 52.75546:3 52.92…
23514:2 396.51089:1 396.63156:5 396.77527:4 396.88449:3 396.95923:2 397.20071:3 397.33301:4 397.5401:3 397.70123:3 398.09262:2 398.18475:2 398.39209:3 398.57065:4 398.64554:2 398.70892:3 398.77231:3 399.01437:5 399.04895:3 399.20459:2 399.23343:2 399.37759:2 399.50446:3 399.57367:2 399.66599:3 399.81598:2 399.97757:2 400.04681:3 400.08145:4 400.15073:3 400.57797:3 400.61841:3 400.78592:3 400.9072…	Unknown	Unknown	Unknown	Unknown	Unknown	Unknown	Unknown
25064	Cer 34:0;4O|Cer 18:0;3O/16:0;(2OH)	27.4361	572.523	C34H69NO5	Cer_AP	RHIXBFQKTNYVCX-UHFFFAOYSA-N	O=C(NC(CO)C(O)C(O)CCCCCCCCCCCCCC)C(O)CCCCCCCCCCCCCC	62	white	rgb(178, 34, 34)	572.52252:35225 573.52587:38001 574.52923:10009	50.13618:2 50.35709:2 50.38371:3 50.48208:4 50.82711:2 50.83945:3 51.1506:3 51.33858:2 51.38408:2 51.40269:1 51.44408:3 51.48341:1 51.5269:1 51.84015:3 52.01274:3 52.2586:1 52.3546:4 52.71015:1 52.7835:1 52.82124:2 52.99965:4 53.02697:2 53.06269:1 53.09633:2 53.16364:3 53.3342:2 53.42907:2 53.51558:1 53.60851:1 53.68037:2 53.88776:2 53.92165:4 53.94497:2 53.9598:2 54.01917:3 54.07645:1 54.09979:1…
25072	DG 31:0|DG 15:0_16:0	33.2959	572.525	C34H66O5	DG	PENDWALPEZESAS-UHFFFAOYSA-N	O=C(OCC(OC(=O)CCCCCCCCCCCCCCC)CO)CCCCCCCCCCCCCC	57	white	rgb(0, 255, 0)	572.52509:43308 573.52844:26143 574.5318:188808	50.03326:2 50.10269:3 50.12312:3 50.19669:3 50.27236:4 50.31124:3 50.36652:4 50.39315:4 50.52024:3 50.60641:3 50.62284:2 50.66597:3 50.69267:2 50.85717:2 50.91892:2 51.0075:6 51.0343:3 51.21793:1 51.36053:4 51.45984:2 51.58619:2 51.66913:3 51.81443:2 51.83105:5 51.91418:2 51.94745:2 51.97865:1 52.01403:2 52.05774:5 52.13272:2 52.20567:3 52.40184:3 52.51679:3 52.66537:2 52.73869:1 52.75546:3 52.92…
23514:2 396.51089:1 396.63156:5 396.77527:4 396.88449:3 396.95923:2 397.20071:3 397.33301:4 397.5401:3 397.70123:3 398.09262:2 398.18475:2 398.39209:3 398.57065:4 398.64554:2 398.70892:3 398.77231:3 399.01437:5 399.04895:3 399.20459:2 399.23343:2 399.37759:2 399.50446:3 399.57367:2 399.66599:3 399.81598:2 399.97757:2 400.04681:3 400.08145:4 400.15073:3 400.57797:3 400.61841:3 400.78592:3 400.9072…	Unknown	Unknown	Unknown	Unknown	Unknown	Unknown	Unknown
25170	Unknown	9.99524	574.308	Unknown	Unknown	Unknown	Unknown	57	white	rgb(0,0,0)	574.3078:30854 575.31115:20566 576.31451:11974	50.04347:2 50.15172:2 50.41569:1 50.80985:3 51.05285:4 51.08379:1 51.28197:2 51.42673:1 51.93497:3 52.64862:3 52.82255:2 53.03459:3 53.41985:3 53.48103:1 53.56548:3 53.57604:5 53.6521:3 53.7663:2 53.81498:3 53.88274:2 54.22219:3 54.36039:4 54.56057:2 54.6096:2 55.15688:4 55.20189:3 56.09739:1 56.23147:3 56.65204:3 56.8738:3 56.88903:2 56.96741:2 57.03277:2 57.06982:49 57.09817:5 57.13088:2 57.194…
26095	Cer 38:5;3O|Cer 14:2;2O/24:3;O	32.5457	584.504	C38H67NO4	Cer_HS	XZCVELXVGLWZGW-UHFFFAOYSA-N	O=C(NC(CO)C(O)C=CCCC=CCCCCC)C(O)CCCCCCCC=CCC=CCC=CCCCCCCC	63	white	rgb(218, 112, 214)	584.50433:42655 585.50768:23618 586.51104:22348	50.04347:2 50.09044:3 50.10881:2 50.17216:2 50.24986:2 50.32762:3 50.42388:2 50.44233:3 50.46077:5 50.50178:7 50.5469:3 50.82836:3 50.88804:3 50.95805:4 51.04873:1 51.07554:2 51.12092:2 51.14155:3 51.25512:4 51.41224:3 51.42466:1 51.44949:2 51.49918:3 51.69402:6 51.81858:5 51.82897:5 51.88923:7 51.95993:3 52.12855:4 52.14106:2 52.18065:3 52.30997:2 52.41855:1 52.44363:3 52.67375:3 52.6926:3 52.76…
87656:3 387.12634:4 387.17743:2 387.38754:3 387.75681:3 388.00687:4 388.34232:3 388.49017:2 388.67218:3 388.82581:2 388.95099:3 388.99652:2 389.22421:4 389.25836:1 389.35516:2 390.05014:3 390.44919:3 390.82559:4 390.91116:3 390.97394:3 391.06522:3 391.31635:3 391.4191:4 391.68176:1 391.9845:3 392.25879:5 392.32166:4 392.44742:4 392.59607:3 392.65897:4 392.81335:2 393.19662:3 393.80341:3 394.06686…	Unknown	Unknown	Unknown	Unknown	Unknown	Unknown	Unknown
26107	DG 32:1|DG 14:0_18:1	32.5506	584.525	C35H66O5	DG	XEQQGHISHUGMIP-UHFFFAOYSA-N	O=C(OCC(OC(=O)CCCCCCCC=CCCCCCCCC)CO)CCCCCCCCCCCCC	66	white	rgb(0, 255, 0)	584.52527:72256 585.52862:38384 586.53198:35101	50.04347:2 50.09044:3 50.10881:2 50.17216:2 50.24986:2 50.32762:3 50.42388:2 50.44233:3 50.46077:5 50.50178:7 50.5469:3 50.82836:3 50.88804:3 50.95805:4 51.04873:1 51.07554:2 51.12092:2 51.14155:3 51.25512:4 51.41224:3 51.42466:1 51.44949:2 51.49918:3 51.69402:6 51.81858:5 51.82897:5 51.88923:7 51.95993:3 52.12855:4 52.14106:2 52.18065:3 52.30997:2 52.41855:1 52.44363:3 52.67375:3 52.6926:3 52.76…
87656:3 387.12634:4 387.17743:2 387.38754:3 387.75681:3 388.00687:4 388.34232:3 388.49017:2 388.67218:3 388.82581:2 388.95099:3 388.99652:2 389.22421:4 389.25836:1 389.35516:2 390.05014:3 390.44919:3 390.82559:4 390.91116:3 390.97394:3 391.06522:3 391.31635:3 391.4191:4 391.68176:1 391.9845:3 392.25879:5 392.32166:4 392.44742:4 392.59607:3 392.65897:4 392.81335:2 393.19662:3 393.80341:3 394.06686…	Unknown	Unknown	Unknown	Unknown	Unknown	Unknown	Unknown
28002	w/o MS2:SL 15:3;O/18:5;O	28.0157	607.383	C33H51NO6S	SL	YFHHVIHDSZELLQ-UHFFFAOYSA-N	O=C(N(CC(O)C=CCCC=CCCC=CCC)CS(=O)(=O)O)C(O)C=CCC=CCC=CCC=CCC=CCC	70	white	rgb(0,0,0)	607.38336:106553 608.38671:63459 609.39007:20436	50.03122:3 50.1599:3 50.29897:4 50.32148:2 50.35424:12 50.3952:2 50.64132:8 50.67418:2 50.75433:2 50.79339:1 50.81602:2 51.10648:2 51.20554:1 51.29024:3 51.43294:3 51.50747:3 51.52197:3 51.87676:2 52.00778:1 52.09106:3 52.21609:4 52.30997:3 52.64234:3 52.83094:4 52.84982:2 52.99257:3 53.04299:4 53.15654:3 53.25758:2 53.3819:1 53.41142:2 53.95902:1 54.11175:3 54.22006:4 54.26682:3 54.29446:3 54.37…
28262	Unknown	30.9458	610.181	Unknown	Unknown	Unknown	Unknown	79	white	rgb(0,0,0)	610.18127:101606 611.18462:94368 612.18798:79785	50.02946:2 50.23991:2 50.29106:2 50.31153:2 50.48976:2 50.58823:2 50.64161:2 50.76489:2 50.81424:4 50.8698:4 50.88215:4 50.92744:4 51.04283:2 51.18518:2 51.2492:3 51.33807:2 51.44564:3 51.46427:5 51.49947:2 51.5326:4 51.66734:3 51.77525:1 51.81471:4 51.85003:1 51.90199:2 52.256:6 52.4669:3 52.53799:3 52.55473:3 52.61332:3 52.6531:2 52.97815:4 53.03067:3 53.17366:3 53.23891:4 53.25154:1 53.30841:7…
552.75812:2 553.2738:2 553.74902:2 554.02069:2 554.43512:2 554.75452:3 555.09436:3 555.48877:2 555.55676:2 555.62482:5 555.91052:5 556.12146:3 557.12219:3 557.41516:3 557.89215:3 558.02167:3 558.57391:1 559.32434:8 559.42676:2 559.495:6 560.37585:3 560.62177:3 561.01813:2 561.24371:2 561.36676:3 561.52399:3 561.70868:2 561.83179:4 562.1875:2 562.50909:5 562.81714:2 562.94037:2 563.2348:1 563.4608…	Unknown	Unknown	Unknown	Unknown	Unknown	Unknown	Unknown
28264	Unknown	30.2224	610.185	Unknown	Unknown	Unknown	Unknown	81	white	rgb(0,0,0)	610.18536:196684 611.18871:196026 612.19207:166811	50.06674:3 50.10758:3 50.44108:2 50.66471:5 50.68115:5 51.00006:2 51.07221:2 51.19808:2 51.39442:2 51.97528:2 52.00858:4 52.05645:3 52.41307:2 53.42907:3 53.61062:2 53.89199:3 54.09767:4 54.73413:2 55.08266:4 55.48387:3 55.7141:4 55.97934:3 55.99877:1 56.29066:2 56.34697:2 56.41197:1 56.44882:2 56.85061:4 56.87238:2 56.9072:1 57.02262:1 57.08802:3 57.11636:2 57.73081:3 58.38382:3 58.56034:2 58.62…
28279	w/o MS2:SL 12:2;O/22:3;O	30.7178	610.409	C34H59NO6S	SL	VWYJOHYAKFSAMP-UHFFFAOYSA-N	O=C(N(CC(O)C=CCCC=CCCC)CS(=O)(=O)O)C(O)CCCCCCCC=CCC=CCC=CCCCCC	73	white	rgb(0,0,0)	610.40955:133941 611.4129:168841 612.41626:145597	50.08226:3 50.14355:3 50.18647:2 50.2335:3 50.25804:3 50.45052:2 50.60641:4 50.63721:1 50.66186:2 50.71116:2 50.78517:1 50.85923:2 50.90245:4 50.93746:2 51.11473:3 51.13949:3 51.17664:3 51.33365:2 51.35019:7 51.39983:5 51.50954:3 51.62143:3 51.64009:3 51.71685:2 51.73345:3 51.8082:5 51.8352:2 51.89547:4 51.91418:2 52.21193:4 52.24112:2 52.29953:4 52.32249:3 52.35172:2 52.7366:4 52.80997:2 52.8540…
.56824:3 319.63528:2 319.66626:4 319.74881:2 319.78491:2 319.85718:1 319.98105:2 320.03265:3 320.15656:3 320.20303:3 320.39929:3 320.83847:2 320.87982:3 320.97806:3 321.01425:2 321.09698:5 321.12799:4 321.2366:4 321.33487:2 321.43317:3 321.48489:2 321.55734:3 321.83682:2 321.87823:2 322.02322:2 322.19931:2 322.42725:4 322.52573:3 322.64493:3 323.00266:32 323.03897:5 323.08566:9 323.15308:3 323.35…	Unknown	Unknown	Unknown	Unknown	Unknown	Unknown	Unknown
28429	w/o MS2:RIKEN P-VS1 ID-6016 from Mouse_Macrophage_WT_N_F1AA	22.6397	612.158	Unknown	Unknown	Unknown	Unknown	81	white	rgb(0,0,0)	612.15747:470795 613.16082:487585 614.16418:479428	50.01081:3 50.02918:1 50.07614:1 50.17625:2 50.20691:2 50.32148:2 50.47307:4 50.51408:4 50.57358:3 50.68445:2 50.80368:2 50.83042:2 51.03636:5 51.07554:2 51.13742:2 51.24892:2 51.34605:2 51.54889:3 51.59448:2 51.62143:2 51.72723:3 51.79989:2 51.99946:2 52.02027:2 52.13689:3 52.24112:3 52.36634:3 52.3914:1 52.44572:2 52.82465:3 52.90018:3 52.93377:1 52.95056:3 53.01147:3 53.65422:3 53.79382:3 53.8…
607.57538:5 607.65363:3 608.02356:3 608.13031:2 608.20856:2 608.82788:4 609.66119:1 609.83936:2 610.43091:4 610.96576:2 611.08704:1 611.19403:2 611.57935:10 611.77917:2 611.84338:1 611.92902:2 612.10748:2 612.58594:6	Unknown	Unknown	Unknown	Unknown	Unknown	Unknown	Unknown
28436	Unknown	24.4296	612.193	Unknown	Unknown	Unknown	Unknown	55	white	rgb(0,0,0)	612.19318:26139 613.19653:27859 614.19989:25857	50.0149:1 50.03531:3 50.18647:4 50.20691:3 50.23759:3 50.32353:3 50.44643:3 50.46897:2 50.54895:5 50.629:2 50.68445:2 50.78928:3 50.84894:1 50.88187:1 50.92716:3 51.09204:3 51.13536:2 51.41845:2 51.46191:2 51.50125:2 51.52404:3 51.58619:3 51.6318:1 51.65461:2 51.7812:3 51.84351:2 51.90586:3 51.9225:2 51.94329:2 51.96825:2 52.12439:3 52.37678:5 52.39558:3 52.46244:2 52.48543:2 52.57536:3 52.64862:…
:3 477.40961:5 477.49789:2 478.32428:2 478.51996:2 478.8356:3 479.22089:3 479.35986:1 479.52414:4 479.68213:3 480.19418:3 480.56732:2 480.85837:5 480.98492:3 481.27609:3 481.41537:4 481.56732:2 482.27048:3 483.37375:3 483.54507:3 483.79257:2 484.923:4 484.99924:2 485.72397:2 486.00385:2 486.18835:3 486.41107:4 487.02222:3 487.21329:3 487.2897:3 487.34067:1 487.40439:2 487.74847:3 488.7814:4 488.8…	Unknown	Unknown	Unknown	Unknown	Unknown	Unknown	Unknown
28565	w/o MS2:SM 27:5;3O	2.26458	613.4	C32H57N2O7P	SM	SWTMBTLJWBOOHF-UHFFFAOYSA-N	O=C(NC(COP(=O)([O-])OCC[N+](C)(C)C)C(O)C(O)CCCC=CCCC)CC=CCC=CCC=CCC=CCC	66	white	rgb(0,0,0)	613.40039:82113 614.40374:55570 615.4071:16728	50.02102:2 50.23759:3 50.26418:1 50.43208:2 50.52229:2 50.63721:3 50.65981:3 50.80985:1 50.9354:2 50.99926:3 51.29231:5 51.54475:2 51.59448:2 51.67328:3 51.79366:6 51.883:2 52.01403:3 52.03692:2 52.1348:5 52.22443:2 52.28075:3 52.76804:2 52.83514:2 52.8708:2 53.06401:5 53.22178:1 53.4747:2 53.65845:2 54.13723:3 54.21156:2 54.23069:2 54.36252:3 54.41785:2 54.46682:2 54.59894:3 54.76325:4 55.05405:…
29565	Unknown	25.4655	626.209	Unknown	Unknown	Unknown	Unknown	63	white	rgb(0,0,0)	626.20929:88808 627.21264:91608 628.216:84732	50.11699:1 50.29487:4 50.34605:1 50.38291:3 50.46692:3 50.50178:2 50.7276:3 50.74199:4 50.84482:2 50.97041:3 51.09822:3 51.1106:3 51.28197:2 51.33572:2 51.41845:1 51.44743:5 51.56547:3 51.6712:2 51.7459:2 51.76459:2 51.84351:1 51.86845:3 51.96201:3 52.16606:2 52.18065:4 52.22026:3 52.29745:3 52.46871:1 52.52098:2 52.56909:1 52.62141:1 52.74498:1 52.83514:3 52.85611:2 52.98626:3 53.0514:3 53.07873…
96:3 547.25641:2 547.47247:3 547.62103:2 547.7561:1 547.80334:2 548.72229:3 548.80341:3 548.97241:1 549.54724:2 549.8111:1 550.14948:4 550.2713:3 550.31189:2 550.69781:1 550.75879:2 550.98901:2 551.03644:2 551.33453:4 551.51752:2 551.57849:2 551.7818:2 552.08008:3 552.41919:2 552.61584:4 552.96185:3 553.02972:1 553.28082:3 553.38269:3 553.51166:2 553.96661:2 554.01416:3 554.10242:2 554.28583:3 55…	Unknown	Unknown	Unknown	Unknown	Unknown	Unknown	Unknown
29670	RIKEN P-VS1 ID-6352 from Mouse_Macrophage_WT_N_F1AA	17.0684	628.189	Unknown	Unknown	Unknown	Unknown	79	white	rgb(0,0,0)	628.18939:364624 629.19274:398781 630.1961:330305	50.27441:2 50.57768:3 50.82013:2 50.94157:3 51.03636:2 51.10648:3 51.20348:2 51.39362:6 51.54889:2 51.66913:2 51.6961:2 51.8352:2 51.98906:3 52.08273:1 52.1223:2 52.19733:2 52.5921:2 52.70098:2 52.83933:3 53.18179:2 53.23652:3 53.41985:4 53.58449:2 53.63942:2 53.67747:3 53.69439:3 53.94843:1 54.03536:2 54.0587:2 54.24556:2 54.30509:2 54.40934:2 54.55844:2 54.6736:2 54.79956:1 55.05833:6 55.07333:…
29836	Unknown	13.3942	630.173	Unknown	Unknown	Unknown	Unknown	50	white	rgb(0,0,0)	630.16541:20022 631.16876:18872 632.17212:14267	50.02714:3 50.48948:3 50.51613:2 50.9251:4 51.23859:3 51.27164:1 51.37501:3 51.52818:4 51.55096:2 51.59863:2 51.64632:2 51.76044:2 51.89131:2 51.98698:3 52.21818:3 52.32249:2 52.48752:5 52.54398:3 52.57327:1 52.64234:2 52.66747:2 52.84772:2 52.90228:2 52.99467:3 53.17969:2 53.20915:4 53.6204:5 53.84039:2 53.91028:1 53.96114:2 54.11387:3 54.13298:4 54.1712:2 54.30083:3 54.43063:3 54.45192:3 54.831…
30430	NAGly 37:1;2O|NAGly 18:0;O(FA 19:0)	35.3026	638.567	C39H75NO5	NAGly	SAXZOMTUHDROCE-UHFFFAOYSA-N	O=C(O)CNC(=O)CCCCCCCC(OC(=O)CCCCCCCCCCCCCCCCCC)CCCCCCCCC	72	white	rgb(235, 49, 20)	638.56702:156209 639.57037:88010 640.57373:42108	50.03122:4 50.07206:2 50.15581:1 50.19873:2 50.2519:4 50.28669:3 50.38496:4 50.40134:2 50.52229:6 50.65364:5 50.74816:4 50.89421:3 50.90863:6 50.96217:3 50.97453:2 51.01987:1 51.05904:1 51.0776:4 51.11679:2 51.13742:2 51.28817:6 51.38742:2 51.49504:4 51.65668:4 51.71685:1 51.76044:3 51.7812:5 52.11605:1 52.27658:3 52.29953:3 52.39558:3 52.46871:1 52.57327:2 52.64234:3 52.69469:2 52.75336:3 52.797…
106:3 417.5195:2 417.60205:2 417.77899:3 417.82617:3 417.92645:2 418.16837:2 418.26868:3 418.31:2 418.83542:3 418.99487:2 419.14258:2 419.29028:2 419.5976:2 419.7572:2 419.79266:3 420.02921:2 420.19479:4 420.40186:2 420.47287:2 420.57938:4 420.86349:6 421.01743:2 421.15359:2 421.51492:2 421.84677:2 422.01273:5 422.49301:1 422.73032:2 422.96173:4 423.64447:4 423.69794:2 423.9534:2 424.37534:3 424.…	Unknown	Unknown	Unknown	Unknown	Unknown	Unknown	Unknown
30441	Cer 40:1;3O|Cer 20:1;2O/20:0;O	35.3653	638.596	C40H79NO4	Cer_HS	PPLDPGOXIHSVMA-UHFFFAOYSA-N	O=C(NC(CO)C(O)C=CCCCCCCCCCCCCCCC)C(O)CCCCCCCCCCCCCCCCCC	66	white	rgb(218, 112, 214)	638.59619:62776 639.59954:47374 640.6029:29987	50.03122:4 50.07206:2 50.15581:1 50.19873:2 50.2519:4 50.28669:3 50.38496:4 50.40134:2 50.52229:6 50.65364:5 50.74816:4 50.89421:3 50.90863:6 50.96217:3 50.97453:2 51.01987:1 51.05904:1 51.0776:4 51.11679:2 51.13742:2 51.28817:6 51.38742:2 51.49504:4 51.65668:4 51.71685:1 51.76044:3 51.7812:5 52.11605:1 52.27658:3 52.29953:3 52.39558:3 52.46871:1 52.57327:2 52.64234:3 52.69469:2 52.75336:3 52.797…
106:3 417.5195:2 417.60205:2 417.77899:3 417.82617:3 417.92645:2 418.16837:2 418.26868:3 418.31:2 418.83542:3 418.99487:2 419.14258:2 419.29028:2 419.5976:2 419.7572:2 419.79266:3 420.02921:2 420.19479:4 420.40186:2 420.47287:2 420.57938:4 420.86349:6 421.01743:2 421.15359:2 421.51492:2 421.84677:2 422.01273:5 422.49301:1 422.73032:2 422.96173:4 423.64447:4 423.69794:2 423.9534:2 424.37534:3 424.…	Unknown	Unknown	Unknown	Unknown	Unknown	Unknown	Unknown
30745	Unknown	21.7223	642.204	Unknown	Unknown	Unknown	Unknown	57	white	rgb(0,0,0)	642.20355:49953 643.2069:55885 644.21026:48490	50.08839:3 50.42798:2 51.12298:3 51.29024:1 51.35226:2 51.61729:3 51.71685:1 51.75421:3 51.81027:2 52.02859:2 52.08481:5 52.09939:2 52.13897:4 52.34128:2 52.40184:1 52.50216:4 52.55862:1 52.71564:1 52.84562:3 53.17127:2 53.35238:2 53.54225:4 53.62886:2 53.69016:2 53.84885:2 54.3987:3 54.53926:3 54.6096:1 54.62666:2 54.8487:3 54.93636:3 55.26623:3 55.33919:2 55.37998:2 55.4079:1 55.44012:1 55.9397…
31143	DG 37:7	38.1088	647.457	C40H64O5	DG	HWGDKLDOTMWARD-UHFFFAOYSA-N	O=C(OCC(OC(=O)CCCCCC=CCC=CCC=CCC=CCC=CCC=CCC=CCC)CO)CCCCCCCC	108	white	rgb(0, 255, 0)	647.45734:630583 648.46069:520713 649.46405:142050	50.23378:3 50.39138:3 50.48976:2 50.55745:3 50.58002:3 51.03046:4 51.17279:2 51.80848:2 52.09551:2 52.35827:3 52.53172:2 52.56937:4 52.73479:3 52.88787:2 53.13579:2 53.2705:3 53.35056:4 53.78352:1 54.04625:2 54.10355:2 54.41388:5 54.73364:2 54.80839:4 54.8383:2 54.91953:4 54.94092:4 55.36953:2 55.94864:1 56.02421:2 56.23392:4 56.48088:3 56.5568:3 56.63496:1 56.65667:3 56.71534:3 56.81317:2 57.070…
31144	DG 37:7	37.9288	647.457	C40H64O5	DG	HWGDKLDOTMWARD-UHFFFAOYSA-N	O=C(OCC(OC(=O)CCCCCC=CCC=CCC=CCC=CCC=CCC=CCC=CCC)CO)CCCCCCCC	107	white	rgb(0, 255, 0)	647.4574:1949928 648.46075:1624494 649.46411:413198	50.10881:2 50.23963:2 50.72555:3 50.82425:3 50.94569:3 51.00956:2 51.0343:2 51.12298:3 51.39156:4 51.58619:2 51.7293:3 52.07648:2 52.48334:1 52.50006:4 52.5398:3 52.60675:3 52.90438:2 53.30813:2 53.53381:2 53.63731:3 53.68804:2 53.78746:3 53.93995:2 54.029:3 54.08204:4 54.13723:3 54.21369:5 54.44766:2 54.73976:3 54.8081:1 54.89145:1 55.05191:35 55.1633:4 55.3027:9 55.32631:3 55.39502:2 55.57557:2…
31146	DG 37:7	37.3928	647.461	C40H64O5	DG	HWGDKLDOTMWARD-UHFFFAOYSA-N	O=C(OCC(OC(=O)CCCCCC=CCC=CCC=CCC=CCC=CCC=CCC=CCC)CO)CCCCCCCC	106	white	rgb(0, 255, 0)	647.46088:1333689 648.46423:1134418 649.46759:300663	50.00754:3 50.16275:4 50.20772:2 50.49233:4 50.59285:3 50.80859:3 50.94238:3 51.06809:2 51.15473:1 51.34478:1 51.4565:2 51.49998:2 51.65541:2 51.69482:3 51.95033:2 52.08977:5 52.17728:2 52.20229:2 52.29198:3 52.32328:5 52.33789:2 52.46741:4 52.53222:3 52.71224:3 52.72691:3 52.91146:3 53.22046:4 53.27521:5 53.3047:2 53.35527:4 53.44173:1 53.46915:5 53.50292:3 53.65077:3 53.99796:3 54.02553:2 54.18…
31190	Unknown	37.3928	647.688	Unknown	Unknown	Unknown	Unknown	67	white	rgb(0,0,0)	647.68854:45926 648.69189:56281 649.69525:24886	50.01775:4 50.0504:2 50.2343:3 50.24862:5 50.27522:2 50.45338:6 50.47593:4 50.66061:3 50.75307:2 50.83122:3 50.91355:2 50.9877:3 51.04953:3 51.48134:3 51.60564:4 51.66785:2 51.76954:2 51.79861:2 51.84015:2 51.93577:3 52.06062:3 52.1106:2 52.2148:2 52.35669:3 52.44233:1 52.48831:2 52.55941:2 52.58034:2 52.64941:1 52.6871:1 52.70596:2 52.74158:12 52.859:4 52.88627:4 52.91985:2 52.94715:3 52.97655:1…
.42743:3 362.80109:3 362.944:4 363.32343:3 363.6095:2 363.72504:2 364.23154:3 364.48489:3 364.67773:3 365.21246:3 365.35583:3 365.73654:1 365.84689:3 366.52057:4 366.81342:3 366.98477:3 367.14511:608 367.23358:58 367.32205:14 367.39395:6 367.47137:6 367.61523:5 367.72034:2 367.7757:14 367.8421:11 367.87531:5 367.94171:2 368.02475:26 368.14102:245 368.2019:13 368.25174:20 368.32373:7 368.40683:2 3…	Unknown	Unknown	Unknown	Unknown	Unknown	Unknown	Unknown
31195	Unknown	37.9231	647.692	Unknown	Unknown	Unknown	Unknown	74	white	rgb(0,0,0)	647.69238:67224 648.69573:73086 649.69909:34022	50.08635:4 50.1926:6 50.2335:5 50.27441:4 50.45462:3 50.60436:5 50.65981:4 50.72966:4 50.76255:7 50.82836:4 50.87157:7 50.89627:2 50.98278:6 51.02399:133 51.0941:12 51.1106:13 51.17045:3 51.23033:3 51.25925:3 51.35226:4 51.37087:3 51.42466:6 51.45778:2 51.48469:4 51.50539:4 51.57169:7 51.60278:2 51.6318:3 51.69195:5 51.76044:3 51.81027:3 51.83105:2 51.86845:4 51.91834:6 51.95785:3 52.02443:4 52.0…
55:5 257.62088:3 257.74594:3 257.80618:3 257.94519:5 258.06107:3 258.15842:6 258.2558:5 258.30219:5 258.48309:6 258.51556:8 258.61765:2 258.6687:5 258.78937:3 258.84042:4 258.91473:3 259.01688:5 259.07263:6 259.19803:4 259.33279:3 259.6861:7 259.75119:3 259.96051:6 260.08151:6 260.15131:5 260.45392:8 260.51913:3 260.82663:3 260.96646:3 260.98978:4 261.05502:5 261.10165:4 261.2229:5 261.27887:4 26…	Unknown	Unknown	Unknown	Unknown	Unknown	Unknown	Unknown
:7 589.50311:5 589.6012:2 589.65729:4 589.89551:5 590.00769:2 590.08478:4 590.16187:4 590.30212:4 590.35822:8 590.57556:8 590.70178:6 591.00342:23 591.06653:19 591.18579:4 591.23492:6 591.38928:3086 591.61389:77 591.69812:33 591.76129:42 591.86658:48 591.90167:36 591.96484:50 592.01398:52 592.08423:27 592.19659:58 592.26678:25 592.40021:1560 592.58282:51 592.63904:51 592.70929:51 592.87793:17 592…	Unknown	Unknown	Unknown	Unknown	Unknown	Unknown	Unknown
31201	Unknown	37.3928	647.791	Unknown	Unknown	Unknown	Unknown	57	white	rgb(0,0,0)	647.79132:17067 648.79467:28948 649.79803:18129	50.07491:2 50.18523:3 50.21794:10 50.27522:3 50.36324:1 50.38371:1 50.4001:1 50.43493:6 50.56002:3 50.64007:3 50.69553:3 50.70786:1 50.75307:2 50.77363:7 50.83328:4 51.00212:3 51.07428:4 51.12378:2 51.14441:4 51.31377:4 51.34272:3 51.35719:4 51.46064:4 51.51862:3 51.61808:2 51.71349:3 51.80068:3 51.81938:4 51.86093:2 51.94825:4 51.98153:3 52.10226:2 52.16477:3 52.2148:4 52.30033:4 52.35877:2 52.4…
308.54449:2 308.60532:1 308.65094:3 308.79797:4 309.03635:3 309.1835:11 309.27481:3 309.3205:3 309.43723:5 309.64032:5 309.82822:3 309.90948:2 310.2652:39 310.31601:3 310.42276:2 310.68213:7 310.76859:2 311.09424:38 311.14514:50 311.30295:4 311.36404:5 311.72058:6 311.81229:3 311.85815:3 311.98047:3 312.09769:25 312.1283:22 312.31183:27 312.35263:3 312.40875:5 312.70462:7 312.77097:1 312.88324:9 …	Unknown	Unknown	Unknown	Unknown	Unknown	Unknown	Unknown
32065	w/o MS2:CerP 12:1;2O/25:1	26.2579	658.518	C37H72NO6P	CerP	LZKPESMSUBWCIW-UHFFFAOYSA-N	O=C(NC(COP(=O)(O)O)C(O)C=CCCCCCCC)CCCCCCCCCCCCC=CCCCCCCCCCC	73	white	rgb(0,0,0)	658.51801:68136 659.52136:36155 660.52472:12523	50.02306:2 50.09248:6 50.14763:2 50.18034:1 50.32762:3 50.46282:2 50.52229:3 50.56742:1 50.59205:3 50.64338:3 50.74199:6 50.78517:4 50.80573:20 50.84688:2 50.88392:2 50.9354:4 51.08997:4 51.11679:6 51.13123:2 51.18283:2 51.2138:5 51.27991:3 51.39569:6 51.44328:3 51.54268:7 51.66706:3 51.69195:3 51.72723:1 51.76251:4 51.79158:4 51.87468:5 51.88507:6 51.92665:1 51.96825:5 51.99322:3 52.28284:3 52.3…
62674:3 376.83395:4 376.91238:1 376.99643:2 377.16452:4 377.43356:2 377.66907:2 377.70831:3 377.82611:3 377.96634:4 378.28058:36 378.31985:12 378.37039:5 378.47144:2 378.58932:1 378.89258:4 378.93188:2 379.08359:3 379.33646:3 379.47696:4 379.52194:3 379.80869:4 380.07867:2 380.17996:3 380.37689:2 380.44443:3 380.51761:3 380.59644:2 380.73154:2 380.83289:5 381.12579:4 381.18774:1 381.46387:3 381.5…	Unknown	Unknown	Unknown	Unknown	Unknown	Unknown	Unknown
32066	w/o MS2:DGCC 18:0_9:0	26.5016	658.518	C37H71NO8	DGCC	XYVFTSDTPHMBMI-UHFFFAOYSA-N	O=C(OCC(OC(=O)CCCCCCCC)COC(OCC[N+](C)(C)C)C(=O)[O-])CCCCCCCCCCCCCCCCC	70	white	rgb(0,0,0)	658.51801:50982 659.52136:30476 660.52472:9515	50.0598:3 50.18442:3 50.3993:3 50.45667:4 50.66186:2 50.72966:3 50.95393:2 51.12298:4 51.22826:3 51.30058:3 51.41224:2 51.58205:3 51.76251:2 51.78535:1 51.8352:2 51.91002:2 52.0057:4 52.07023:1 52.16189:4 52.36425:3 52.38722:2 52.45408:4 52.55444:1 52.75127:4 52.81416:3 52.8729:3 53.43462:2 53.45149:3 53.6352:2 53.71553:2 53.90181:3 54.06082:2 54.09689:3 54.14997:3 54.21369:3 54.30083:4 54.55417:…
.08136:1 650.15491:2 650.59644:4 651.42847:3 651.58313:2 651.8999:2 652.97601:2 653.17511:5 653.28571:3 653.448:2 653.60291:2 653.6767:4 653.77997:2 653.99396:2 654.17847:2 654.31134:1 654.76904:2 655.32294:3 656.08405:6 656.23926:2 656.2984:2 656.46106:3 657.51874:3 657.68152:3 657.8739:3 657.93317:1 658.08856:3 658.45874:1 658.54022:3 658.92535:3	Unknown	Unknown	Unknown	Unknown	Unknown	Unknown	Unknown
32071	w/o MS2:TG 10:0_15:1_9:0;2O	26.6016	658.525	C37H68O8	OxTG	BCNZKRHAEGFQTE-UHFFFAOYSA-N	O=C(OCC(OC(=O)CCCCCCCC=CCCCCC)COC(=O)CCCC(O)CCCCO)CCCCCCCCC	72	white	rgb(0,0,0)	658.52533:73476 659.52868:45283 660.53204:14370	50.08255:3 50.39958:3 50.41802:2 50.43851:2 50.6909:2 50.71761:1 50.76078:2 50.78751:4 50.80602:2 50.90891:3 51.48704:2 51.52846:2 51.57611:4 51.73788:3 52.05803:4 52.09343:3 52.16635:2 52.53381:1 52.65728:2 52.83123:2 52.86479:3 53.08742:2 53.24944:3 53.40538:2 53.57844:3 53.62914:2 53.93811:7 53.99747:2 54.05898:2 54.18211:1 54.26498:2 54.32664:1 54.37557:1 54.4735:3 54.51184:1 54.62055:3 54.97…
32369	w/o MS2:SE 28:2/17:3	31.6414	662.59	C45H72O2	BRSE	JMCYXJBXDSFMHC-UHFFFAOYSA-N	O=C(OC1CC2=CCC3C(CCC4(C)C(CCC34)C(C=CC(C)C(C)C)C)C2(C)CC1)CCCCCCC=CCC=CCC=CCC	66	white	rgb(0,0,0)	662.58948:41647 663.59283:35324 664.59619:14428	50.04784:2 50.26446:2 50.375:3 50.59644:3 50.64982:1 50.74639:3 50.83893:3 50.87392:3 50.95216:1 51.07582:5 51.20789:5 51.32153:1 51.33807:2 51.37736:2 51.41046:4 51.47669:3 51.50775:3 51.57197:3 51.64453:2 51.82095:4 51.85834:3 52.03513:4 52.09551:2 52.12259:2 52.23098:2 52.42302:3 52.50871:4 52.54427:3 52.67822:3 52.79767:2 52.89837:2 52.95085:3 53.01596:3 53.12948:3 53.37796:3 53.44756:2 53.50…
02124:4 520.29767:2 520.40955:4 520.46222:2 520.63995:5 520.77167:2 520.94946:3 520.99561:2 521.08783:2 521.34473:1 521.39087:1 521.45673:3 521.62152:3 521.90491:1 521.98401:3 522.78204:3 522.90741:3 522.99982:3 523.2572:3 524.06281:4 524.12891:17 524.18835:3 524.28748:4 524.50549:2 524.67078:3 524.71704:4 524.98145:2 525.43115:3 525.60974:4 525.6759:3 525.73547:4 526.32446:3 526.53638:2 526.9933…	Unknown	Unknown	Unknown	Unknown	Unknown	Unknown	Unknown
32370	Cer 41:4;4O|Cer 12:2;2O/29:2;2O	31.4003	662.59	C41H75NO5	Cer_EOS	FZRHYBYMXPCPMG-UHFFFAOYSA-N	O=C(OCCCCCCCCCCCC(=O)NC(CO)C(O)C=CCCC=CCCC)CCCCCCCC=CCCCCCCC	62	white	rgb(0, 0, 139)	662.58215:24122 663.5855:21151 664.58886:12639	50.02918:4 50.05776:1 50.07614:2 50.13742:2 50.18647:3 50.211:2 50.22941:5 50.27441:4 50.29692:2 50.46487:2 50.52024:3 50.57768:4 50.60436:2 50.64338:3 50.68856:2 50.71938:3 50.74405:2 50.83042:2 50.84688:6 50.87569:2 50.89216:2 51.00338:2 51.11679:2 51.1849:2 51.20761:4 51.31298:4 51.40604:3 51.43294:4 51.46191:3 51.5261:2 51.54889:3 51.65668:6 51.70232:3 51.72307:2 51.77289:3 51.81858:2 51.8746…
:4 378.39844:4 378.47705:2 378.66232:4 378.76901:3 378.96561:2 379.20718:3 379.28586:5 379.62314:3 379.68497:2 380.11807:1 380.315:3 380.43881:13 380.57391:2 380.72592:2 380.81601:3 381.02438:1 381.12015:3 381.2272:2 381.27228:5 381.51459:3 381.58786:1 381.73444:3 382.01639:1 382.14612:4 382.30972:2 382.51852:3 382.65399:2 382.72736:2 383.04922:2 383.13394:733 383.24692:32 383.32034:25 383.35425:…	Unknown	Unknown	Unknown	Unknown	Unknown	Unknown	Unknown
32371	w/o MS2:SE 28:2/17:3	31.2338	662.59	C45H72O2	BRSE	JMCYXJBXDSFMHC-UHFFFAOYSA-N	O=C(OC1CC2=CCC3C(CCC4(C)C(CCC34)C(C=CC(C)C(C)C)C)C2(C)CC1)CCCCCCC=CCC=CCC=CCC	73	white	rgb(0,0,0)	662.5896:63545 663.59295:235467 664.59631:193661	50.01081:2 50.07001:2 50.09656:2 50.12312:3 50.16398:1 50.21509:2 50.23145:3 50.27441:4 50.28669:2 50.35014:4 50.36243:3 50.44643:4 50.51203:2 50.56126:1 50.64338:5 50.66597:1 50.69678:2 50.7461:3 50.78517:3 50.86334:3 50.87981:1 50.92304:3 51.0075:3 51.13536:3 51.27371:2 51.31091:3 51.44949:3 51.48883:3 51.6007:2 51.61521:5 51.64009:6 51.71062:4 51.79781:3 51.85806:4 51.92042:2 51.95577:2 52.009…
4 328.07898:27 328.15216:9 328.22009:5 328.33514:2 328.46063:2 328.49725:2 328.88437:5 329.27176:5 329.4917:7 329.53885:2 329.73795:4 329.80606:1 329.87943:6 330.15204:4 330.20972:4 330.30936:2 330.53491:5 330.61359:2 330.68182:3 330.897:5 330.93375:3 331.00198:3 331.3223:6 331.43787:2 331.51669:5 331.67957:3 331.7847:3 332.3158:3 332.67358:4 332.82098:4 333.08426:4 333.13165:1 333.22119:2 333.32…	Unknown	Unknown	Unknown	Unknown	Unknown	Unknown	Unknown
32437	w/o MS2:RIKEN P-VS1 ID-7082 from Mouse_Macrophage_WT_N_F1AA	31.7761	663.444	Unknown	Unknown	Unknown	Unknown	72	white	rgb(0,0,0)	663.44403:71612 664.44738:45796 665.45074:15142	50.01286:3 50.17829:3 50.44643:2 50.46487:2 50.47922:2 50.49768:2 50.66391:2 50.75638:2 50.93746:2 51.23239:2 51.25512:2 51.31918:2 51.4019:2 51.60485:3 51.6961:3 52.01611:2 52.04733:4 52.10564:3 52.34963:2 52.48961:3 52.66119:2 52.92327:2 52.97786:1 53.0556:4 53.08083:2 53.30181:3 53.37979:2 53.39877:4 53.43251:1 53.48103:4 53.66056:2 54.07143:3 54.14784:3 54.1797:2 54.24556:2 54.26469:3 54.2795…
45:4 623.81421:3 624.36926:3 624.56396:2 624.70819:3 624.94623:4 625.58844:2 626.55591:4 626.63538:2 626.80878:2 627.43744:2 627.66156:3 627.95801:3 628.50763:4 628.97797:3 629.47742:4 629.55707:2 629.65845:3 629.91187:2 630.41895:3 631.29596:4 631.49896:2 631.64398:1 631.83258:2 631.91962:1 632.13:1 632.20251:2 632.43475:4 632.79761:4 633.11707:1 633.20416:3 633.73438:3 633.99591:3 634.11218:4 6…	Unknown	Unknown	Unknown	Unknown	Unknown	Unknown	Unknown
32443	RIKEN P-VS1 ID-7082 from Mouse_Macrophage_WT_N_F1AA	31.2703	663.451	Unknown	Unknown	Unknown	Unknown	115	white	rgb(0,0,0)	663.45142:5746687 664.45477:3848195 665.45813:984085	50.30948:2 50.88009:2 51.05932:3 51.08613:2 51.12739:4 51.28226:3 51.35461:2 51.8251:1 51.86665:1 51.88952:3 52.31652:3 52.45018:2 52.57983:3 52.68451:1 52.78928:5 52.81025:1 52.85849:5 53.00756:2 53.04958:3 53.16945:3 53.30631:3 53.34213:4 53.41803:2 53.5172:1 53.53831:3 53.7412:4 54.02504:2 54.05686:2 54.89815:4 55.38242:4 55.40819:1 55.45116:3 55.78903:3 55.89685:2 56.34433:3 56.53727:3 56.676…
32446	RIKEN P-VS1 ID-7082 from Mouse_Macrophage_WT_N_F1AA	31.1309	663.452	Unknown	Unknown	Unknown	Unknown	120	white	rgb(0,0,0)	663.45148:5613318 664.45483:3715913 665.45819:968286	50.25804:4 50.51203:1 50.59821:2 50.68445:3 50.83042:2 50.95599:2 51.00132:4 51.27784:2 51.45363:2 51.53854:2 51.89547:3 52.15356:2 52.45617:2 52.68213:3 52.80577:3 53.34185:2 53.4747:3 53.80228:3 53.94207:4 54.07567:4 54.09477:2 54.21581:2 54.28595:2 54.68:2 54.8829:3 54.90641:3 55.20189:3 55.38428:2 55.41864:3 55.5218:2 55.54761:3 55.74996:2 56.04985:2 56.45673:1 56.73243:4 56.81941:6 56.90645:…
32454	RIKEN P-VS1 ID-7082 from Mouse_Macrophage_WT_N_F1AA	30.5061	663.455	Unknown	Unknown	Unknown	Unknown	115	white	rgb(0,0,0)	663.45477:2587631 664.45812:2038319 665.46148:530072	50.06674:4 50.14436:2 50.38576:2 50.72635:4 51.02686:3 51.47099:20 51.4917:2 51.51241:2 51.55176:4 51.75916:6 51.80276:2 51.91705:3 52.10018:3 52.2586:3 52.35877:4 52.50504:2 53.0711:3 53.48814:4 53.55148:1 53.58527:4 53.63386:3 53.72266:2 53.981:2 54.07433:2 54.0913:1 54.12526:2 54.18047:2 54.6189:3 54.83023:2 54.8858:2 54.95852:4 55.04626:3 55.3142:6 55.41511:3 55.51397:3 55.56343:2 55.5957:10 …
32493	Unknown	31.1204	663.682	Unknown	Unknown	Unknown	Unknown	86	white	rgb(0,0,0)	663.68933:305504 664.69268:269290 665.69604:92054	50.13946:16 50.15172:2 50.26009:2 50.3092:3 50.32967:3 50.45872:3 50.54075:4 50.55716:4 50.62284:3 50.69883:3 50.72555:3 50.75227:3 50.83865:3 50.93952:3 50.98072:4 51.03842:4 51.0611:2 51.23033:2 51.27164:3 51.39569:5 51.4557:3 51.49711:5 51.55304:3 51.66913:5 51.68365:4 51.76044:1 51.77705:2 51.90586:4 51.93081:3 51.95577:3 51.99114:1 52.03692:4 52.09106:2 52.15564:1 52.1869:5 52.22026:4 52.236…
29.71173:4 329.89517:16 329.98425:20 330.12057:3 330.15204:4 330.26215:2 330.30936:2 330.37228:3 330.44571:3 330.54013:3 330.71329:10 330.76053:5 330.82352:3 330.918:2 331.03873:4 331.086:12 331.21725:21 331.2908:3 331.3223:2 331.39584:6 331.43787:3 331.50092:7 331.76367:5 331.832:1 332.04755:7 332.08963:4 332.13696:2 332.18954:1 332.31052:4 332.42099:3 332.57886:9 332.62622:2 332.91046:3 332.984…	Unknown	Unknown	Unknown	Unknown	Unknown	Unknown	Unknown
32502	Unknown	30.5061	663.693	Unknown	Unknown	Unknown	Unknown	78	white	rgb(0,0,0)	663.69263:127153 664.69598:125345 665.69934:47626	50.01775:2 50.04428:2 50.23635:3 50.28954:2 50.35095:3 50.48003:3 50.52309:2 50.60722:3 50.71813:3 50.81682:2 50.84562:3 51.02273:13 51.04953:5 51.10934:4 51.14235:3 51.19395:3 51.25798:5 51.31171:2 51.41097:3 51.43373:3 51.46064:3 51.49791:4 51.62845:4 51.73425:3 51.76954:3 51.80899:2 51.90666:2 52.01274:3 52.03979:1 52.06478:2 52.13351:4 52.16685:2 52.37548:3 52.48622:5 52.58871:3 52.67454:3 52…
439.73529:62 439.78976:62 439.87448:48 439.92288:57 439.96527:55 440.04999:30 440.10449:57 440.20135:3037 440.36484:88 440.40723:47 440.44962:134 440.55255:46 440.61313:102 440.72217:47 440.77063:49 440.85544:59 440.91605:20 441.00693:40 441.04935:32 441.09784:68 441.1463:32 441.21298:402 441.29178:116 441.40695:49 441.47366:22 441.51608:32 441.63736:17 441.70407:19 441.75867:12 441.80112:11 441.…	Unknown	Unknown	Unknown	Unknown	Unknown	Unknown	Unknown
32507	Unknown	30.5061	663.789	Unknown	Unknown	Unknown	Unknown	67	white	rgb(0,0,0)	663.78925:36747 664.7926:52976 665.79596:27177	50.06674:3 50.18727:1 50.20976:3 50.4001:2 50.56823:5 50.66882:2 50.74896:4 50.83533:5 50.87649:4 50.94855:4 51.04541:2 51.27864:3 51.30137:2 51.40269:6 51.41511:4 51.47513:2 51.52897:3 51.58906:2 51.6803:2 51.79445:3 51.84431:4 52.05437:5 52.1231:1 52.18144:2 52.19604:8 52.21897:1 52.29198:3 52.36295:4 52.60126:1 52.63057:3 52.78769:2 52.80656:3 52.85061:4 52.97235:2 53.04378:2 53.07951:3 53.100…
9.05588:4 379.12891:4 379.16824:1 379.28625:4 379.35367:3 379.62912:2 379.96091:12 380.0509:6 380.10153:7 380.28723:4 380.39978:2 380.5011:3 380.5799:2 380.6362:1 380.74878:3 380.79947:4 381.03036:4 381.14304:4 381.44168:14 381.48676:8 381.6615:7 381.72351:5 381.94342:3 382.07877:1 382.16339:3 382.25928:3 382.327:1 382.4342:20 382.60352:2 382.66562:2 382.73898:2 382.81238:2 382.86319:11 383.13992…	Unknown	Unknown	Unknown	Unknown	Unknown	Unknown	Unknown
32692	w/o MS2:DGCC 12:0_16:3	31.0746	666.487	C38H67NO8	DGCC	KAMXZNGBMBGHSV-UHFFFAOYSA-N	O=C(OCC(OC(=O)CCCCCC=CCC=CCC=CCC)COC(OCC[N+](C)(C)C)C(=O)[O-])CCCCCCCCCCC	72	white	rgb(0,0,0)	666.48749:58889 667.49084:23588 668.4942:9185	50.02102:3 50.11903:3 50.13333:4 50.1742:4 50.22532:1 50.36857:5 50.5428:3 50.56537:2 50.59615:2 50.78722:6 50.87157:2 51.04049:3 51.18077:4 51.20348:3 51.27784:2 51.29644:3 51.47226:1 51.49297:3 51.51368:3 51.55511:1 51.57998:2 51.69817:2 51.78951:4 51.91002:4 52.18899:4 52.2578:3 52.34755:2 52.55862:4 52.57955:1 52.59838:2 52.68422:4 52.75127:4 52.80158:1 52.92327:3 53.01778:5 53.20915:1 53.255…
:2 417.84387:3 418.22736:1 418.35129:2 418.61105:2 418.76456:2 418.85315:4 418.9299:3 419.5444:2 419.93457:2 420.36044:7 420.44327:3 421.26614:4 421.60379:4 421.746:2 421.85269:1 422.00681:2 422.52267:3 422.94391:2 423.30008:11 423.33569:2 423.46039:5 423.76328:4 423.96527:2 424.52991:4 424.64883:1 424.85699:3 424.94025:5 425.08304:4 425.16037:2 425.4758:3 425.51151:3 425.73178:2 425.78537:3 426.…	Unknown	Unknown	Unknown	Unknown	Unknown	Unknown	Unknown
32732	Cer 42:1;3O|Cer 16:1;2O/26:0;O	30.8677	666.636	C42H83NO4	Cer_HS	DALDXDWDMQKPSM-UHFFFAOYSA-N	O=C(NC(CO)C(O)C=CCCCCCCCCCCC)C(O)CCCCCCCCCCCCCCCCCCCCCCCC	77	white	rgb(218, 112, 214)	666.63647:98553 667.63982:59095 668.64318:18731	50.01081:7 50.03122:2 50.05164:3 50.12107:2 50.18851:4 50.20282:6 50.24986:6 50.41159:3 50.43618:4 50.47307:3 50.55306:4 50.58384:3 50.62695:4 50.68445:2 50.83248:4 50.87775:2 50.96629:5 50.9869:2 51.00544:3 51.06523:3 51.26751:3 51.30264:2 51.36673:4 51.4288:2 51.44949:2 51.5634:2 51.58205:3 51.60485:4 51.63802:3 51.75421:3 51.88507:3 51.93081:5 51.95577:2 51.98074:3 52.04941:4 52.10147:3 52.116…
043:4 306.24124:4 306.39276:5 306.44327:3 306.48367:7 306.54431:5 306.67566:3 306.94861:1 307.00424:2 307.10031:62 307.19135:4 307.24191:2 307.31274:2 307.34308:3 307.46957:3 307.58597:3 307.84412:5 307.99603:2 308.11252:10 308.15811:3 308.21384:2 308.31009:3 308.35568:1 308.4165:6 308.51279:2 308.5787:2 308.71558:3 308.78149:9 308.8829:4 308.94379:2 309.28369:64 309.34967:3 309.45627:2 309.57809…	Unknown	Unknown	Unknown	Unknown	Unknown	Unknown	Unknown
33042	Unknown	31.8959	670.18	Unknown	Unknown	Unknown	Unknown	84	white	rgb(0,0,0)	670.18011:113442 671.18346:97139 672.18682:114742	50.10677:2 50.15581:2 50.18647:4 50.32967:4 50.37062:2 50.41774:5 50.52434:2 50.59821:2 50.62079:4 50.77283:2 51.02399:2 51.23859:2 51.41845:2 51.54061:2 51.83313:3 51.94537:5 52.1473:3 52.18482:4 52.20984:2 52.23278:2 52.48334:2 52.61512:1 52.86451:1 53.15023:3 53.51691:4 53.56759:2 53.8658:2 53.91452:4 54.13298:1 54.28382:1 54.32635:2 54.43063:4 54.87221:3 55.09474:2 55.33919:1 55.37569:2 55.48…
33045	Unknown	31.3843	670.183	Unknown	Unknown	Unknown	Unknown	57	white	rgb(0,0,0)	670.18329:20951 671.18664:17977 672.19:22591	50.00754:3 50.25271:1 50.46363:3 50.8909:4 50.95267:4 51.30137:3 51.42752:2 51.72387:1 52.32537:3 52.53013:2 52.75624:1 52.83592:1 52.85061:2 53.54092:2 53.55359:5 53.68037:2 53.89835:2 53.91318:3 54.32713:3 54.45695:3 54.49955:2 54.69144:3 54.78965:3 54.94354:2 55.07623:4 55.12336:3 55.41941:4 55.76149:4 55.78089:1 56.00957:6 56.11544:2 56.3383:2 56.3968:1 56.55076:2 56.668:4 56.77014:4 57.36306…
33046	Unknown	32.1109	670.188	Unknown	Unknown	Unknown	Unknown	62	white	rgb(0,0,0)	670.1875:18777 671.19085:18709 672.19421:21963	50.11114:3 50.19288:3 50.24196:3 50.31562:4 50.37295:3 50.39753:2 50.57796:3 50.60875:2 50.77928:2 50.82659:3 50.88626:4 50.90068:2 51.15215:3 51.18312:2 51.2017:1 51.2616:2 51.33393:2 51.49947:2 51.5844:5 51.86457:4 52.05594:3 52.09551:5 52.1601:6 52.33739:2 52.37706:3 52.45227:2 52.49199:2 52.59448:2 52.62588:2 52.64891:3 52.79977:1 52.86479:3 52.94035:3 52.98445:2 53.04538:4 53.09793:2 53.1904…
13 548.37061:5 548.58008:2 549.0871:2 549.19531:2 549.45905:3 550.44708:5 550.5351:10 550.72467:2 551.04974:4 551.5647:4 551.92395:2 552.56818:1 552.66992:3 553.21277:2 553.64038:2 553.78979:3 553.9256:2 553.97314:3 554.04108:2 554.87006:3 554.97198:3 555.01282:4 555.09436:2 555.31873:2 555.5636:2 555.82208:3 556.48218:4 556.71362:4 556.91107:3 557.08136:3 557.38104:2 557.47644:5 558.71033:3 558.…	Unknown	Unknown	Unknown	Unknown	Unknown	Unknown	Unknown
33068	w/o MS2:SHexCer 12:0;2O/14:0	31.9101	670.419	C32H63NO11S	SHexCer	BYACCDDOVPLHOO-UHFFFAOYSA-N	O=C(NC(COC1OC(CO)C(O)C(OS(=O)(=O)O)C1O)C(O)CCCCCCCCC)CCCCCCCCCCCCC	55	white	rgb(0,0,0)	670.41919:13785 671.42254:16031 672.4259:23455	50.09248:4 50.18238:1 50.21509:2 50.256:2 50.29282:4 50.40749:2 50.49152:4 50.53254:2 50.63311:3 50.66186:3 50.73172:2 50.83042:2 50.85099:4 50.99102:1 51.01163:2 51.08791:3 51.34812:2 51.4557:3 51.50125:2 51.60692:4 51.62765:5 51.67535:5 51.69817:2 51.71477:2 51.81858:2 51.87053:2 51.89755:3 51.99322:3 52.18274:3 52.19941:2 52.31206:3 52.34546:3 52.47916:4 52.59001:4 52.62141:3 52.64025:3 52.688…
336.68036:2 336.84982:5 337.12:6 337.17828:4 337.31076:11 337.35846:10 337.51218:6 337.5864:16 337.61819:14 337.69244:14 337.75607:5 337.96295:6 338.00537:12 338.16455:4 338.24945:6 338.33969:5 338.4671:3 338.54672:14 338.58389:11 338.69009:18 338.74854:13 338.79633:4 338.84943:19 338.91849:11 339.03537:112 339.07257:16 339.12039:19 339.20541:4 339.34894:8 339.40741:14 339.49249:8 339.59351:11 33…	Unknown	Unknown	Unknown	Unknown	Unknown	Unknown	Unknown
33073	w/o MS2:HexCer 18:3;2O/16:4	24.8506	670.464	C40H65NO8	HexCer_NS	XWXPFHHTYDGNLI-UHFFFAOYSA-N	O=C(NC(COC1OC(CO)C(O)C(O)C1O)C(O)C=CCCC=CCCC=CCCCCC)CCC=CCC=CCC=CCC=CCC	65	white	rgb(0,0,0)	670.46405:94841 671.4674:55944 672.47076:20477	50.0251:2 50.15172:2 50.3051:4 50.59615:5 50.629:3 50.77283:6 50.82631:2 50.89627:3 50.95805:2 51.02605:75 51.05285:9 51.0941:7 51.12298:2 51.15393:2 51.20554:2 51.27991:2 51.50125:4 51.57376:3 51.61107:2 51.64217:2 51.73968:4 51.88715:2 51.90794:2 51.96201:1 52.07232:1 52.1869:2 52.23695:3 52.32458:3 52.34546:3 52.36842:3 52.51261:4 52.60466:3 52.71983:2 52.97366:4 53.21547:4 53.2302:2 53.28496:…
33193	Unknown	24.2735	672.161	Unknown	Unknown	Unknown	Unknown	65	white	rgb(0,0,0)	672.16119:58944 673.16454:55234 674.1679:49366	50.3092:4 50.35219:2 50.37881:3 50.48332:2 50.54075:4 50.65364:4 50.7276:2 51.10029:4 51.28404:3 51.31091:4 51.47641:3 51.59241:1 51.64839:3 51.73345:2 51.9225:2 51.98281:2 52.00778:3 52.1098:2 52.13272:3 52.1744:2 52.23069:3 52.29119:3 52.30788:3 52.38722:1 52.81416:8 52.90438:3 52.99046:3 53.08293:3 53.11027:1 53.17548:4 53.41352:2 53.4747:2 53.52325:4 53.86156:4 53.93359:2 54.16271:2 54.22006:…
422:2 657.39294:1 657.6889:2 658.4884:2 658.59204:2 659.45135:2 659.80707:2 660.17035:3 660.25189:1 660.64496:3 661.29034:2 661.9881:1 662.70844:1 663.46637:4 664.10571:3 664.29907:4 664.35858:3 664.84955:2 665.22162:3 666.27887:2 666.69611:2 667.32953:2 667.97076:4 668.32135:3 669.2467:3 669.396:3 669.47064:4 669.72455:1 669.86639:3 671.07684:2 671.18896:4 671.58527:10 671.73486:10 672.02655:5 6…	Unknown	Unknown	Unknown	Unknown	Unknown	Unknown	Unknown
33687	w/o MS2:SL 13:1;O/26:5;O	27.797	678.475	C39H67NO6S	SL	VWRLGQTWXPMICE-UHFFFAOYSA-N	O=C(N(CC(O)C=CCCCCCCCC)CS(=O)(=O)O)C(O)CCCCCCCCC=CCC=CCC=CCC=CCC=CCC	52	white	rgb(0,0,0)	678.4751:8676 679.47845:5980 680.48181:2258	50.05192:2 50.28083:5 50.30948:2 50.38524:2 50.68679:2 50.74844:3 50.77517:2 50.88421:3 50.99336:3 51.07376:5 51.12326:3 51.27813:1 51.30499:1 51.31946:1 51.34013:4 51.37736:2 51.52225:3 51.58026:4 51.59892:2 51.89783:4 51.93734:1 52.06219:3 52.13092:3 52.22681:4 52.28104:3 52.32487:2 52.40004:2 52.41884:4 52.50244:4 52.74736:3 52.98655:2 53.10004:3 53.22838:2 53.34634:3 53.40959:3 53.61646:3 53.…
14.94049:3 515.16315:3 515.35968:4 516.25098:2 516.41486:3 516.91339:5 517.03149:2 517.10364:10 517.25458:2 517.31366:3 517.58936:2 518.38403:3 518.5943:4 518.81775:2 519.27789:3 519.3371:3 519.4292:2 519.67255:2 519.99493:3 520.57416:2 521.27228:3 522.01044:4 522.17523:2 522.37311:4 522.49841:2 522.66333:1 523.211:3 523.38263:3 523.44208:3 523.83826:4 524.02319:3 524.06281:2 524.836:3 524.91534:…	Unknown	Unknown	Unknown	Unknown	Unknown	Unknown	Unknown
33691	PE 31:0|PE 15:0_16:0	27.8022	678.505	C36H72NO8P	PE	DCIHLTIBNFDPMW-UHFFFAOYSA-N	O=C(OCC(OC(=O)CCCCCCCCCCCCCCC)COP(=O)(O)OCCN)CCCCCCCCCCCCCC	60	white	rgb(128, 0, 128)	678.50519:26519 679.50854:13833 680.5119:5382	50.05192:2 50.28083:5 50.30948:2 50.38524:2 50.68679:2 50.74844:3 50.77517:2 50.88421:3 50.99336:3 51.07376:5 51.12326:3 51.27813:1 51.30499:1 51.31946:1 51.34013:4 51.37736:2 51.52225:3 51.58026:4 51.59892:2 51.89783:4 51.93734:1 52.06219:3 52.13092:3 52.22681:4 52.28104:3 52.32487:2 52.40004:2 52.41884:4 52.50244:4 52.74736:3 52.98655:2 53.10004:3 53.22838:2 53.34634:3 53.40959:3 53.61646:3 53.…
14.94049:3 515.16315:3 515.35968:4 516.25098:2 516.41486:3 516.91339:5 517.03149:2 517.10364:10 517.25458:2 517.31366:3 517.58936:2 518.38403:3 518.5943:4 518.81775:2 519.27789:3 519.3371:3 519.4292:2 519.67255:2 519.99493:3 520.57416:2 521.27228:3 522.01044:4 522.17523:2 522.37311:4 522.49841:2 522.66333:1 523.211:3 523.38263:3 523.44208:3 523.83826:4 524.02319:3 524.06281:2 524.836:3 524.91534:…	Unknown	Unknown	Unknown	Unknown	Unknown	Unknown	Unknown
33808	w/o MS2:RIKEN P-VS1 ID-7475 from Mouse_BAT_fads2KO_N_Ctr	29.4475	679.576	Unknown	Unknown	Unknown	Unknown	55	white	rgb(0,0,0)	679.57605:13334 680.5794:12123 681.58276:4202	50.0892:3 50.33866:3 50.36119:2 50.65445:3 50.73663:3 50.77774:1 50.80242:3 50.84357:3 51.12378:3 51.27244:2 51.35099:2 51.42546:4 51.45443:2 51.60564:1 51.63882:6 51.77576:5 51.9524:2 51.97321:1 52.02106:2 52.05229:2 52.30241:4 52.36504:3 52.43397:2 52.50504:3 52.66825:2 52.92825:4 53.1426:3 53.17205:3 53.31102:2 53.39111:3 53.70997:4 53.78189:4 53.94708:2 54.10828:2 54.17622:2 54.66583:1 54.727…
33818	NAOrn 36:2;2O|NAOrn 18:0;O(FA 18:1)	29.4564	679.599	C41H78N2O5	NAOrn	QQLLMOWJWOUAGY-UHFFFAOYSA-N	O=C(OC(CCCCCCCC(=O)NC(C(=O)O)CCCN)CCCCCCCCC)CCCCCCCC=CCCCCCCCC	58	white	rgb(215, 29, 40)	679.59863:24572 680.60198:18605 681.60534:6689	50.0892:3 50.33866:3 50.36119:2 50.65445:3 50.73663:3 50.77774:1 50.80242:3 50.84357:3 51.12378:3 51.27244:2 51.35099:2 51.42546:4 51.45443:2 51.60564:1 51.63882:6 51.77576:5 51.9524:2 51.97321:1 52.02106:2 52.05229:2 52.30241:4 52.36504:3 52.43397:2 52.50504:3 52.66825:2 52.92825:4 53.1426:3 53.17205:3 53.31102:2 53.39111:3 53.70997:4 53.78189:4 53.94708:2 54.10828:2 54.17622:2 54.66583:1 54.727…
33866	w/o MS2:MGDG O-22:6_7:0	31.2481	680.476	C38H62O9	EtherMGDG	MYWITOLXPHIVMD-UHFFFAOYSA-N	O=C(OC(COCCCC=CCC=CCC=CCC=CCC=CCC=CCC)COC1OC(CO)C(O)C(O)C1O)CCCCCC	67	white	rgb(0,0,0)	680.47589:60477 681.47924:35410 682.4826:14235	50.14792:4 50.16835:1 50.18675:2 50.21128:2 50.23174:4 50.28902:2 50.40572:4 50.44056:3 50.46926:2 50.54103:2 50.72172:3 50.80396:4 50.88626:4 50.98512:3 51.11089:3 51.14183:5 51.18518:2 51.29673:6 51.34634:2 51.43943:3 51.48497:3 51.49739:4 51.53468:2 51.62586:2 51.78148:1 51.86665:1 51.90199:3 51.95605:1 52.06011:3 52.07052:3 52.09343:2 52.1205:3 52.1601:3 52.26852:2 52.29356:2 52.35409:4 52.46…
0428:4 412.87396:5 412.93845:2 413.06747:2 413.15546:4 413.26691:3 413.40182:3 413.85959:1 413.92416:3 414.41159:2 414.65247:3 414.72299:2 415.16385:3 415.19913:5 415.25793:2 415.31674:1 415.42261:3 415.63437:3 415.73438:4 416.2464:4 416.3053:2 416.35828:4 416.43481:1 416.4996:3 416.5585:2 416.77054:3 417.05927:2 417.37164:9 417.42471:2 417.76672:2 417.98499:2 418.07349:5 418.36264:2 418.6283:3 4…	Unknown	Unknown	Unknown	Unknown	Unknown	Unknown	Unknown
34109	Unknown	33.0124	684.177	Unknown	Unknown	Unknown	Unknown	90	white	rgb(0,0,0)	684.17688:294509 685.18023:410964 686.18359:541517	50.06825:2 50.62723:2 50.78339:1 50.98924:2 51.02222:2 51.06551:2 51.36081:2 52.13717:2 52.19344:2 52.45018:2 52.48362:2 52.70546:2 52.8522:2 53.17997:1 53.60379:2 54.07171:3 54.2076:3 54.40324:4 54.75072:2 54.87891:2 54.91739:2 55.03721:3 55.1036:2 55.21718:2 55.94001:3 56.11064:3 56.32267:2 56.71316:3 56.80012:3 56.84798:3 57.03524:63 57.07447:8 57.45224:5 58.15429:2 59.13988:3 59.48435:3 59.68…
34110	Unknown	32.5951	684.177	Unknown	Unknown	Unknown	Unknown	90	white	rgb(0,0,0)	684.17694:313274 685.18029:340091 686.18365:453011	50.04959:2 50.15785:1 50.43208:2 50.50793:4 50.69062:3 50.86951:2 50.91275:2 50.94981:2 51.20554:4 51.25925:2 51.46605:3 51.55096:1 51.6007:3 51.74798:3 52.06607:3 52.15564:3 52.20567:2 52.27032:3 52.37051:4 52.39975:3 52.42482:4 53.02408:3 53.06191:5 53.21336:2 53.31234:2 53.52114:2 53.76842:1 54.20306:1 54.22644:2 54.44979:2 54.53073:3 54.58189:2 54.8316:2 55.09474:5 55.44872:3 55.64874:2 56.04…
34114	Unknown	33.0134	684.199	Unknown	Unknown	Unknown	Unknown	101	white	rgb(0,0,0)	684.19952:716696 685.20287:830221 686.20623:751211	50.70528:4 50.77928:3 50.82659:2 50.99748:2 51.26573:5 51.40011:2 51.43322:3 51.46841:2 51.49739:1 51.55954:3 51.59684:1 51.8064:6 52.1601:2 52.22889:2 52.28104:2 52.32695:4 52.45018:3 52.60495:4 52.90676:2 53.4117:3 53.77294:3 53.8068:2 54.70162:2 55.49844:4 55.74593:2 55.84509:3 55.91627:2 56.45485:3 57.07011:36 57.10718:5 57.14207:3 57.22063:2 57.23809:2 57.43912:2 57.69748:2 57.77422:4 57.941…
34116	Unknown	32.7888	684.2	Unknown	Unknown	Unknown	Unknown	117	white	rgb(0,0,0)	684.19958:2467616 685.20293:2477794 686.20629:2148750	50.00877:2 50.3993:2 50.46077:1 50.54075:4 50.62284:3 50.79956:1 50.83248:2 50.89833:2 51.43294:2 51.46605:3 51.48055:3 51.51161:3 51.80612:4 52.15564:3 52.31206:5 52.42482:2 52.44781:3 52.52725:2 53.41774:3 53.43251:3 53.67113:2 54.00991:2 54.37741:2 54.48812:2 54.70347:3 54.85511:2 54.9984:1 55.03907:1 55.06262:5 55.16973:2 55.22333:3 55.63582:3 56.09739:3 56.21848:4 56.59124:4 56.81941:2 56.96…
34117	Unknown	32.5509	684.2	Unknown	Unknown	Unknown	Unknown	104	white	rgb(0,0,0)	684.19958:1105085 685.20293:854768 686.20629:783176	50.04959:2 50.15785:1 50.43208:2 50.50793:4 50.69062:3 50.86951:2 50.91275:2 50.94981:2 51.20554:4 51.25925:2 51.46605:3 51.55096:1 51.6007:3 51.74798:3 52.06607:3 52.15564:3 52.20567:2 52.27032:3 52.37051:4 52.39975:3 52.42482:4 53.02408:3 53.06191:5 53.21336:2 53.31234:2 53.52114:2 53.76842:1 54.20306:1 54.22644:2 54.44979:2 54.53073:3 54.58189:2 54.8316:2 55.09474:5 55.44872:3 55.64874:2 56.04…
34122	Unknown	32.256	684.203	Unknown	Unknown	Unknown	Unknown	88	white	rgb(0,0,0)	684.20258:152251 685.20593:165947 686.20929:159787	50.2834:2 50.52514:2 50.59696:2 50.68526:3 50.80448:3 50.91355:3 51.02686:2 51.39029:2 51.44408:2 51.76538:3 51.80899:2 51.91082:2 52.09185:3 52.51131:3 52.59708:1 52.80446:3 52.82334:3 52.92615:3 53.04798:2 53.13419:5 53.15943:5 53.21415:2 53.38057:4 53.57259:1 53.61907:2 54.00432:3 54.05099:2 54.11465:2 54.27822:3 54.41862:2 54.55068:1 54.77683:4 54.89649:1 54.97563:1 55.20694:1 55.54837:2 55.6…
34128	Unknown	32.5951	684.283	Unknown	Unknown	Unknown	Unknown	76	white	rgb(0,0,0)	684.28265:87522 685.286:88462 686.28936:98066	50.06184:2 50.07818:2 50.1129:3 50.14355:3 50.28055:4 50.29897:2 50.344:3 50.387:3 50.44233:3 50.46897:4 50.51408:3 50.56537:4 50.59821:2 50.73788:4 50.88392:4 50.90245:5 50.94981:2 51.03018:2 51.06523:4 51.156:3 51.23239:3 51.26338:4 51.34605:3 51.38948:2 51.44949:2 51.48055:3 51.56133:2 51.60692:4 51.6318:2 51.64632:4 51.67328:5 51.75836:5 51.81651:3 51.84143:3 51.9121:4 52.18065:3 52.23695:4 5…
.03412:2 302.1796:3 302.3652:4 302.4455:5 302.53586:2 302.76675:5 302.81699:3 302.94254:2 303.18869:5 303.32941:3 303.46512:4 303.76175:3 303.84222:6 303.96298:4 304.67276:2 304.74832:2 304.79364:2 304.83395:4 305.10608:4 305.25226:1 305.37329:4 305.56998:5 305.71124:6 305.87775:2 305.97366:3 306.05948:2 306.37256:1 306.48367:2 306.55945:4 306.62515:4 306.7717:3 306.81213:3 306.93344:2 307.10031:…	Unknown	Unknown	Unknown	Unknown	Unknown	Unknown	Unknown
34143	w/o MS2:SHexCer 12:0;2O/15:0	32.7879	684.434	C33H65NO11S	SHexCer	FZVKMXRHVUULPJ-UHFFFAOYSA-N	O=C(NC(COC1OC(CO)C(O)C(OS(=O)(=O)O)C1O)C(O)CCCCCCCCC)CCCCCCCCCCCCCC	87	white	rgb(0,0,0)	684.43359:85410 685.43694:120101 686.4403:115924	50.02306:4 50.05164:4 50.06593:8 50.08635:2 50.19464:6 50.24372:3 50.28259:4 50.31534:4 50.43413:3 50.45667:7 50.47717:3 50.55716:3 50.59205:6 50.63516:4 50.69062:3 50.71116:3 50.7276:3 50.77694:3 50.78928:4 50.80779:4 50.83042:2 50.86951:2 50.93334:3 50.95599:4 51.00132:3 51.01987:3 51.03842:2 51.14155:4 51.19109:4 51.24892:4 51.29644:2 51.37501:3 51.4288:3 51.5261:3 51.54475:3 51.57169:4 51.673…
270.21167:36 270.25436:11 270.28757:7 270.3208:6 270.5723:40 270.61502:5 270.72897:10 270.81918:18 270.95218:8 270.98541:4 271.12796:9 271.24673:4 271.30853:4 271.54623:13 271.6033:16 271.65088:4 271.6889:3 271.71747:9 271.93631:3 272.01721:6 272.18381:5 272.21237:2 272.27902:2 272.3219:5 272.35522:4 272.51239:7 272.55527:3 272.65057:25 272.71729:4 272.77448:4 272.8269:3 272.89362:6 272.9556:3 27…	Unknown	Unknown	Unknown	Unknown	Unknown	Unknown	Unknown
4546:5 606.41656:3 606.46631:5 606.77191:2 607.04205:5 607.14868:3 607.362:3 607.41888:7 607.89551:4 607.95953:3 608.03778:3 608.25836:3 608.38647:4 608.46478:4 608.69257:2 608.89197:3 609.013:2 609.22668:5 609.3905:18 609.44745:12 609.58282:3 610.10303:5 610.16718:3 610.35254:4 610.47369:2 610.62347:3 610.8017:2 610.88019:6 610.95148:2 611.0799:3 611.20831:4 611.27966:3 611.35809:4 611.62927:3 6…	Unknown	Unknown	Unknown	Unknown	Unknown	Unknown	Unknown
34145	w/o MS2:RIKEN P-VS1 ID-7592 from Mouse_Eye_WT_N_Ctr	33.0134	684.441	Unknown	Unknown	Unknown	Unknown	60	white	rgb(0,0,0)	684.4411:23491 685.44445:38288 686.44781:34538	50.01722:2 50.04784:3 50.12544:3 50.15405:3 50.2256:5 50.26446:2 50.34428:2 50.36066:2 50.40368:3 50.45695:11 50.47746:5 50.49796:2 50.65187:3 50.66214:2 50.69706:2 50.77311:2 50.80396:2 50.83482:3 50.9192:3 50.97894:3 51.00573:2 51.06139:3 51.13152:5 51.15834:2 51.18312:3 51.20376:1 51.22028:1 51.25333:3 51.31946:5 51.336:3 51.40218:3 51.42701:4 51.45392:1 51.48497:2 51.67149:3 51.73996:2 51.758…
9688:18 284.95044:6 285.00403:5 285.03326:9 285.07712:2 285.10635:3 285.23792:3 285.43777:4 285.50601:3 285.53528:5 285.6767:3 285.73035:13 285.77914:5 285.83768:6 285.89136:3 285.92551:2 286.06213:2 286.30133:15 286.36484:4 286.39902:4 286.44785:5 286.47714:4 286.50644:12 286.60904:1 286.64322:2 286.78006:2 286.9071:20 286.95111:2 287.01953:5 287.23468:3 287.26404:3 287.31784:2 287.51352:2 287.5…	Unknown	Unknown	Unknown	Unknown	Unknown	Unknown	Unknown
3 677.6936:2 677.79883:5 677.88898:3 677.96411:3 678.27972:4 678.58783:2 678.74573:2 679.44507:3 679.61053:3 679.7309:3 679.91901:3 680.19745:1 680.43073:3 680.62646:4 680.90503:4 681.19873:5 681.47742:3 681.54523:2 681.6507:6 681.93701:4 682.53247:5 682.60028:2 682.93958:2 683.12061:3 683.35443:4 683.44495:4 683.49774:4 683.79956:3 683.89764:4 684.01837:1 684.15424:2 684.22217:2 684.31274:2 684.…	Unknown	Unknown	Unknown	Unknown	Unknown	Unknown	Unknown
34359	RIKEN P-VS1 ID-7632 from Mouse_Macrophage_WT_N_F1AA	25.1553	686.179	Unknown	Unknown	Unknown	Unknown	84	white	rgb(0,0,0)	686.17859:545301 687.18194:578194 688.1853:513539	50.0986:2 50.16194:2 50.22123:2 50.5346:4 50.67418:3 50.90451:1 50.98278:2 51.03018:2 51.07966:1 51.18903:4 51.28197:5 51.35019:2 51.42052:2 51.44949:4 51.46605:2 51.54889:2 51.63802:4 51.721:4 51.98906:4 52.09731:3 52.65071:3 52.66956:2 52.76175:1 52.99257:2 53.12289:2 53.16706:1 53.19231:1 53.21336:2 53.25968:1 53.36081:4 53.49792:2 53.6669:3 53.70073:4 53.77688:2 54.00567:2 54.22431:2 54.3838:…
:3 624.01599:1 624.2395:2 624.39093:3 624.5351:3 624.78033:2 624.88855:2 625.2348:2 625.37189:1 625.42963:2 625.62451:3 625.73279:2 625.84106:5 625.94214:2 626.07928:3 626.38983:2 626.44037:4 626.49091:3 626.98218:2 627.05444:2 627.25677:1 627.87122:5 628.08093:3 628.90558:1 629.18787:3 629.26025:3 629.63672:2 630.54211:2 630.91174:2 630.96973:2 631.04218:4 631.15094:1 631.23792:2 631.36121:2 632…	Unknown	Unknown	Unknown	Unknown	Unknown	Unknown	Unknown
34390	w/o MS2:PI-Cer 26:0;3O	25.1687	686.42	C32H64NO12P	PI_Cer	KFXUFSPEBNAZNH-UHFFFAOYSA-N	O=C(NC(COP(=O)(O)OC1C(O)C(O)C(O)C(O)C1O)C(O)CCCCCCCCC)CC(O)CCCCCCCCCCC	55	white	rgb(0,0,0)	686.42047:13505 687.42382:21055 688.42718:20540	50.04755:2 50.14355:2 50.19669:3 50.24986:3 50.31329:3 50.35833:3 50.41774:1 50.44847:3 50.46487:3 50.48537:2 50.57973:2 50.71938:4 50.79339:2 50.95805:2 50.97659:3 51.03842:3 51.0611:2 51.07554:4 51.10854:2 51.21793:2 51.46605:4 51.54268:4 51.6235:2 51.66083:2 51.82481:3 51.90794:2 52.00986:1 52.08481:2 52.13272:3 52.19941:2 52.22861:3 52.27032:2 52.28493:5 52.32458:2 52.43318:3 52.46662:5 52.57…
96771:4 321.19006:3 321.28833:5 321.37625:2 321.45386:2 321.49008:2 321.58838:4 321.62979:4 321.77472:2 321.93521:3 322.05429:5 322.28738:3 322.66046:2 322.82117:3 322.96118:3 322.99747:21 323.04416:4 323.1427:3 323.7551:4 323.9057:3 323.93686:2 324.10306:4 324.23297:4 324.31091:3 324.64359:22 324.76318:2 324.98682:171 325.11688:5 325.40311:4 325.43436:8 325.53848:8 325.69989:6 325.8353:5 325.908…	Unknown	Unknown	Unknown	Unknown	Unknown	Unknown	Unknown
35057	w/o MS2:MGDG O-15:4_15:2	31.3063	694.496	C39H64O9	EtherMGDG	CHJINHGPHGQFLP-UHFFFAOYSA-N	O=C(OC(COCCC=CCC=CCC=CCC=CCC)COC1OC(CO)C(O)C(O)C1O)CCCCCCC=CCC=CCCC	89	white	rgb(0,0,0)	694.49567:276981 695.49902:181880 696.50238:49966	50.01926:1 50.13361:2 50.20106:3 50.26037:2 50.27674:2 50.29515:2 50.58412:3 50.62518:4 51.06345:7 51.11501:3 51.17692:3 51.25747:4 51.36909:3 51.38977:2 51.76695:6 51.86665:2 52.16635:3 52.20178:2 52.26018:5 52.28939:3 52.40422:4 52.5129:2 52.78719:2 52.81235:2 52.87318:2 53.03067:2 53.0727:4 53.09373:2 53.16103:4 53.40327:2 53.47288:3 53.74966:1 53.78775:3 53.85338:3 53.88938:4 54.02716:2 54.08…
35371	Unknown	36.2852	698.25	Unknown	Unknown	Unknown	Unknown	75	white	rgb(0,0,0)	698.24976:83200 699.25311:96099 700.25647:85491	50.00702:2 50.01926:4 50.09072:1 50.18471:2 50.2706:3 50.46516:4 50.50616:2 50.57386:3 50.6067:2 50.66214:8 50.90479:4 50.97894:3 51.04077:3 51.06757:4 51.18931:3 51.27399:3 51.3815:2 51.55954:4 51.59062:4 51.65904:3 51.68808:3 51.78148:4 51.87081:4 51.96646:3 51.98518:2 52.04345:3 52.10384:3 52.13926:3 52.22055:4 52.31652:6 52.34992:1 52.39168:6 52.4063:3 52.51917:3 52.75994:1 52.86479:13 52.881…
.55008:2 438.61053:2 438.7435:2 438.87646:3 438.97925:3 439.05182:1 439.08807:3 439.2453:15 439.35419:5 439.46307:3 439.57196:4 439.66876:2 439.77768:3 440.37091:6 440.5405:2 440.67981:3 440.80096:3 440.88577:3 441.07971:3 441.98923:7 442.11664:2 442.4747:4 442.89362:2 443.02722:2 443.13657:3 443.34918:2 443.5011:1 443.62872:3 443.80499:3 444.03604:3 444.20633:2 444.42529:3 444.56522:4 444.97296:…	Unknown	Unknown	Unknown	Unknown	Unknown	Unknown	Unknown
35372	Unknown	35.9014	698.25	Unknown	Unknown	Unknown	Unknown	92	white	rgb(0,0,0)	698.24982:368696 699.25317:409787 700.25653:363321	50.04755:3 50.06797:2 50.23145:1 50.24781:1 50.31739:2 50.45667:5 50.56126:2 50.77077:1 50.97453:3 51.01369:2 51.06523:3 51.18077:3 51.23033:3 51.48262:1 51.5779:2 51.62558:2 51.6878:4 51.86637:2 51.95577:3 52.05774:5 52.07856:2 52.10147:1 52.13064:1 52.14939:2 52.21193:2 52.24321:2 52.32667:3 52.38931:5 52.40393:3 52.48125:3 52.50006:3 52.55653:2 52.60257:3 52.68213:1 52.71355:2 52.75127:5 52.79…
7.81439:3 417.97955:5 418.09164:5 418.23917:4 418.41034:6 418.59332:3 418.78818:3 419.31982:3 419.42029:3 419.59167:3 419.65079:1 419.88135:5 419.96414:2 420.09427:2 420.30719:4 420.50836:2 421.03519:3 421.12991:2 421.23651:3 421.34906:1 421.44382:3 421.47937:7 421.59787:2 421.75192:1 421.90604:2 422.05423:2 422.1965:2 422.27359:2 422.32104:2 422.45151:2 422.55826:3 422.6947:1 422.97952:2 423.027…	Unknown	Unknown	Unknown	Unknown	Unknown	Unknown	Unknown
35373	Unknown	36.0201	698.25	Unknown	Unknown	Unknown	Unknown	73	white	rgb(0,0,0)	698.24982:71968 699.25317:69545 700.25653:59589	50.13946:3 50.16194:3 50.30715:2 50.37062:3 50.44233:2 50.72144:2 51.2138:1 51.27164:2 51.30058:3 51.54889:2 51.62765:3 51.64217:4 51.69817:2 51.71062:5 51.72723:5 51.76251:2 51.87884:2 51.95161:3 51.97865:2 52.05774:3 52.09731:2 52.29953:5 52.36425:2 52.41647:3 52.50425:2 52.57955:2 52.92537:3 52.95266:3 52.97786:3 53.08083:1 53.15234:2 53.39666:2 53.58449:5 53.63731:3 53.74515:3 53.8658:5 53.93…
59875:3 533.73206:2 533.83875:3 533.95874:3 534.14551:5 534.89935:4 535.62036:3 536.00781:7 536.08795:2 536.23499:3 536.50226:55 536.58252:14 536.65601:3 537.23773:3 537.40497:3 537.47186:13 537.65253:2 537.74622:5 538.22809:1 538.75037:5 538.8241:2 538.93127:3 539.01166:1 539.18585:5 539.3869:3 539.59467:1 539.82928:4 540.09747:3 540.24506:2 540.35236:2 540.6073:2 540.71466:1 540.81531:1 540.875…	Unknown	Unknown	Unknown	Unknown	Unknown	Unknown	Unknown
35536	Unknown	27.9724	700.226	Unknown	Unknown	Unknown	Unknown	66	white	rgb(0,0,0)	700.22607:88974 701.22942:111409 702.23278:105259	50.0741:6 50.14559:3 50.17829:3 50.20078:2 50.22941:2 50.37676:5 50.3911:3 50.44233:1 50.47922:3 50.5387:2 50.55921:3 50.73172:3 50.90245:3 51.05904:6 51.18903:2 51.22206:4 51.31918:1 51.41018:1 51.43708:4 51.54682:2 51.57998:2 51.6007:3 51.7293:3 51.79781:4 52.05149:3 52.1348:4 52.40811:3 52.43527:3 52.46244:4 52.58164:2 52.62141:4 52.6549:3 52.95686:2 53.01988:2 53.0472:1 53.07452:4 53.09975:2 …
71.25696:5 471.32587:7 471.38226:2 471.52011:2 472.14066:2 472.54828:1 472.76785:5 472.99377:4 473.10046:3 473.16949:3 474.11151:1 474.3063:1 474.36288:2 474.40686:2 474.45087:2 474.55771:3 474.92239:3 475.2243:6 475.39413:3 475.68991:3 475.87872:2 475.93539:2 476.14316:2 476.25021:3 476.30688:4 476.65961:3 476.72891:3 476.77933:3 477.14484:2 477.40961:4 477.49789:5 477.76276:4 478.38739:4 478.44…	Unknown	Unknown	Unknown	Unknown	Unknown	Unknown	Unknown
35705	Unknown	19.8806	702.205	Unknown	Unknown	Unknown	Unknown	77	white	rgb(0,0,0)	702.2052:284967 703.20855:278943 704.21191:334903	50.12312:3 50.26213:2 50.33786:3 50.41159:4 50.51203:4 50.61258:1 50.75433:2 51.32745:3 51.34605:2 51.4019:2 51.56961:2 51.66498:2 51.71685:2 51.84975:4 51.93289:1 52.1869:4 52.21401:2 52.29536:3 52.3559:3 52.55444:3 52.58583:2 52.69888:2 52.91697:3 53.01147:3 53.266:3 53.31024:4 53.36503:2 53.52536:1 53.58237:2 53.74092:3 54.0587:4 54.22006:3 54.25194:2 54.39018:2 54.47534:4 54.49451:2 54.63733:…
954:3 658.61426:2 658.67352:2 659.0661:2 659.3476:2 659.78485:2 660.04431:4 660.20001:2 660.30377:1 660.40021:2 660.54108:2 661.11969:1 661.46844:3 661.57977:3 662.29993:2 662.64899:3 662.76788:3 662.96844:2 663.22113:2 663.97186:2 664.00903:3 664.32141:3 664.90912:2 665.93634:3 666.56195:3 666.86743:2 667.18048:3 667.29974:1 667.92603:7 668.16467:3 668.44067:5 668.53021:1 668.6272:2 669.31384:2 …	Unknown	Unknown	Unknown	Unknown	Unknown	Unknown	Unknown
35829	SM 34:1;2O|SM 16:1;2O/18:0	25.6184	703.567	C39H79N2O6P	SM	OQCPQFVKIYWGRP-UHFFFAOYSA-N	O=C(NC(COP(=O)([O-])OCC[N+](C)(C)C)C(O)C=CCCCCCCCCCCC)CCCCCCCCCCCCCCCCC	67	white	rgb(255, 165, 0)	703.57458:47458 704.57793:34588 705.58129:10880	50.02918:3 50.08635:2 50.18034:2 50.23554:1 50.28669:2 50.41569:5 50.49152:1 50.55306:1 50.57358:3 50.67418:2 50.69883:6 50.76255:3 50.86334:3 50.90657:3 51.05079:1 51.22826:3 51.38121:6 51.42259:3 51.66291:2 51.76459:2 51.86637:2 51.95369:3 52.09314:4 52.1223:3 52.15147:2 52.29745:3 52.36842:4 52.41855:5 52.44363:3 52.46035:4 52.47707:2 52.52307:2 52.54607:3 52.58583:2 52.61512:3 52.69469:2 52.7…
8.11133:3 468.34235:2 468.38608:3 468.82959:3 469.11078:2 469.27328:2 469.55463:2 469.73599:4 469.79227:3 469.91113:2 470.26147:2 470.65579:2 470.90625:5 471.59531:5 471.65796:3 471.87106:2 471.97137:2 472.39148:1 472.49182:4 472.66119:3 472.83688:2 473.57132:3 473.62155:4 473.75345:3 474.09265:1 474.25604:3 474.45087:3 474.50745:3 474.55145:1 474.65201:1 474.82178:4 475.72137:6 475.86615:4 476.0…	Unknown	Unknown	Unknown	Unknown	Unknown	Unknown	Unknown
35830	SM 34:1;2O|SM 14:1;2O/20:0	26.0982	703.574	C39H79N2O6P	SM	MBBZUMZWXWUXOY-UHFFFAOYSA-N	O=C(NC(COP(=O)([O-])OCC[N+](C)(C)C)C(O)C=CCCCCCCCCC)CCCCCCCCCCCCCCCCCCC	65	white	rgb(255, 165, 0)	703.57452:35714 704.57787:29271 705.58123:9219	50.03763:3 50.23787:3 50.3791:5 50.43646:3 50.45491:2 50.51847:5 50.5677:4 50.6067:4 50.62928:2 50.67447:3 50.80807:3 50.92332:4 50.94392:2 51.0552:2 51.08613:3 51.20789:3 51.26986:1 51.31326:2 51.38356:3 51.40632:3 51.52846:4 51.6072:3 51.64867:3 51.66734:2 51.70883:2 51.76902:2 51.8064:3 51.89783:2 51.97478:5 52.14759:5 52.17468:4 52.20596:3 52.31443:4 52.39795:2 52.55891:3 52.58402:1 52.73059:…
17245:3 478.29236:2 479.06259:3 479.46057:1 479.73862:3 480.10529:1 480.15585:3 480.20013:45 480.30762:2 480.51001:2 480.68716:3 480.88962:4 481.11746:2 481.28836:1 481.61761:3 481.7316:2 481.78229:4 482.15604:2 482.42221:2 482.70111:3 482.80258:1 482.96744:2 483.50662:4 483.58911:2 483.6716:2 483.81125:2 484.29373:4 484.47791:4 484.74472:2 484.90991:3 484.99887:1 485.09421:2 485.84445:3 485.9271…	Unknown	Unknown	Unknown	Unknown	Unknown	Unknown	Unknown
35832	SM 34:1;2O|SM 14:1;2O/20:0	25.8333	703.577	C39H79N2O6P	SM	MBBZUMZWXWUXOY-UHFFFAOYSA-N	O=C(NC(COP(=O)([O-])OCC[N+](C)(C)C)C(O)C=CCCCCCCCCC)CCCCCCCCCCCCCCCCCCC	66	white	rgb(255, 165, 0)	703.57727:54931 704.58062:41564 705.58398:10568	50.00754:3 50.05653:4 50.28954:4 50.36324:2 50.49233:2 51.47927:3 51.66993:2 51.68444:3 52.01274:2 52.28989:3 52.37548:2 52.7311:5 52.75206:4 53.02486:3 53.12998:4 53.1468:2 53.31102:3 53.35949:3 53.48603:1 53.55781:3 53.9047:2 54.06372:3 54.12314:6 54.23996:2 54.35904:1 54.41437:2 54.65943:3 54.90932:1 54.92857:3 55.02057:2 55.40866:1 55.5957:4 55.81537:2 55.95127:2 55.99661:2 56.04412:3 56.0700…
35874	Unknown	15.8155	704.187	Unknown	Unknown	Unknown	Unknown	53	white	rgb(0,0,0)	704.18707:23986 705.19042:27653 706.19378:29541	50.09656:1 50.16194:3 50.20487:1 50.3993:3 50.55101:2 50.64954:1 50.78928:2 51.02811:2 51.0611:3 51.21793:2 51.28404:2 51.43294:2 51.45156:2 51.48469:5 51.5261:3 51.62558:2 51.66291:1 51.71477:2 51.75421:2 52.03901:1 52.12647:2 52.18482:2 52.32458:3 52.35798:2 52.74498:3 52.83723:3 52.92117:2 52.97786:2 53.12709:4 53.21336:2 53.266:1 53.41563:5 53.4536:1 53.54647:4 53.58027:3 53.63097:2 53.74515:…
3 613.86505:3 614.12958:3 614.71613:4 614.81628:4 614.95941:2 615.13831:2 615.19556:2 616.00458:3 616.21948:5 616.55615:1 617.12238:2 617.73901:1 617.84656:1 618.1048:1 618.16937:2 618.8009:3 619.39685:1 619.6051:3 619.73444:3 619.77753:2 620.25891:3 621.46686:3 621.75464:3 622.17926:2 623.10089:3 623.43945:2 623.64124:4 623.74213:3 624.37646:4 624.41974:3 625.18433:3 625.32861:3 625.40076:2 625.…	Unknown	Unknown	Unknown	Unknown	Unknown	Unknown	Unknown
36789	Unknown	24.66	716.222	Unknown	Unknown	Unknown	Unknown	57	white	rgb(0,0,0)	716.22186:47200 717.22521:56347 718.22857:56302	50.06593:2 50.1415:3 50.48127:5 50.49973:2 50.51818:4 50.5387:3 50.57563:2 50.60231:1 50.77489:3 50.87775:6 50.93334:2 51.0075:1 51.03224:3 51.22413:3 51.37294:2 51.40604:2 51.53646:2 51.60485:2 51.69817:3 51.71685:2 51.81235:2 51.83936:3 51.883:7 51.94745:4 51.96201:1 52.03484:3 52.05774:3 52.17648:2 52.30371:2 52.3371:2 52.44781:1 52.50634:3 52.5921:1 52.65909:3 52.89178:4 52.93166:1 53.04299:2…
175:3 467.88034:2 468.16125:3 468.24869:3 468.67963:3 469.67969:3 470.25522:4 470.53687:2 471.08157:3 471.33841:3 471.98392:5 472.33502:2 472.58594:1 472.62357:5 472.79922:2 472.84943:3 473.00632:2 473.18207:2 473.25739:2 473.40805:1 473.47711:3 473.55875:1 474.0047:3 474.18692:5 474.47601:2 474.91611:4 474.97269:2 475.26202:2 475.60809:5 476.31949:3 476.35727:2 476.77304:5 476.92426:4 476.98727:…	Unknown	Unknown	Unknown	Unknown	Unknown	Unknown	Unknown
37167	Unknown	30.5061	721.509	Unknown	Unknown	Unknown	Unknown	110	white	rgb(0,0,0)	721.50854:1955978 722.51189:2196572 723.51525:748895	50.01775:1 50.35914:3 50.38371:1 51.04335:3 51.22286:3 51.31584:2 51.58906:2 51.67822:2 51.73632:2 51.85054:2 52.18353:2 52.27111:4 52.69548:2 52.72272:3 52.76044:5 52.79398:2 52.91356:1 52.98915:3 53.14891:4 53.16785:3 53.25415:2 53.59583:2 53.6233:3 53.981:4 54.08069:2 54.26972:2 54.49102:3 54.50806:4 54.6893:4 54.77042:3 54.78537:2 54.90718:3 54.98419:3 55.02057:3 55.11693:2 55.46667:2 55.8541…
37246	w/o MS2:PE P-22:5_14:0	31.1264	722.514	C41H72NO7P	EtherPE	YSODOAQKCIZGES-UHFFFAOYSA-N	O=C(OC(COC=CCCCCC=CCC=CCC=CCC=CCC=CCC)COP(=O)(O)OCCN)CCCCCCCCCCCCC	94	white	rgb(0,0,0)	722.5141:658272 723.51745:257959 724.52081:90276	50.22736:5 50.2785:2 50.36038:2 50.5428:3 50.59:4 50.77283:3 50.87157:1 51.00956:4 51.22206:3 51.47847:3 51.58619:3 51.66913:2 51.80612:2 51.97449:2 52.08481:2 52.19316:4 52.3726:3 52.43109:3 52.58583:3 52.62978:3 52.77642:3 52.79529:2 52.89808:2 52.96946:4 53.01778:3 53.0514:3 53.2281:4 53.31866:5 53.33342:3 53.4072:2 53.4937:2 53.50425:8 53.53169:2 53.54647:2 53.62463:2 53.63942:3 53.69227:3 53…
641.94763:2 642.23279:3 642.67163:3 642.75946:3 642.92041:3 643.13989:2 643.78406:8 643.9964:2 644.23077:2 644.50909:3 644.80219:3 644.96338:5 645.00732:3 645.82843:3 645.96777:2 646.4519:1 647.02429:3 647.16376:2 647.61163:3 647.73645:3 648.21393:3 648.53723:3 648.67688:4 649.50757:67 649.55908:29 649.83124:4 650.00775:4 650.44928:3 650.54492:1 651.12653:3 651.58313:3 651.6347:4 651.82623:2 652.…	Unknown	Unknown	Unknown	Unknown	Unknown	Unknown	Unknown
37248	w/o MS2:MGDG O-14:1_18:5	31.3063	722.522	C41H68O9	EtherMGDG	GQJVZFYTZMRNNN-UHFFFAOYSA-N	O=C(OC(COCCCCCCCCC=CCCCC)COC1OC(CO)C(O)C(O)C1O)CC=CCC=CCC=CCC=CCC=CCC	98	white	rgb(0,0,0)	722.52173:680306 723.52508:286811 724.52844:103193	50.02742:2 50.04375:2 50.29106:3 50.43646:3 50.52052:4 50.79573:3 50.84922:2 50.90891:3 50.96246:1 50.981:2 50.99955:2 51.04077:3 51.07376:2 51.14183:3 51.36702:2 51.46427:3 51.52018:2 51.56161:3 51.62172:3 51.73166:4 51.78771:4 51.84795:2 51.99142:1 52.09551:2 52.13717:2 52.19553:3 52.25809:3 52.28939:2 52.45018:1 52.48989:3 52.57774:1 52.74317:3 52.81235:2 53.02226:3 53.12317:3 53.22628:1 53.31…
.29584:4 626.37524:2 627.53131:4 627.63251:2 627.84216:3 627.96509:3 628.06635:2 628.19653:3 628.26886:2 628.39905:3 628.5437:4 629.31805:1 629.57141:3 629.6366:3 629.94073:2 630.30292:3 630.44781:2 630.52753:3 630.73767:2 630.9986:2 631.08557:3 631.36108:2 631.44806:1 631.52063:3 631.88324:4 632.36206:2 632.47815:3 633.03711:3 633.10242:2 633.22589:1 633.51636:3 633.87231:2 634.5481:3 634.62811:…	Unknown	Unknown	Unknown	Unknown	Unknown	Unknown	Unknown
37574	Unknown	32.8047	726.234	Unknown	Unknown	Unknown	Unknown	63	white	rgb(0,0,0)	726.23419:26693 727.23754:37181 728.2409:25456	50.01286:3 50.02918:2 50.04347:4 50.13333:3 50.16807:2 50.24986:4 50.28873:4 50.30101:3 50.31329:2 50.34809:3 50.37881:5 50.42388:3 50.55101:5 50.57563:3 50.59:2 50.62079:2 50.63516:1 50.67213:3 50.69678:5 50.73172:2 50.7461:3 50.79956:2 50.85923:2 50.90451:4 51.01987:2 51.05492:2 51.08379:1 51.13536:4 51.24272:4 51.29024:3 51.38948:3 51.52818:5 51.59863:2 51.65046:2 51.6961:5 51.72307:1 51.73968…
3.58859:4 283.71497:3 283.81216:4 283.98236:5 284.23526:4 284.39096:3 284.44452:5 284.58566:4 284.80475:4 284.96548:2 285.01419:2 285.08728:2 285.19449:3 285.34558:3 285.48694:3 285.63324:2 285.71616:2 285.76981:1 285.8186:2 285.9064:3 286.004:5 286.04306:3 286.13092:4 286.3262:3 286.58017:3 286.65833:3 286.96622:4 287.2449:2 287.37207:5 287.40143:3 287.63141:2 287.76355:4 287.79782:4 287.91531:4…	Unknown	Unknown	Unknown	Unknown	Unknown	Unknown	Unknown
5 709.74963:4 709.90338:1 710.26477:6 710.4032:3 710.49548:1 710.64166:3 710.86475:3 710.93402:3 711.17255:3 711.40338:3 711.54962:2 711.8576:5 712.03467:2 712.45825:4 712.59686:4 712.68933:5 712.80487:4 712.87421:4 713.24408:3 713.39819:4 713.51385:3 713.58319:5 713.72198:8 714.02264:5 714.26941:3 714.58563:3 714.70905:3 714.95593:1 715.04852:4 715.26459:2 715.4035:6 715.45758:4 715.65826:4 715.…	Unknown	Unknown	Unknown	Unknown	Unknown	Unknown	Unknown
38100	PC 32:0|PC 16:0_16:0	28.792	734.563	C40H80NO8P	PC	KILNVBDSWZSGLL-UHFFFAOYSA-N	O=C(OCC(OC(=O)CCCCCCCCCCCCCCC)COP(=O)([O-])OCC[N+](C)(C)C)CCCCCCCCCCCCCCC	66	white	rgb(50, 205, 50)	734.56299:42974 735.56634:30241 736.5697:12523	50.1234:1 50.15609:5 50.24196:3 50.69706:3 51.06757:3 51.2492:2 51.47669:5 51.53468:2 51.58233:1 51.60099:3 51.70053:1 51.72543:1 51.76902:3 51.83549:2 52.11009:2 52.20178:2 52.23098:3 52.47735:2 52.53799:3 52.62588:2 52.81235:3 52.8522:2 52.87108:4 52.95715:3 53.04328:3 53.15262:2 53.2347:3 53.36321:2 53.39061:2 53.48132:3 53.63337:2 53.66085:2 53.85973:2 53.95931:2 54.1269:4 54.3075:2 54.38195:…
38102	PC 32:0|PC 16:0_16:0	28.3759	734.565	C40H80NO8P	PC	KILNVBDSWZSGLL-UHFFFAOYSA-N	O=C(OCC(OC(=O)CCCCCCCCCCCCCCC)COP(=O)([O-])OCC[N+](C)(C)C)CCCCCCCCCCCCCCC	71	white	rgb(50, 205, 50)	734.56531:99832 735.56866:58548 736.57202:23278	50.06061:3 50.12597:2 50.66061:3 50.85386:3 50.91355:2 51.46892:3 51.63882:1 51.78199:2 52.13351:2 52.2294:2 52.54477:2 53.01856:2 53.35527:2 53.4586:2 53.85599:2 53.95768:2 54.02765:4 54.6189:3 54.78324:3 55.05268:62 55.08266:3 55.09765:3 55.24554:3 55.53332:3 55.58279:3 55.77227:4 56.04845:4 56.1457:2 56.44882:4 56.668:2 56.82451:3 57.03788:15 57.26257:3 57.40897:2 57.50302:3 57.63:2 57.73081:3…
38315	w/o MS2:SM 13:1;2O/24:4	26.7994	737.562	C42H77N2O6P	SM	KHOVUSJCFIGXFU-UHFFFAOYSA-N	O=C(NC(COP(=O)([O-])OCC[N+](C)(C)C)C(O)C=CCCCCCCCC)CCCCCCCCCCC=CCC=CCC=CCC=CCC	55	white	rgb(0,0,0)	737.56152:12788 738.56487:9061 739.56823:3454	50.00877:3 50.06389:3 50.387:3 50.44437:2 50.64954:5 50.91686:2 51.02605:2 51.04049:3 51.07966:1 51.12917:4 51.26338:3 51.41845:3 51.63387:2 51.71477:4 51.76251:2 51.78535:2 51.86429:4 52.09522:2 52.20358:2 52.27867:2 52.657:2 52.84562:1 52.95476:2 53.0556:4 53.07663:2 53.34817:3 53.37346:3 53.44727:3 53.47892:2 53.50425:2 53.73245:2 53.95055:2 54.06506:3 54.07991:3 54.16908:1 54.19032:3 54.31998…
31.06396:3 631.41193:1 631.55695:2 631.70203:1 631.7818:3 632.77588:2 633.0517:2 633.38574:5 634.31567:3 634.5119:3 634.60638:4 635.30444:3 635.58813:2 635.79913:4 636.03198:2 636.73077:6 636.82544:1 637.50287:4 637.76514:4 637.83075:2 638.1004:3 638.23163:2 638.96814:1 639.02649:3 639.57373:4 639.68317:4 639.91675:1 640.08466:1 641.00482:3 641.97687:4 642.66431:3 642.82526:2 643.16187:1 643.2130…	Unknown	Unknown	Unknown	Unknown	Unknown	Unknown	Unknown
38324	DG 43:4	26.8216	737.601	C46H82O5	DG	BGGHTRGQBWBDHB-UHFFFAOYSA-N	O=C(OCC(OC(=O)CCCCCCCCCCCCCCCCCCCCC=CCC=CCC=CCC=CCC)CO)CCCCCCCC	62	white	rgb(0, 255, 0)	737.60071:56435 738.60406:44057 739.60742:13852	50.00877:3 50.06389:3 50.387:3 50.44437:2 50.64954:5 50.91686:2 51.02605:2 51.04049:3 51.07966:1 51.12917:4 51.26338:3 51.41845:3 51.63387:2 51.71477:4 51.76251:2 51.78535:2 51.86429:4 52.09522:2 52.20358:2 52.27867:2 52.657:2 52.84562:1 52.95476:2 53.0556:4 53.07663:2 53.34817:3 53.37346:3 53.44727:3 53.47892:2 53.50425:2 53.73245:2 53.95055:2 54.06506:3 54.07991:3 54.16908:1 54.19032:3 54.31998…
31.06396:3 631.41193:1 631.55695:2 631.70203:1 631.7818:3 632.77588:2 633.0517:2 633.38574:5 634.31567:3 634.5119:3 634.60638:4 635.30444:3 635.58813:2 635.79913:4 636.03198:2 636.73077:6 636.82544:1 637.50287:4 637.76514:4 637.83075:2 638.1004:3 638.23163:2 638.96814:1 639.02649:3 639.57373:4 639.68317:4 639.91675:1 640.08466:1 641.00482:3 641.97687:4 642.66431:3 642.82526:2 643.16187:1 643.2130…	Unknown	Unknown	Unknown	Unknown	Unknown	Unknown	Unknown
38726	Unknown	34.4286	744.198	Unknown	Unknown	Unknown	Unknown	64	white	rgb(0,0,0)	744.20618:22339 745.20953:30279 746.21289:30341	50.04375:1 50.15813:2 50.19902:3 50.27879:2 50.2972:3 50.35247:2 50.3791:1 50.63544:4 50.69296:3 50.82659:4 50.85951:5 51.07376:4 51.16454:4 51.31739:3 51.39804:3 51.64453:4 51.90199:2 51.9311:2 52.32487:3 52.48153:1 52.64891:4 52.68869:3 52.90256:2 53.04958:1 53.09793:2 53.16314:3 53.36742:4 53.39061:4 53.40959:2 53.42225:3 53.44756:2 53.61646:4 53.6989:2 53.76659:3 53.87667:2 53.90633:2 53.9868…
4486:2 648.66205:4 648.88989:1 649.16193:5 649.30164:1 649.6546:2 650.11804:2 650.35352:5 650.47864:2 651.22949:2 651.26636:2 652.0766:4 652.62939:3 653.94958:3 654.02338:1 654.67297:16 654.97571:3 655.30072:2 655.69965:2 656.11353:2 656.67535:2 657.27448:3 657.7406:1 658.0885:2 658.28101:3 658.42163:3 658.82153:3 658.94006:2 659.94043:3 660.00714:1 660.28149:2 661.28284:3 661.52032:2 661.62427:2…	Unknown	Unknown	Unknown	Unknown	Unknown	Unknown	Unknown
38727	Unknown	34.1673	744.198	Unknown	Unknown	Unknown	Unknown	84	white	rgb(0,0,0)	744.19843:105808 745.20178:145292 746.20514:139076	50.07614:2 50.14559:2 50.16398:2 50.29897:3 50.42593:4 50.52639:1 50.5428:2 50.56537:1 50.629:2 50.97247:5 50.99926:2 51.02811:2 51.17045:2 51.32124:5 51.44743:2 51.51989:3 51.57376:2 51.74798:5 51.8539:3 51.98698:3 52.07023:3 52.18899:2 52.29745:3 52.42064:1 52.46662:3 52.49379:2 52.67584:2 52.75336:4 52.8687:4 52.92117:3 52.93796:3 53.14182:3 53.17548:1 53.33131:3 53.56548:2 53.64999:2 53.73457…
45.62402:3 546.93921:6 547.1889:1 547.47925:3 547.60754:3 547.86414:4 548.01276:2 548.64789:2 549.07379:4 549.64197:1 549.77728:2 549.85846:2 549.93964:2 550.56915:2 550.86035:3 551.13129:1 551.21936:2 551.80896:3 551.95129:3 552.22247:2 552.65656:4 552.91437:1 553.02972:2 553.15192:1 553.23334:2 553.47089:2 553.70178:1 553.98016:2 554.13641:1 555.22375:4 555.61139:4 555.71344:3 556.48236:2 556.6…	Unknown	Unknown	Unknown	Unknown	Unknown	Unknown	Unknown
38828	Unknown	34.2	745.466	Unknown	Unknown	Unknown	Unknown	54	white	rgb(0,0,0)	745.46637:11632 746.46972:14835 747.47308:13197	50.04347:4 50.0843:4 50.11699:1 50.1415:6 50.23145:2 50.32148:4 50.38905:3 50.40339:3 50.43618:3 50.46282:4 50.5346:8 50.5941:4 50.63311:2 50.75844:2 50.80573:3 50.85305:6 50.86951:4 50.91686:5 50.93128:1 50.94569:1 50.99926:5 51.0343:2 51.04667:2 51.06523:3 51.21793:3 51.23652:3 51.25925:4 51.3626:5 51.44122:5 51.48469:3 51.59241:3 51.66498:2 51.73138:3 51.84559:4 51.86845:2 51.89963:3 52.28701:…
305.02039:3 305.12625:2 305.63052:3 305.66583:5 305.76169:3 305.8172:4 305.86768:3 306.25134:3 306.32709:1 306.42307:3 306.49377:5 306.54431:2 306.58978:2 306.7919:4 306.8475:2 306.92334:5 307.07501:4 307.33298:3 307.58597:4 307.6973:3 307.78336:5 308.02136:6 308.05679:3 308.15305:2 308.19357:3 308.2645:30 308.56348:4 308.77136:3 308.94379:3 309.04016:3 309.27863:29 309.39029:3 309.43088:6 309.74…	Unknown	Unknown	Unknown	Unknown	Unknown	Unknown	Unknown
38877	Unknown	26.7515	746.16	Unknown	Unknown	Unknown	Unknown	63	white	rgb(0,0,0)	746.15985:26618 747.1632:23998 748.16656:41565	50.04347:2 50.21918:5 50.23963:2 50.43618:3 50.46077:2 50.65159:3 50.70295:2 50.74816:4 50.82631:3 50.84688:1 50.91481:3 50.95805:3 51.0343:1 51.30471:3 51.47847:5 51.51989:3 51.58619:3 51.60278:2 51.65046:3 51.73553:2 51.80197:4 51.8352:2 51.89547:2 51.9121:3 51.97449:3 52.05774:8 52.25364:3 52.36842:2 52.40393:2 52.43945:2 52.46035:2 52.55026:2 52.60257:3 52.73031:3 52.75756:4 52.81626:3 52.877…
4 434.80588:1 434.99243:2 435.11884:3 435.17902:3 435.2934:3 435.6246:2 435.6788:2 435.81131:3 436.0463:4 437.05316:2 437.31863:2 437.48761:2 437.60229:4 437.70493:4 437.82568:4 438.09744:2 438.15179:6 438.26657:2 438.55658:2 438.93134:4 439.49979:3 439.88101:5 440.31686:4 440.78928:6 440.89227:3 441.14679:20 441.28622:40 441.42566:4 441.55902:4 441.62573:2 441.71063:2 441.85013:2 441.98965:3 442…	Unknown	Unknown	Unknown	Unknown	Unknown	Unknown	Unknown
38955	Unknown	34.1768	747.201	Unknown	Unknown	Unknown	Unknown	76	white	rgb(0,0,0)	747.20068:31142 748.20403:22795 749.20739:11934	50.09656:4 50.34809:4 50.36448:4 50.43618:5 50.45667:2 50.63311:2 50.68445:2 50.87363:3 50.99308:2 51.08997:1 51.17045:3 51.22826:1 51.29644:2 51.32124:3 51.34192:2 51.36673:2 51.49711:4 51.56547:2 51.78328:2 51.90171:2 51.96617:3 52.11397:3 52.25989:2 52.28075:4 52.42273:3 52.51889:2 52.53562:2 52.6926:3 52.77433:3 52.96106:1 53.25126:3 53.27864:3 53.36081:2 53.54858:3 53.58237:6 53.59928:4 53.6…
92:3 474.90353:1 474.98529:25 475.12366:4 475.16766:7 475.65213:1 475.75284:2 475.89133:7 475.98575:26 476.03613:5 476.10538:7 476.18723:3 476.33838:2 476.45175:2 476.63443:2 476.98727:5 477.32767:17 477.397:9 477.5105:8 477.57986:1 477.67447:4 477.73123:2 477.97723:17 478.07819:2 478.24225:4 478.69672:5 478.7851:1 478.87982:2 479.01242:5 479.17035:3 479.39777:3 479.49255:2 479.55573:3 480.19418:…	Unknown	Unknown	Unknown	Unknown	Unknown	Unknown	Unknown
39023	w/o MS2:MGDG O-15:2_19:5	31.3063	748.542	C43H70O9	EtherMGDG	WZHJBSQTZVQOSY-UHFFFAOYSA-N	O=C(OC(COCCCCCCCC=CCC=CCCC)COC1OC(CO)C(O)C(O)C1O)CCC=CCC=CCC=CCC=CCC=CCC	72	white	rgb(0,0,0)	748.54211:61425 749.54546:41988 750.54882:30101	50.05192:2 50.19493:3 50.27879:7 50.31358:4 50.37295:3 50.53488:4 50.61902:3 50.72789:4 50.78134:3 50.84099:3 50.92744:3 50.95216:2 51.08613:2 51.12533:2 51.15422:5 51.18931:4 51.20583:1 51.25333:2 51.31739:3 51.40632:3 51.6155:3 51.63416:3 51.67771:4 51.85419:3 51.89159:2 52.05386:4 52.10592:2 52.12675:4 52.16635:3 52.21221:4 52.22263:4 52.30399:5 52.36036:1 52.46272:5 52.58611:3 52.64891:2 52.7…
.05197:4 377.42188:3 377.55081:3 377.73587:5 377.89291:3 377.99951:2 378.22397:2 378.49338:5 378.58322:4 378.9707:5 379.16174:3 379.56641:7 379.60577:2 379.86444:2 380.04443:3 380.2301:1 380.32013:2 380.42142:3 380.91687:3 381.01825:3 381.14783:3 381.31683:5 381.37885:3 382.06665:3 382.10049:3 382.25281:3 382.54059:2 382.59705:1 382.72122:1 382.76639:2 382.94144:4 383.33115:5 383.52328:3 383.9868…	Unknown	Unknown	Unknown	Unknown	Unknown	Unknown	Unknown
39561	TG 42:1;1O|TG 14:0_14:0_14:1;1O	41.2746	754.659	C45H84O7	OxTG	NZWIWKPCANOILO-UHFFFAOYSA-N	O=C(OCC(OC(=O)CCCCCCCCCCCCC)COC(=O)CCCCCCC(O)C=CCCCC)CCCCCCCCCCCCC	62	white	rgb(0, 128, 20)	754.6593:24036 755.66265:22745 756.66601:7898	50.08307:3 50.18319:3 50.20363:6 50.24453:2 50.47183:3 50.85591:1 50.88472:1 50.96915:3 51.17125:3 51.40269:3 51.51241:5 51.64919:4 51.73009:2 51.77992:2 52.08768:5 52.11476:3 52.16477:2 52.28572:2 52.41307:2 52.50713:2 52.63266:2 52.75206:2 52.76882:3 52.81495:2 52.84011:2 52.95765:3 53.09843:4 53.28363:3 53.57048:3 53.66345:2 53.70785:2 53.93225:2 53.96616:3 54.22084:3 54.26334:2 54.47186:3 54.…
604.79437:2 604.87244:2 605.3551:5 605.80957:2 606.41339:3 606.8114:3 607.06732:2 607.38019:3 608.39758:4 608.7179:2 608.82471:3 609.65088:3 609.77911:1 610.72723:4 610.90552:1 611.12659:2 611.64746:2 612.67554:3 612.98987:2 613.25421:2 613.99048:2 614.16925:3 614.26935:4 614.6842:4 615.12787:2 616.1087:3 616.18036:3 617.2337:4 617.30542:3 618.2019:2 618.38129:1 618.47461:2 618.79034:3 619.35754:…	Unknown	Unknown	Unknown	Unknown	Unknown	Unknown	Unknown
39570	TG 43:0|TG 13:0_14:0_16:0	41.2297	754.691	C46H88O6	TG	ZRSVGPOZCZNLBE-UHFFFAOYSA-N	O=C(OCC(OC(=O)CCCCCCCCCCCCC)COC(=O)CCCCCCCCCCCCCCC)CCCCCCCCCCCC	75	white	rgb(0, 128, 0)	754.69098:76674 755.69433:45422 756.69769:14819	50.08307:3 50.18319:3 50.20363:6 50.24453:2 50.47183:3 50.85591:1 50.88472:1 50.96915:3 51.17125:3 51.40269:3 51.51241:5 51.64919:4 51.73009:2 51.77992:2 52.08768:5 52.11476:3 52.16477:2 52.28572:2 52.41307:2 52.50713:2 52.63266:2 52.75206:2 52.76882:3 52.81495:2 52.84011:2 52.95765:3 53.09843:4 53.28363:3 53.57048:3 53.66345:2 53.70785:2 53.93225:2 53.96616:3 54.22084:3 54.26334:2 54.47186:3 54.…
604.79437:2 604.87244:2 605.3551:5 605.80957:2 606.41339:3 606.8114:3 607.06732:2 607.38019:3 608.39758:4 608.7179:2 608.82471:3 609.65088:3 609.77911:1 610.72723:4 610.90552:1 611.12659:2 611.64746:2 612.67554:3 612.98987:2 613.25421:2 613.99048:2 614.16925:3 614.26935:4 614.6842:4 615.12787:2 616.1087:3 616.18036:3 617.2337:4 617.30542:3 618.2019:2 618.38129:1 618.47461:2 618.79034:3 619.35754:…	Unknown	Unknown	Unknown	Unknown	Unknown	Unknown	Unknown
39798	w/o MS2:RIKEN P-VS1 ID-9612 from Mouse_Macrophage_WT_N_F1AA	37.381	758.213	Unknown	Unknown	Unknown	Unknown	71	white	rgb(0,0,0)	758.21289:57322 759.21624:41816 760.2196:55326	50.00877:3 50.14763:3 50.20487:2 50.256:3 50.28669:5 50.33581:3 50.43413:3 50.64543:3 50.705:4 50.80985:4 50.85511:1 50.87157:5 50.91481:5 50.93952:2 50.98072:3 51.0611:3 51.10441:2 51.15806:3 51.28817:9 51.53025:6 51.5634:2 51.61936:1 51.63802:3 51.68365:4 51.6961:3 51.72307:5 51.83313:3 51.93497:4 51.9953:2 52.03692:3 52.16815:7 52.22652:3 52.26615:7 52.36007:3 52.39558:3 52.47498:1 52.51052:2 …
21.06595:4 321.10214:4 321.14352:2 321.40729:2 321.45905:2 321.53146:3 321.59875:3 321.82129:2 321.88342:1 321.95074:5 322.1734:3 322.24594:2 322.32364:1 322.47906:2 322.58273:4 322.62418:3 322.7175:1 323.01822:10 323.22571:2 323.64606:2 323.86414:5 323.97839:2 324.29013:4 324.34207:2 324.4928:3 324.72156:4 324.97122:44 325.04404:6 325.13251:3 325.24698:3 325.38229:2 325.53848:2 325.5593:3 325.65…	Unknown	Unknown	Unknown	Unknown	Unknown	Unknown	Unknown
39799	w/o MS2:RIKEN P-VS1 ID-9612 from Mouse_Macrophage_WT_N_F1AA	37.5271	758.213	Unknown	Unknown	Unknown	Unknown	71	white	rgb(0,0,0)	758.21289:57604 759.21624:43108 760.2196:51385	50.04347:6 50.06797:6 50.10881:3 50.20691:3 50.25395:3 50.28055:3 50.31124:2 50.36243:3 50.38086:2 50.40954:2 50.50793:3 50.55716:2 50.61052:3 50.68651:3 50.73377:3 50.77077:3 50.97453:3 51.00132:2 51.15806:3 51.20761:2 51.30471:5 51.31918:3 51.44743:6 51.50539:3 51.59863:3 51.66291:4 51.68158:3 51.70025:3 51.7293:5 51.77289:2 51.81443:2 51.84559:4 51.88923:3 51.95369:2 51.98698:4 52.01819:2 52.0…
40311:4 325.52286:6 325.61136:4 325.73114:2 325.80405:13 325.95514:3 326.12708:3 326.17398:2 326.37204:3 326.62231:5 326.72141:4 326.82053:1 326.96661:373 327.05533:25 327.21713:7 327.3111:8 327.3894:2 327.44684:2 327.56174:8 327.81769:4 327.84903:2 327.90649:3 327.96399:37 328.01627:6 328.08942:3 328.41879:15 328.81635:4 328.91055:5 328.95242:65 329.02045:17 329.10944:3 329.24033:5 329.52313:9 3…	Unknown	Unknown	Unknown	Unknown	Unknown	Unknown	Unknown
39800	w/o MS2:RIKEN P-VS1 ID-9612 from Mouse_Macrophage_WT_N_F1AA	38.1879	758.213	Unknown	Unknown	Unknown	Unknown	71	white	rgb(0,0,0)	758.21289:55366 759.21624:38682 760.2196:54030	50.0149:6 50.06797:3 50.10473:2 50.23963:3 50.44847:5 50.46692:3 50.52434:5 50.55306:3 50.59:2 50.61052:2 50.69473:2 50.71527:2 50.73377:5 50.77489:3 50.79751:2 50.88804:3 50.94157:2 51.01369:2 51.06316:4 51.10441:2 51.21174:4 51.27578:3 51.52404:1 51.57583:2 51.61107:2 51.75421:2 51.79366:3 51.83936:3 51.87468:5 51.9121:3 51.95785:4 52.08065:3 52.16398:3 52.18274:1 52.24946:2 52.31832:4 52.34963…
379.63437:2 379.69623:5 379.83682:2 379.87619:5 379.99429:3 380.69214:4 380.78784:3 381.12015:2 381.2948:1 381.34552:3 381.46387:2 381.63297:3 381.68372:7 381.79645:5 381.88669:3 382.11227:4 382.24768:3 382.3605:2 382.81204:3 382.86285:3 383.11136:5 383.22998:1 383.3938:3 383.56332:4 383.6481:2 383.78943:2 383.8403:1 383.89685:2 384.08344:2 384.19656:2 384.40021:3 384.50204:3 384.59259:2 384.7340…	Unknown	Unknown	Unknown	Unknown	Unknown	Unknown	Unknown
39801	w/o MS2:RIKEN P-VS1 ID-9612 from Mouse_Macrophage_WT_N_F1AA	40.0922	758.213	Unknown	Unknown	Unknown	Unknown	71	white	rgb(0,0,0)	758.21289:55156 759.21624:38690 760.2196:51752	50.06389:3 50.07614:3 50.09656:2 50.15172:4 50.41569:1 50.46077:3 50.50383:2 50.55921:4 50.69678:5 50.7235:4 50.73994:3 50.91892:3 51.01781:4 51.25925:3 51.30264:4 51.31918:2 51.33365:3 51.37708:2 51.4081:3 51.45984:2 51.56133:2 51.58205:3 51.61107:2 51.66498:2 51.74383:2 51.82689:2 51.89131:2 51.94953:3 51.9953:1 52.01819:2 52.04108:3 52.0744:1 52.08897:1 52.10564:2 52.15147:3 52.21818:2 52.6758…
:3 369.6369:2 369.69238:3 370.11417:4 370.2641:3 370.38626:3 370.47513:3 370.58066:3 370.61954:6 370.70844:2 370.90292:3 370.97516:2 371.00851:4 371.08078:11 371.29202:3 371.35321:2 371.46997:1 371.73141:2 372.12656:4 372.49405:3 372.61099:5 372.74469:2 372.89514:4 372.99545:3 373.05118:4 373.12921:3 373.263:5 373.3522:2 373.60873:3 373.74261:2 373.82071:4 373.87091:2 373.96579:1 374.03275:4 374.…	Unknown	Unknown	Unknown	Unknown	Unknown	Unknown	Unknown
39803	RIKEN P-VS1 ID-9612 from Mouse_Macrophage_WT_N_F1AA	35.3094	758.221	Unknown	Unknown	Unknown	Unknown	108	white	rgb(0,0,0)	758.2207:1553878 759.22405:1647193 760.22741:1834796	50.0213:3 50.07029:3 50.18062:3 50.2256:2 50.49181:3 50.63134:2 50.6642:2 50.72994:5 50.81836:2 50.93156:2 51.03664:4 51.11295:5 51.24094:2 51.29466:3 51.31739:1 51.33393:2 51.54089:2 51.71298:2 51.81887:2 52.03929:2 52.14134:2 52.18094:2 52.24975:2 52.34365:2 52.41675:3 52.46272:3 52.5359:3 52.57983:3 52.66775:1 52.73269:4 53.12317:6 53.14:1 53.15893:2 53.35267:2 53.41803:2 53.54887:3 53.65239:2…
91614:3 542.23193:2 542.30585:2 542.6889:4 542.85699:1 543.1394:2 544.12842:4 544.37079:4 544.68726:3 544.93646:3 545.09814:4 545.54291:4 545.73163:2 545.9137:3 546.27106:3 546.93896:3 547.26294:3 547.76257:3 548.19489:2 548.33002:1 548.38409:2 549.14117:2 549.59436:3 549.66876:1 550.0274:28 550.12213:6 550.25751:3 550.33875:2 551.23267:3 551.44275:4 551.5918:1 551.87646:2 552.41217:2 552.52747:2…	Unknown	Unknown	Unknown	Unknown	Unknown	Unknown	Unknown
39804	w/o MS2:RIKEN P-VS1 ID-9612 from Mouse_Macrophage_WT_N_F1AA	39.6026	758.221	Unknown	Unknown	Unknown	Unknown	73	white	rgb(0,0,0)	758.2207:67515 759.22405:47830 760.22741:59776	50.00702:3 50.10706:5 50.13157:6 50.1704:2 50.25423:3 50.35657:3 50.48156:3 50.49591:2 50.51847:5 50.53898:2 50.57591:3 50.61081:3 50.63955:4 50.67036:3 50.70323:2 50.81219:2 50.83688:2 50.93568:6 50.99542:3 51.1212:2 51.13564:1 51.18105:1 51.22441:2 51.26986:1 51.31739:2 51.33393:2 51.41666:3 51.46427:3 51.49739:2 51.57819:2 51.61964:2 51.67149:4 51.68808:2 51.72336:4 51.78148:2 51.7981:2 51.864…
3:2 336.14001:2 336.20352:1 336.25113:1 336.52634:3 336.64282:1 336.74341:3 336.78577:2 336.84933:2 336.96585:2 337.05063:2 337.15659:3 337.30496:2 337.44275:2 337.58591:2 337.68665:3 337.73438:4 338.05264:2 338.11099:2 338.25427:7 338.52499:3 338.71085:3 338.84363:2 338.94986:12 339.02426:3 339.14114:2 339.25809:2 339.28467:4 339.36969:5 339.39627:2 339.55048:1 339.62491:6 339.69406:3 339.77914:…	Unknown	Unknown	Unknown	Unknown	Unknown	Unknown	Unknown
39806	RIKEN P-VS1 ID-9612 from Mouse_Macrophage_WT_N_F1AA	35.0701	758.221	Unknown	Unknown	Unknown	Unknown	118	white	rgb(0,0,0)	758.22083:7599450 759.22418:7438958 760.22754:8109582	50.06184:2 50.17829:2 50.22123:4 50.30101:2 50.32148:3 50.52844:4 50.5387:2 50.65364:3 50.80162:3 50.8901:3 50.97659:3 51.02193:2 51.08585:3 51.13536:3 51.19728:3 51.23446:2 51.29231:3 51.30471:2 51.56961:3 51.58826:2 51.64632:4 51.88507:2 52.16398:4 52.21401:2 52.24321:1 52.38304:3 52.41228:2 52.55026:4 52.60257:1 52.6926:2 52.76384:3 52.91277:2 53.00307:3 53.09975:1 53.21336:5 53.2976:3 53.4219…
304:5 362.30597:2 362.41034:5 362.51474:2 362.55319:3 362.71805:13 362.75101:5 362.84445:3 362.94342:6 363.00937:4 363.10834:2 363.22385:3 363.39984:4 363.50986:1 363.95013:4 364.15936:6 364.3356:3 364.61105:8 364.6937:2 365.00238:2 365.09058:3 365.1402:7 365.23947:3 365.60355:5 365.68631:2 365.74149:2 365.8298:3 366.02298:3 366.19415:3 366.3046:6 366.47031:6 366.61948:5 366.77972:2 367.11691:3 3…	Unknown	Unknown	Unknown	Unknown	Unknown	Unknown	Unknown
39807	RIKEN P-VS1 ID-9612 from Mouse_Macrophage_WT_N_F1AA	34.9499	758.221	Unknown	Unknown	Unknown	Unknown	117	white	rgb(0,0,0)	758.22083:4697530 759.22418:3810341 760.22754:3968225	50.05368:1 50.08839:1 50.16807:2 50.24168:5 50.36652:2 50.52229:3 50.71527:2 50.76049:2 50.8119:6 50.96217:3 51.04873:3 51.13949:4 51.31504:3 51.45778:2 51.51368:4 51.58619:2 51.77912:2 51.92042:3 52.01611:2 52.13272:3 52.22652:2 52.3058:2 52.34337:3 52.39975:3 52.43736:3 52.51261:2 52.53143:2 52.80577:2 52.84562:2 53.0472:2 53.09765:2 53.32077:3 53.35238:3 53.45149:2 53.47892:2 53.52958:5 53.605…
82:2 516.88745:2 517.25488:3 517.37305:3 517.55023:3 517.76691:3 517.83258:2 518.83777:3 519.0481:3 519.21906:2 519.59387:3 519.71228:3 520.39008:2 520.7193:4 520.81146:3 521.79974:2 522.86816:10 523.04633:3 523.73285:3 523.97723:5 524.0235:2 525.14703:2 525.76221:3 525.84161:2 526.04016:2 526.31818:4 526.5896:1 526.77502:4 526.92078:3 527.13934:11 527.94794:3 528.12036:3 528.97614:3 529.06909:3 …	Unknown	Unknown	Unknown	Unknown	Unknown	Unknown	Unknown
39808	w/o MS2:RIKEN P-VS1 ID-9612 from Mouse_Macrophage_WT_N_F1AA	34.4751	758.223	Unknown	Unknown	Unknown	Unknown	83	white	rgb(0,0,0)	758.22272:242326 759.22607:254592 760.22943:307547	50.05857:5 50.10145:1 50.11779:3 50.15049:3 50.29977:2 50.41854:2 50.51284:3 50.67088:3 50.72019:2 51.17744:2 51.25591:2 51.29724:2 51.31171:3 51.50205:3 51.64504:4 51.72179:1 51.82353:4 51.85677:1 51.9025:2 51.95657:2 52.20229:3 52.31911:2 52.44651:3 52.60963:1 52.69339:2 52.70596:3 52.89677:3 52.98075:1 53.02276:3 53.04798:2 53.22256:2 53.29206:4 53.34895:2 53.4122:1 53.64443:3 53.70151:4 54.08…
0.14984:3 571.25281:3 571.34937:2 571.68738:1 571.83917:2 572.02551:2 572.4397:3 572.58466:3 573.00592:1 573.17865:3 573.53101:3 573.97339:4 574.05634:4 574.22229:2 574.61646:2 574.90704:4 575.23224:2 575.35687:4 575.5022:5 575.60602:3 575.80682:4 576.22235:3 576.26392:2 576.51331:3 576.70734:2 577.00537:2 577.28955:3 577.78192:3 577.84436:2 577.9068:3 578.11493:4 578.79504:3 579.52417:32 579.635…	Unknown	Unknown	Unknown	Unknown	Unknown	Unknown	Unknown
39823	w/o MS2:PC 33:6	35.3094	758.467	C41H70NO8P	PC	BQCYVTARKGDWRV-UHFFFAOYSA-N	O=C(OCC(OC(=O)CCCCCCC=CCC=CCC=CCC=CCC=CCC=CCC)COP(=O)([O-])OCC[N+](C)(C)C)CCCCCC	70	white	rgb(0,0,0)	758.46704:49606 759.47039:67856 760.47375:94838	50.03967:3 50.12953:2 50.14792:3 50.31153:5 50.39343:2 50.44876:3 50.47335:3 50.53077:2 50.5677:4 50.60054:3 50.61081:4 50.65803:3 50.87186:2 50.90274:2 50.9913:3 51.05314:3 51.07376:2 51.11295:2 51.27606:4 51.30706:3 51.35461:1 51.43529:1 51.45599:2 51.50982:4 51.61757:4 51.6549:2 51.71921:4 51.9415:3 52.133:5 52.32069:2 52.36245:3 52.42302:4 52.49408:3 52.56728:3 52.62797:2 52.66985:3 52.74317:…
6.57217:5 296.91516:9 296.98477:3 297.10416:31 297.15884:10 297.28821:5 297.42255:3 297.59677:29 297.68637:3 297.86563:4 297.89053:2 297.99515:5 298.10971:27 298.16452:8 298.35391:6 298.43365:7 298.71786:3 298.77774:3 298.85754:5 299.02219:6 299.18689:4 299.26175:1 299.34161:3 299.49142:4 299.58133:3 299.62128:4 299.67123:4 299.73618:2 299.80612:4 299.82611:4 300.04099:2 300.27597:6 300.31598:3 3…	Unknown	Unknown	Unknown	Unknown	Unknown	Unknown	Unknown
51:3 704.40143:2 704.78436:3 705.23645:4 705.474:4 705.91095:3 706.14862:4 706.85425:2 706.96167:4 707.1228:4 707.29163:4 707.79053:5 707.92877:3 708.08234:4 708.25891:2 708.35107:2 708.69672:4 708.97333:6 709.34216:3 709.52661:3 709.79565:3 710.3493:2 710.46466:1 710.67236:3 710.78772:4 711.02625:2 711.1109:2 711.54187:3 712.21942:4 712.37341:3 712.90497:1 712.95886:2 713.97632:3 714.19989:3 714…	Unknown	Unknown	Unknown	Unknown	Unknown	Unknown	Unknown
39824	w/o MS2:PC 33:6	35.0701	758.467	C41H70NO8P	PC	BQCYVTARKGDWRV-UHFFFAOYSA-N	O=C(OCC(OC(=O)CCCCCCC=CCC=CCC=CCC=CCC=CCC=CCC)COP(=O)([O-])OCC[N+](C)(C)C)CCCCCC	84	white	rgb(0,0,0)	758.46716:392698 759.47051:455202 760.47387:561032	50.00877:4 50.08226:3 50.23554:2 50.29282:3 50.36038:1 50.43208:3 50.48948:3 50.60231:4 50.63721:3 50.68034:3 50.73788:3 50.84894:2 50.86951:3 50.90863:1 51.12917:5 51.1849:3 51.24892:6 51.32331:2 51.35639:3 51.39569:4 51.4702:2 51.48262:2 51.57376:2 51.76459:4 51.93081:4 51.98698:3 52.0619:3 52.1473:2 52.28075:5 52.50843:5 52.55653:1 52.63187:2 52.79319:5 52.80997:2 52.90648:2 52.93586:2 52.9988…
2:2 312.65237:4 312.68298:2 312.91776:4 312.9841:2 313.09644:3 313.14749:1 313.20367:3 313.28537:3 313.34668:2 313.49481:3 313.75546:4 313.83212:6 313.87814:4 314.27704:3 314.41006:7 314.50726:3 314.5687:4 314.70688:8 314.81952:2 314.90146:4 314.96802:23 315.07559:2 315.11142:3 315.23438:2 315.29587:2 315.57776:2 315.75208:4 315.93155:3 316.23425:6 316.2753:4 316.36768:2 316.46521:1 316.51654:3 3…	Unknown	Unknown	Unknown	Unknown	Unknown	Unknown	Unknown
39830	PC 34:2|PC 15:1_19:1	27.0637	758.562	C42H80NO8P	PC	HHUYKUHJEUXRDC-UHFFFAOYSA-N	O=C(OCC(OC(=O)CCCCCCCC=CCCCCCCCCC)COP(=O)([O-])OCC[N+](C)(C)C)CCCCCCCC=CCCCCC	80	white	rgb(50, 205, 50)	758.56244:242142 759.56579:151171 760.56915:65201	50.07234:2 50.15813:2 50.28492:2 50.35657:2 50.44261:3 50.54308:3 50.63955:3 50.75255:4 50.82247:3 50.89244:4 51.01191:4 51.04695:2 51.08407:2 51.12739:3 51.23267:3 51.30912:3 51.33186:3 51.4146:2 51.44564:3 51.58855:5 51.64867:2 51.71921:4 51.75449:8 51.87912:4 51.92902:2 52.07676:3 52.10801:3 52.24349:1 52.38333:3 52.47735:3 52.6196:3 52.68032:4 52.73898:2 52.81445:3 52.82703:2 52.87948:2 52.92…
494.68082:3 495.09805:3 495.26501:5 495.74036:1 495.79819:2 495.90741:1 496.35089:21 496.42807:5 496.72385:2 496.78818:2 496.94897:2 497.16129:2 497.39935:9 497.87573:3 498.1011:2 498.23636:1 498.33942:9 498.41672:3 498.50046:3 499.03537:3 499.18365:4 499.24811:3 499.29324:19 499.45447:2 499.64795:2 500.11893:4 500.20282:1 500.319:2 500.35773:3 500.40936:4 500.57721:3 500.758:2 500.85486:2 500.95…	Unknown	Unknown	Unknown	Unknown	Unknown	Unknown	Unknown
39832	PC 34:2|PC 17:1_17:1	26.6664	758.563	C42H80NO8P	PC	RXPVDHQFHIMZPN-UHFFFAOYSA-N	O=C(OCC(OC(=O)CCCCCCCC=CCCCCCCC)COP(=O)([O-])OCC[N+](C)(C)C)CCCCCCCC=CCCCCCCC	76	white	rgb(50, 205, 50)	758.56256:70161 759.56591:43311 760.56927:26338	50.05368:2 50.08022:2 50.18647:5 50.23145:2 50.3051:2 50.35629:3 50.39315:3 50.62695:2 50.74405:4 50.75433:3 50.88187:1 51.00956:3 51.14155:1 51.15806:2 51.18283:2 51.2262:4 51.24272:2 51.29851:2 51.32538:2 51.35846:5 51.40397:3 51.44535:4 51.49711:2 51.52818:2 51.69402:5 51.7376:4 51.75421:2 51.80197:2 51.92042:3 51.99946:3 52.14314:2 52.22026:2 52.25364:6 52.34755:2 52.37051:3 52.39975:2 52.460…
397.41928:2 397.51709:2 397.97174:2 398.15021:2 398.54184:2 398.68588:3 398.85873:3 398.92792:6 398.97977:3 399.33722:3 399.52176:2 399.56213:1 399.72366:4 399.76984:4 399.82751:3 399.89099:4 400.30081:3 400.90726:4 401.29446:7 401.3754:4 401.41586:6 401.58353:11 401.62979:3 401.80331:3 401.97107:4 402.32407:42 402.90887:2 402.9668:3 403.15796:2 403.6564:4 403.84195:4 403.89993:5 404.14355:2 404.…	Unknown	Unknown	Unknown	Unknown	Unknown	Unknown	Unknown
39914	Unknown	34.9957	759.35	Unknown	Unknown	Unknown	Unknown	79	white	rgb(0,0,0)	759.34955:114896 760.3529:132618 761.35626:121456	50.06184:2 50.30715:2 50.36448:2 50.42388:1 50.45052:2 50.67213:2 50.77489:2 51.36053:2 51.73553:2 52.01403:2 52.36425:2 52.73031:1 53.00307:3 53.38822:2 53.6204:3 53.80863:2 53.99718:5 54.61174:3 54.72908:3 54.8487:3 54.90855:3 55.29412:2 55.37139:2 56.0909:2 56.12765:1 56.19036:1 56.20983:2 56.23796:2 56.6477:2 56.92604:2 57.04585:3 57.3492:3 57.9715:3 58.21343:1 58.44484:3 58.61925:3 59.07082:…
39922	w/o MS2:SM 38:9;3O	31.3063	759.516	C43H71N2O7P	SM	XYKCBTLSNVWITA-UHFFFAOYSA-N	O=C(NC(COP(=O)([O-])OCC[N+](C)(C)C)C(O)C(O)C=CCCC=CCCC=CCC)CCC=CCC=CCC=CCC=CCC=CCC=CCC	77	white	rgb(0,0,0)	759.51642:93860 760.51977:52972 761.52313:25411	50.03763:4 50.06825:3 50.16018:2 50.25219:3 50.28492:3 50.30539:2 50.43646:2 50.46926:2 50.58207:5 50.6026:5 50.62723:3 50.74639:2 50.92332:2 50.97276:3 51.01191:2 51.11707:3 51.14803:4 51.22855:3 51.243:2 51.5181:3 51.61964:5 51.63208:2 51.6549:2 51.73373:2 51.78771:2 51.81471:2 51.86457:3 52.06844:10 52.14134:4 52.21429:3 52.28313:2 52.31443:3 52.35827:5 52.38333:1 52.43764:1 52.49408:2 52.5505…
72:3 387.41547:3 387.73926:3 387.88132:4 388.02344:2 388.26788:2 388.30768:3 388.35886:2 388.85376:1 388.94482:2 389.40024:2 389.44009:3 389.73056:3 389.81601:2 389.96988:3 390.18643:2 390.38596:3 390.44299:1 390.56274:3 390.63116:4 390.70532:2 390.9278:2 391.16174:2 391.44717:3 391.80121:5 391.8812:2 392.26401:2 392.5441:2 392.66418:2 392.72708:3 392.77283:3 392.8815:3 393.01306:4 393.1618:3 393…	Unknown	Unknown	Unknown	Unknown	Unknown	Unknown	Unknown
39923	w/o MS2:SM 38:9;3O	31.1262	759.516	C43H71N2O7P	SM	XYKCBTLSNVWITA-UHFFFAOYSA-N	O=C(NC(COP(=O)([O-])OCC[N+](C)(C)C)C(O)C(O)C=CCCC=CCCC=CCC)CCC=CCC=CCC=CCC=CCC=CCC=CCC	73	white	rgb(0,0,0)	759.51654:82570 760.51989:45556 761.52325:23960	50.01081:2 50.05572:2 50.06797:3 50.10065:3 50.21509:4 50.23145:3 50.32148:4 50.34605:5 50.3952:4 50.41774:3 50.43413:5 50.46282:2 50.52024:3 50.58589:6 50.66802:2 50.72966:2 50.76255:2 50.86128:5 50.89833:7 50.95187:3 51.00544:2 51.11473:3 51.14774:5 51.21587:2 51.23239:2 51.26338:4 51.3626:3 51.40604:1 51.44949:3 51.60485:4 51.67535:3 51.73345:6 51.77705:2 51.81651:3 51.87884:5 51.89547:2 51.93…
1.21725:5 331.25928:1 331.34332:4 331.61652:4 331.77945:1 331.832:2 331.93188:3 331.98972:4 332.0686:2 332.10013:3 332.21057:3 332.26843:3 332.32629:2 332.55255:5 332.79993:3 332.93155:1 333.15799:3 333.26859:2 333.33182:3 333.4003:2 333.69016:2 333.87469:3 334.11728:4 334.31247:3 334.51828:3 334.63968:3 334.7558:3 334.8667:2 334.92477:6 335.36853:3 335.45309:4 335.51123:4 335.72269:6 335.89191:2…	Unknown	Unknown	Unknown	Unknown	Unknown	Unknown	Unknown
39989	Unknown	27.2249	760.193	Unknown	Unknown	Unknown	Unknown	66	white	rgb(0,0,0)	760.19269:84093 761.19604:87060 762.1994:114344	50.15785:4 50.20282:3 50.28259:3 50.36038:2 50.60436:4 50.61873:5 50.71733:2 50.7461:4 50.80162:1 50.82013:3 50.9972:3 51.04461:3 51.16013:3 51.74383:3 51.79158:3 52.03901:2 52.17857:1 52.35381:1 52.45826:3 52.60257:2 52.63396:2 52.67584:3 52.70517:3 52.77433:1 53.03459:2 53.07663:4 53.12289:4 53.15234:2 53.17758:3 53.2997:5 53.33131:2 53.35449:3 53.37557:2 53.44305:4 53.50425:1 53.5866:2 53.7514…
321:2 535.48682:3 535.68719:3 535.97437:2 536.1214:2 536.26172:2 536.52234:2 536.83655:1 537.01709:2 537.23773:2 537.60565:2 537.75287:3 538.12097:2 538.21472:2 538.52942:3 539.07861:3 539.38019:3 539.80249:2 539.96338:2 540.26514:3 540.49994:2 540.55359:4 540.95624:3 541.04346:3 541.68134:6 541.79547:4 542.11792:2 542.68921:5 542.81689:5 543.02533:5 543.20691:3 543.3078:2 543.50958:2 543.63068:3…	Unknown	Unknown	Unknown	Unknown	Unknown	Unknown	Unknown
39998	Unknown	35.036	760.217	Unknown	Unknown	Unknown	Unknown	116	white	rgb(0,0,0)	760.21655:1414549 761.2199:889370 762.22326:569826	50.19669:3 50.27032:2 50.31739:3 50.34605:2 50.66186:2 50.68651:2 50.77077:2 50.84688:2 50.95805:2 51.42259:2 51.45363:2 51.48469:1 51.62765:2 51.64424:1 51.68158:3 51.78535:2 51.82897:3 51.95993:2 52.1223:1 52.2015:2 52.23278:1 52.47289:4 52.70936:1 52.76804:3 52.88549:3 53.07452:3 53.16285:2 53.32077:3 53.67536:2 53.68804:4 53.74515:1 53.77053:2 53.80228:2 53.99295:2 54.59254:3 55.21261:3 55.62…
39999	Unknown	34.904	760.217	Unknown	Unknown	Unknown	Unknown	114	white	rgb(0,0,0)	760.21655:2743650 761.2199:1399950 762.22326:899688	50.03735:4 50.27236:2 50.28669:2 50.39725:5 50.51408:1 50.56126:2 50.58794:3 50.67624:1 50.71527:2 50.74199:2 50.76872:5 50.92716:2 51.10441:5 51.15187:3 51.19935:3 51.23859:1 51.30264:2 51.37914:2 51.41638:2 51.5261:1 51.57169:3 51.69402:2 51.71892:2 51.81027:3 52.02235:2 52.07232:2 52.1223:2 52.16815:4 52.19316:2 52.23069:2 52.34337:2 52.35798:2 52.37678:2 52.70726:3 53.06821:4 53.1313:3 53.181…
423.67416:5 423.97714:1 424.1257:2 424.28024:2 424.43478:2 424.56558:3 424.68451:3 425.22583:3 425.40436:3 425.45792:6 425.65436:4 425.83896:2 426.18439:4 426.40485:4 426.53595:4 426.58957:3 426.8757:3 426.94727:3 427.3707:2 428.4093:3 428.71994:2 428.9769:3 429.0845:694 429.20404:24 429.24591:9 429.32959:8 429.36548:5 429.42526:4 429.61066:25 429.66449:12 429.76019:3 429.86191:3 429.94568:10 429…	Unknown	Unknown	Unknown	Unknown	Unknown	Unknown	Unknown
40067	PC 34:1|PC 16:0_18:1	29.0173	760.582	C42H82NO8P	PC	WTJKGGKOPKCXLL-UHFFFAOYSA-N	O=C(OCC(OC(=O)CCCCCCCC=CCCCCCCCC)COP(=O)([O-])OCC[N+](C)(C)C)CCCCCCCCCCCCCCC	86	white	rgb(50, 205, 50)	760.58246:423780 761.58581:328610 762.58917:85472	50.25832:6 50.38729:3 50.42622:4 50.50411:5 50.58823:2 50.6067:1 50.70323:3 50.9398:4 50.96452:2 51.01191:4 51.27606:3 51.31326:1 51.33186:2 51.45392:3 51.52639:2 51.69016:2 51.75657:3 51.78771:3 51.92486:2 52.26018:3 52.27269:3 52.41048:4 52.43973:2 52.53799:1 52.68241:3 52.79348:2 52.82493:2 52.8564:3 52.95925:4 53.05589:1 53.08532:2 53.35267:1 53.46655:3 54.03564:2 54.0802:2 54.10355:3 54.2352…
40069	PC 34:1|PC 16:0_18:1	28.619	760.584	C42H82NO8P	PC	WTJKGGKOPKCXLL-UHFFFAOYSA-N	O=C(OCC(OC(=O)CCCCCCCC=CCCCCCCCC)COP(=O)([O-])OCC[N+](C)(C)C)CCCCCCCCCCCCCCC	85	white	rgb(50, 205, 50)	760.58258:112192 761.58593:77818 762.58929:23716	50.09044:3 50.18647:1 50.28669:3 50.32557:2 50.37676:3 50.39725:4 50.42388:2 50.48537:3 50.51818:2 50.57768:4 50.66597:5 50.86746:5 50.89833:2 50.95187:3 51.02193:2 51.03636:5 51.0611:1 51.08791:3 51.17458:2 51.31298:1 51.41018:2 51.55096:2 51.69817:4 51.97241:2 52.04941:1 52.07232:2 52.16606:4 52.24946:4 52.41438:3 52.51679:3 52.58583:2 52.61931:2 52.69679:1 52.71564:3 52.78061:2 52.85821:2 52.9…
.07416:5 538.1344:3 538.26825:1 538.41559:4 538.74371:5 538.92456:2 539.64825:4 539.86279:1 540.07068:2 540.19141:2 540.24506:3 540.71466:3 540.81531:2 541.00323:3 541.57385:3 541.67462:5 541.90967:2 542.13812:4 542.40686:1 542.54803:3 542.84381:1 542.94464:3 543.03882:3 543.67108:1 543.75854:1 543.8797:1 544.27679:3 544.42493:3 544.58649:1 545.341:2 545.65771:2 545.99481:4 546.05548:3 546.50739:…	Unknown	Unknown	Unknown	Unknown	Unknown	Unknown	Unknown
40150	Unknown	35.036	761.219	Unknown	Unknown	Unknown	Unknown	107	white	rgb(0,0,0)	761.21136:629821 762.21471:516744 763.21807:179036	50.03531:5 50.21714:3 50.28873:2 50.30306:2 50.44028:1 50.52639:1 50.69883:2 50.71322:2 50.87157:2 50.98072:2 51.04667:2 51.10441:3 51.13949:2 51.28817:3 51.33572:2 51.42673:2 51.43914:3 51.4909:1 51.56754:1 51.65876:2 51.69817:3 51.86013:2 51.89755:2 52.15147:3 52.20358:2 52.38931:2 52.47498:3 52.66328:3 52.93166:2 53.09975:3 53.186:3 53.30392:4 53.36292:3 53.61407:3 53.68593:3 53.77053:2 54.116…
26.29169:2 526.40424:2 527.47729:6 527.77557:1 528.07391:3 528.71735:5 528.75714:1 528.87659:3 528.95624:1 529.02258:1 529.08234:4 529.40765:2 529.9057:4 530.06512:2 530.20465:2 530.71643:4 530.78955:2 530.88928:2 531.05548:2 531.21509:3 531.28162:1 531.94031:4 532.17993:3 532.45953:3 533.15222:4 534.22552:3 534.28552:1 534.70587:2 534.91937:2 535.3266:5 535.58032:3 536.30176:1 536.71619:4 537.15…	Unknown	Unknown	Unknown	Unknown	Unknown	Unknown	Unknown
40151	Unknown	34.904	761.219	Unknown	Unknown	Unknown	Unknown	106	white	rgb(0,0,0)	761.21936:1252794 762.22271:794744 763.22607:263431	50.00673:1 50.04551:3 50.0741:3 50.26622:3 50.58384:3 50.87157:1 50.88598:3 51.18903:3 51.39983:7 51.46605:3 51.58205:2 51.60278:2 51.64009:4 51.67535:2 51.77705:3 52.00154:3 52.07232:2 52.15356:2 52.17648:2 52.24321:5 52.65071:6 52.75546:5 52.8708:3 52.91487:4 52.96106:1 53.07242:1 53.14602:2 53.44516:1 53.48526:2 53.53803:2 53.76419:4 53.79805:3 53.83192:2 54.04173:3 54.0587:1 54.13086:3 54.383…
971:2 506.80115:3 507.02853:1 507.10001:42 507.29498:7 507.42499:14 507.45749:16 507.52249:2 508.09473:63 508.20529:4 509.16852:5 509.2662:2 509.43552:1 509.60486:4 510.21738:3 510.59549:2 510.66724:2 510.83679:3 511.37173:4 511.4892:3 511.54791:5 511.61319:3 511.70459:2 511.77637:3 512.00488:4 512.12244:2 512.50122:5 512.79523:5 513.17432:1 513.49469:4 513.64508:1 513.73663:1 513.81512:2 514.286…	Unknown	Unknown	Unknown	Unknown	Unknown	Unknown	Unknown
40732	w/o MS2:DG 46:10	5.6617	767.554	C49H76O5	DG	XLDUKAYSVRYHHX-UHFFFAOYSA-N	O=C(OCC(OC(=O)CCCCCCC=CCC=CCC=CCC=CCC=CCC=CCC=CCC=CCC=CCC=CCC)CO)CCCCCCC	55	white	rgb(0,0,0)	767.55389:12522 768.55724:13043 769.5606:3006	50.0251:2 50.18442:2 50.23145:3 50.36857:2 50.64338:3 50.67213:3 50.70295:1 50.81808:3 50.87157:2 51.156:5 51.27991:2 51.46399:2 51.66498:2 51.76044:2 51.85598:3 51.88507:3 52.26615:5 52.35381:2 52.53143:2 52.67794:2 52.94006:3 53.12078:3 53.17969:3 53.34817:1 53.45993:4 53.48948:2 53.9675:2 54.17545:1 54.45192:3 54.82733:2 54.97914:2 55.60785:3 55.93109:2 56.09306:2 56.79766:3 57.10253:3 57.1199…
40736	w/o MS2:SM 38:5;3O	5.67358	767.578	C43H79N2O7P	SM	YIQXZLJDELLFRG-UHFFFAOYSA-N	O=C(NC(COP(=O)([O-])OCC[N+](C)(C)C)C(O)C(O)CCCC=CCCC)CCCCCCCCCCCCC=CCC=CCC=CCC=CCC	54	white	rgb(0,0,0)	767.57788:22792 768.58123:22220 769.58459:5651	50.0251:2 50.18442:2 50.23145:3 50.36857:2 50.64338:3 50.67213:3 50.70295:1 50.81808:3 50.87157:2 51.156:5 51.27991:2 51.46399:2 51.66498:2 51.76044:2 51.85598:3 51.88507:3 52.26615:5 52.35381:2 52.53143:2 52.67794:2 52.94006:3 53.12078:3 53.17969:3 53.34817:1 53.45993:4 53.48948:2 53.9675:2 54.17545:1 54.45192:3 54.82733:2 54.97914:2 55.60785:3 55.93109:2 56.09306:2 56.79766:3 57.10253:3 57.1199…
41122	Unknown	38.022	772.27	Unknown	Unknown	Unknown	Unknown	85	white	rgb(0,0,0)	772.26971:206029 773.27306:238496 774.27642:295954	50.22969:3 50.36681:1 50.39343:2 50.59644:2 50.76489:3 50.85539:3 51.04902:1 51.1439:3 51.18105:2 51.34634:2 51.45806:4 51.52432:2 51.7981:2 51.90615:6 52.01223:2 52.21846:5 52.23932:4 52.2873:4 52.48989:2 52.78719:3 53.04538:3 53.38007:3 53.42225:3 53.6228:2 53.88938:1 53.94447:4 53.98475:2 54.24585:5 54.40111:3 54.5502:3 54.60776:2 55.02437:4 55.09717:1 55.23648:3 55.2708:2 55.35665:2 55.75886:…
741:3 675.03699:1 675.93695:3 676.06451:3 676.12451:2 676.26709:4 677.93402:3 678.14441:2 678.19702:2 678.27972:3 678.33984:1 678.46008:1 678.52771:2 679.62561:5 679.9566:3 680.51355:3 680.83728:3 680.9126:4 681.70343:3 681.84662:2 682.53998:3 684.10895:3 684.31274:2 685.00739:2 685.32465:2 685.71753:4 686.70776:3 687.0556:1 687.88031:1 687.99384:2 688.9024:3 689.06146:4 689.12964:3 689.6676:3 69…	Unknown	Unknown	Unknown	Unknown	Unknown	Unknown	Unknown
41123	Unknown	37.8625	772.27	Unknown	Unknown	Unknown	Unknown	88	white	rgb(0,0,0)	772.2699:953856 773.27325:1083881 774.27661:1194053	50.08635:4 50.11699:3 50.23145:2 50.28464:4 50.29487:2 50.55511:1 50.60026:2 50.80162:3 51.01987:2 51.65668:4 51.67535:2 51.90586:4 52.01819:1 52.31206:3 52.34128:3 52.45826:2 52.66328:2 53.14182:2 53.2302:2 53.266:2 53.70919:2 54.69067:4 54.77179:3 54.79315:2 55.14616:4 55.39931:4 55.47881:4 55.65089:2 55.66381:3 55.72626:3 55.90735:4 56.02393:2 56.22714:4 56.27692:2 56.42638:1 56.62381:3 56.649…
41291	Unknown	30.262	774.244	Unknown	Unknown	Unknown	Unknown	64	white	rgb(0,0,0)	774.24384:77489 775.24719:86460 776.25055:89329	50.04347:3 50.06389:2 50.09452:3 50.12925:4 50.256:3 50.28669:2 50.43413:5 50.45052:1 50.47307:2 50.54075:3 50.57358:3 50.63721:4 50.67213:1 50.68856:1 50.71527:4 50.75433:2 50.85717:2 50.89216:4 51.08791:5 51.11266:2 51.1333:2 51.15806:3 51.23033:5 51.40397:3 51.48055:3 51.53232:6 51.55304:3 51.66913:2 51.74383:1 51.77289:3 51.86221:3 51.9225:4 52.1223:1 52.17857:2 52.27658:4 52.35381:3 52.60257…
4:2 417.24243:2 417.52542:3 417.66104:3 417.78488:4 418.19785:4 418.41034:1 418.45755:3 418.83542:3 418.94763:3 419.13666:4 419.76901:1 419.83997:4 419.96414:4 420.27762:5 420.34271:5 420.47879:2 420.86349:7 421.09439:2 421.30759:3 421.85861:3 422.21429:3 422.4693:3 422.51675:4 422.65912:3 422.78964:3 422.93207:4 423.09824:3 423.43661:3 423.48413:1 423.53165:6 423.78705:3 423.88208:3 423.95932:3 …	Unknown	Unknown	Unknown	Unknown	Unknown	Unknown	Unknown
41403	Unknown	38.0035	775.272	Unknown	Unknown	Unknown	Unknown	72	white	rgb(0,0,0)	775.27173:60949 776.27508:54698 777.27844:27440	50.11727:3 50.16835:3 50.18879:3 50.22355:2 50.29515:3 50.34633:2 50.45695:2 50.50616:3 50.54514:4 50.5595:3 50.61286:1 50.74228:3 50.88009:1 50.93156:1 50.9707:3 51.0717:2 51.14596:5 51.22648:4 51.25333:3 51.29052:2 51.58233:2 51.70261:4 51.72543:4 51.76487:3 51.84795:6 51.9415:1 52.01223:2 52.04762:2 52.18927:5 52.25809:3 52.36036:2 52.3896:3 52.44391:3 52.63216:1 52.88577:3 52.90046:5 53.00126…
:3 391.82977:3 391.91547:2 392.25259:5 392.44119:3 392.53268:2 392.60699:2 393.17899:2 393.47656:5 393.72845:2 393.88309:3 394.00909:4 394.1351:3 394.53049:2 394.73114:3 395.05225:2 395.35056:3 395.41367:3 395.7695:3 396.62534:2 396.6828:2 396.86099:2 397.19449:3 397.33252:3 397.9137:2 398.02881:2 398.0979:5 398.22458:3 398.2764:3 399.06:3 399.19836:4 399.61359:5 399.7001:2 399.8559:2 399.90784:4…	Unknown	Unknown	Unknown	Unknown	Unknown	Unknown	Unknown
41405	Unknown	37.845	775.272	Unknown	Unknown	Unknown	Unknown	82	white	rgb(0,0,0)	775.27191:263220 776.27526:219420 777.27862:94638	50.23963:2 50.27032:4 50.37062:2 50.41159:2 50.69678:2 51.19728:2 51.26958:2 51.29644:1 51.51368:3 51.55511:2 51.65668:2 51.76667:2 51.86013:3 51.89963:2 51.94121:2 52.16189:5 52.18482:2 52.25155:4 52.27241:2 52.31832:2 52.37678:2 52.50425:2 52.66956:3 52.82045:5 52.8708:5 53.20915:3 53.51058:3 53.68593:2 53.79382:3 53.88274:2 54.06294:2 54.07991:3 54.14572:3 54.23069:4 54.59468:6 54.6928:3 54.82…
41468	RIKEN P-VS1 ID-10288 from Mouse_Macrophage_WT_N_F1	22.8083	776.228	Unknown	Unknown	Unknown	Unknown	75	white	rgb(0,0,0)	776.22833:236679 777.23168:285902 778.23504:287564	50.01286:3 50.1415:4 50.2335:5 50.26418:2 50.35219:2 50.387:3 50.41364:3 50.45667:2 50.50998:3 50.57973:1 50.61668:2 50.63105:3 50.68445:2 50.72966:1 50.82013:2 50.86334:3 50.88187:3 51.02605:3 51.25512:2 51.42673:1 51.45156:3 51.51782:2 51.67743:1 51.76044:2 51.86845:1 51.94329:2 52.08273:3 52.41647:2 52.44363:2 52.47916:2 52.50634:2 52.5942:6 52.63815:1 52.657:3 52.88968:3 53.0493:3 53.17337:1 …
72.73224:2 572.97394:1 573.07758:2 573.40918:2 573.48523:2 573.63031:2 573.78931:3 574.03815:3 574.66748:2 574.8266:3 575.02722:2 575.31793:2 575.49786:3 576.27344:3 576.60602:3 576.85547:1 576.95947:2 577.41699:2 577.56958:1 577.77069:2 578.61023:3 578.71436:4 578.98517:3 579.11707:2 579.31848:2 579.74915:1 579.81171:3 579.91595:2 579.9715:2 580.52759:2 580.69446:3 580.73621:3 580.97961:3 581.91…	Unknown	Unknown	Unknown	Unknown	Unknown	Unknown	Unknown
41619	Unknown	18.3134	778.207	Unknown	Unknown	Unknown	Unknown	57	white	rgb(0,0,0)	778.20734:15598 779.21069:19865 780.21405:19451	50.02306:3 50.03735:2 50.19464:3 50.22736:1 50.37676:6 50.43003:3 50.5428:2 50.61873:2 50.66186:2 50.73172:2 50.95393:2 51.14568:3 51.17458:5 51.31091:3 51.37294:2 51.42052:3 51.48262:1 51.66291:3 51.92665:5 52.22235:4 52.33502:2 52.39975:2 52.53562:3 52.55235:4 52.60466:2 52.71774:4 52.74917:3 52.99887:3 53.07032:2 53.10606:2 53.16496:2 53.2281:1 53.44305:3 53.50003:3 53.52536:2 53.55914:1 53.64…
4:3 545.81281:2 546.36572:4 546.61536:3 546.64905:2 547.02692:3 547.24969:2 547.33069:1 547.87769:3 548.23572:2 548.43842:3 548.95209:3 549.43225:4 549.90582:2 550.44733:37 550.52856:6 550.61658:3 550.65717:3 550.84003:2 551.68695:4 551.84961:3 552.39203:3 553.28082:3 553.64746:1 554.00055:3 554.23151:2 554.63239:2 554.84308:3 555.14899:3 556.0332:4 556.18292:3 556.3667:4 556.47559:2 556.99304:3 …	Unknown	Unknown	Unknown	Unknown	Unknown	Unknown	Unknown
41667	TG 44:3;1O|TG 15:0_14:1_15:2;1O	41.0573	778.65	C47H84O7	OxTG	VFWHEOXUWVJSBO-UHFFFAOYSA-N	O=C(OCC(OC(=O)CCCCCCCC=CCCCC)COC(=O)CCCCCCC(O)C=CCC=CCC)CCCCCCCCCCCCCC	66	white	rgb(0, 128, 20)	778.65015:34888 779.6535:33429 780.65686:19115	50.04755:2 50.49358:3 50.64954:2 50.91275:4 50.93334:2 51.19109:3 51.30058:3 51.4019:2 51.66706:4 51.91834:2 51.95161:2 52.20567:4 52.31623:3 52.37051:4 52.79739:2 52.94636:2 52.98837:1 53.0493:2 53.1839:3 53.52325:4 53.53381:2 53.60984:3 53.9124:4 54.05021:2 54.22219:5 54.28382:3 54.62453:3 54.75684:2 54.82733:2 55.06904:3 55.11616:2 55.35422:4 55.38213:5 55.42723:3 55.48096:2 55.59063:2 55.7995…
41686	TG 45:2|TG 13:0_14:0_18:2	41.1102	778.69	C48H88O6	TG	ZTNXHBGVTGJSDX-UHFFFAOYSA-N	O=C(OCC(OC(=O)CCCCCCCCCCCCC)COC(=O)CCCCCCCCCCCC)CCCCCCCC=CCC=CCCCCC	77	white	rgb(0, 128, 0)	778.69037:204205 779.69372:147044 780.69708:60758	50.04755:2 50.49358:3 50.64954:2 50.91275:4 50.93334:2 51.19109:3 51.30058:3 51.4019:2 51.66706:4 51.91834:2 51.95161:2 52.20567:4 52.31623:3 52.37051:4 52.79739:2 52.94636:2 52.98837:1 53.0493:2 53.1839:3 53.52325:4 53.53381:2 53.60984:3 53.9124:4 54.05021:2 54.22219:5 54.28382:3 54.62453:3 54.75684:2 54.82733:2 55.06904:3 55.11616:2 55.35422:4 55.38213:5 55.42723:3 55.48096:2 55.59063:2 55.7995…
42050	TG 45:0|TG 14:0_15:0_16:0	42.2292	782.722	C48H92O6	TG	RIBSYLFDZQICKH-UHFFFAOYSA-N	O=C(OCC(OC(=O)CCCCCCCCCCCCCC)COC(=O)CCCCCCCCCCCCCCC)CCCCCCCCCCCCC	96	white	rgb(0, 128, 0)	782.72156:613579 783.72491:419289 784.72827:168133	50.08459:5 50.28902:2 50.69912:3 50.82042:6 51.17486:2 51.34427:4 51.37322:3 51.43943:2 51.51603:4 51.78771:2 52.18302:3 52.33321:3 52.45018:3 52.47108:3 52.55473:3 52.60495:4 52.63006:3 52.73898:3 52.95925:1 53.0664:3 53.28313:3 53.35478:2 53.4349:2 53.45811:4 53.53831:3 53.76659:3 54.34579:4 54.44794:5 54.53102:3 54.71016:1 54.84685:2 55.05648:29 55.10788:3 55.16573:3 55.22147:2 55.29011:3 55.5…
42216	PC 36:3|PC 19:1_17:2	26.8711	784.581	C44H82NO8P	PC	SYYFMHOTYSEQJV-UHFFFAOYSA-N	O=C(OCC(OC(=O)CCCCCCCC=CCC=CCCCC)COP(=O)([O-])OCC[N+](C)(C)C)CCCCCCCC=CCCCCCCCCC	54	white	rgb(50, 205, 50)	784.58105:28423 785.5844:21340 786.58776:9589	50.05244:3 50.10554:4 50.12801:1 50.21181:2 50.34481:3 50.36733:3 50.46363:2 50.5395:3 50.62775:3 50.78186:4 50.80654:2 50.87032:3 51.20221:2 51.21667:3 51.43787:2 51.59943:3 51.64089:1 51.66578:3 51.70312:1 51.77369:2 51.85054:5 51.90042:4 51.93369:3 52.50713:2 52.6201:3 52.70805:1 52.88417:3 52.94295:3 52.97655:2 53.03747:2 53.08792:2 53.1405:3 53.2352:1 53.27942:2 53.31313:2 53.44173:4 53.5071…
38 697.70367:17 697.96289:1 698.22974:2 698.34412:4 698.66437:3 698.96191:2 699.45782:2 699.68683:4 699.76312:3 699.87:2 699.93872:2 700.05322:2 700.46558:1 700.54193:2 701.03845:3 701.22949:3 701.367:2 702.62085:3 703.54669:2 703.77631:3 703.86816:2 704.16675:3 704.51904:3 705.50739:2 705.85236:5 706.2204:4 707.19458:3 707.24829:3 707.37878:3 707.83167:1 708.08502:5 708.68408:3 708.83771:2 708.9…	Unknown	Unknown	Unknown	Unknown	Unknown	Unknown	Unknown
42397	PC 36:2|PC 18:1_18:1	28.8853	786.594	C44H84NO8P	PC	SNKAWJBJQDLSFF-UHFFFAOYSA-N	O=C(OCC(OC(=O)CCCCCCCC=CCCCCCCCC)COP(=O)([O-])OCC[N+](C)(C)C)CCCCCCCC=CCCCCCCCC	56	white	rgb(50, 205, 50)	786.59357:26900 787.59692:19634 788.60028:7205	50.00877:3 50.03735:1 50.11494:2 50.14763:2 50.20078:3 50.2335:2 50.31943:2 50.36857:3 50.43413:2 50.49973:3 50.5387:3 50.73172:6 50.83042:6 50.87569:1 50.90451:2 51.06523:3 51.09822:2 51.27991:2 51.30884:2 51.35846:2 51.48262:3 51.50125:2 51.55718:3 51.6235:1 51.68573:2 51.7459:2 51.87884:2 51.95161:3 51.98489:1 51.99946:2 52.02443:4 52.09106:3 52.12022:1 52.29745:3 52.31414:2 52.3559:2 52.3726:…
5:2 429.70038:4 429.95764:2 430.09528:3 430.13718:2 430.38257:5 430.46637:1 430.54422:2 430.96945:4 431.26303:4 431.35291:3 431.41885:1 431.47278:3 431.76654:2 431.94046:6 432.11438:3 432.23438:4 432.42636:2 432.6304:3 432.75046:3 433.1167:3 433.82565:4 433.96991:2 434.07812:3 434.21039:5 434.34268:3 434.42087:3 434.60132:1 434.70963:3 435.0827:2 435.21515:4 435.39575:2 435.81735:3 435.88361:2 43…	Unknown	Unknown	Unknown	Unknown	Unknown	Unknown	Unknown
42398	PC 36:2|PC 18:1_18:1	29.2487	786.594	C44H84NO8P	PC	SNKAWJBJQDLSFF-UHFFFAOYSA-N	O=C(OCC(OC(=O)CCCCCCCC=CCCCCCCCC)COP(=O)([O-])OCC[N+](C)(C)C)CCCCCCCC=CCCCCCCCC	61	white	rgb(50, 205, 50)	786.60303:25026 787.60638:22813 788.60974:8433	50.03815:2 50.05857:1 50.09941:2 50.14027:2 50.19136:3 50.49848:3 50.57233:2 50.5908:1 50.64418:5 50.66882:3 50.89296:1 50.95267:3 50.98976:3 51.21873:3 51.33858:4 51.62845:3 51.65333:1 51.72594:3 51.82977:3 51.96904:4 52.01274:3 52.10851:3 52.16685:3 52.25443:1 52.35877:1 52.44233:2 52.47995:3 52.51549:4 52.58452:3 52.64732:2 52.84011:3 52.91566:3 52.97655:3 52.99965:2 53.25625:1 53.39954:2 53.4…
719:6 721.11328:5 722.08997:3 722.82678:2 723.77356:4 724.25494:2 724.3559:2 724.43359:4 725.59125:2 726.09656:2 726.77319:3 727.02216:3 727.28668:2 727.65253:2 728.4389:1 728.54016:2 729.06207:1 729.39709:3 729.95831:3 730.58215:3 730.81616:1 730.97217:3 731.854:4 731.9165:3 732.03357:5 732.93951:3 733.26764:3 733.48645:2 733.57239:3 733.61932:3 733.73657:2 734.34631:2 734.62006:3 734.76086:2 73…	Unknown	Unknown	Unknown	Unknown	Unknown	Unknown	Unknown
42401	PC 36:2|PC 18:0_18:2	29.6719	786.601	C44H84NO8P	PC	FORFDCPQKJHEBF-UHFFFAOYSA-N	O=C(OCC(OC(=O)CCCCCCCC=CCC=CCCCCC)COP(=O)([O-])OCC[N+](C)(C)C)CCCCCCCCCCCCCCCCC	69	white	rgb(50, 205, 50)	786.60144:31036 787.60479:28600 788.60815:9392	50.01314:1 50.03967:2 50.31767:2 50.36066:1 50.39753:2 50.43031:2 50.46721:2 50.54924:2 50.65187:3 50.73405:2 50.9604:3 50.99955:1 51.02222:6 51.0717:2 51.09438:2 51.11295:2 51.46427:2 51.69846:4 51.73788:4 51.76487:2 51.86665:2 51.95398:2 52.13926:2 52.17885:1 52.33113:4 52.39377:1 52.46899:2 52.5359:3 52.55891:2 52.57774:2 52.62797:4 52.84171:3 52.86479:3 52.89207:5 52.97395:2 53.00126:1 53.028…
44:2 669.27649:5 669.35858:3 669.44073:3 669.67218:3 669.96344:3 670.27716:3 670.95715:1 671.29358:2 671.53284:4 671.76465:2 672.0863:3 673.0592:1 673.3811:3 673.44104:2 673.9129:2 674.32495:1 674.47479:2 674.71466:3 675.59943:3 675.68939:2 676.20709:2 676.2746:3 676.94263:2 676.99518:4 677.04773:1 677.67859:3 678.75323:1 678.93365:2 679.23444:5 679.33978:1 679.62561:3 680.3103:3 680.55121:3 680.…	Unknown	Unknown	Unknown	Unknown	Unknown	Unknown	Unknown
42404	PC 36:2|PC 10:0_26:2	28.6053	786.603	C44H84NO8P	PC	MDOXIHXCDLYZQZ-UHFFFAOYSA-N	O=C(OCC(OC(=O)CCCCCCCCCCCCCC=CCC=CCCCCCCC)COP(=O)([O-])OCC[N+](C)(C)C)CCCCCCCCC	60	white	rgb(50, 205, 50)	786.60303:26857 787.60638:17114 788.60974:7591	50.06469:3 50.2159:2 50.54565:6 50.60106:3 50.7243:2 50.85591:4 51.05572:4 51.0784:1 51.14029:2 51.26004:4 51.40683:2 51.61394:2 52.10435:2 52.18353:3 52.41099:1 52.42143:2 52.50922:2 52.6871:3 52.84431:2 52.95135:3 53.00175:2 53.06269:4 53.18468:6 53.27942:3 53.43118:3 53.66345:2 53.90894:3 54.02129:3 54.12951:4 54.29311:3 54.3718:6 54.46973:1 54.572:4 54.64663:3 54.85802:3 54.96493:3 55.02271:2…
42605	PC 36:1|PC 18:0_18:1	31.6414	788.61	C44H86NO8P	PC	ATHVAWFAEPLPPQ-UHFFFAOYSA-N	O=C(OCC(OC(=O)CCCCCCCC=CCCCCCCCC)COP(=O)([O-])OCC[N+](C)(C)C)CCCCCCCCCCCCCCCCC	62	white	rgb(50, 205, 50)	788.6098:33314 789.61315:27590 790.61651:12090	50.0111:2 50.16426:2 50.2072:1 50.23378:3 50.36476:5 50.6375:3 50.72994:7 50.78134:1 50.84305:3 50.88215:2 50.9295:3 51.01809:2 51.15834:4 51.2616:3 51.28639:3 51.3236:2 51.52639:3 51.78564:4 51.8625:5 52.14342:2 52.1601:2 52.45227:6 52.50662:2 52.53799:3 52.60495:2 52.62169:3 52.66775:6 52.81235:2 52.93195:2 53.08322:3 53.16314:2 53.29577:3 53.456:3 53.62069:2 53.64605:2 53.84914:1 53.87032:2 53…
6:2 713.22089:1 713.52917:3 714.28473:2 714.3233:2 714.69354:3 714.77838:2 715.14105:3 716.08282:1 716.14459:2 716.76245:4 717.13336:3 718.23108:2 718.3548:2 718.64099:4 718.72607:3 718.84216:2 718.97369:3 719.03558:2 719.63147:3 720.00311:3 720.22766:2 720.30511:1 720.46002:3 720.56848:4 721.08752:5 722.2038:3 722.50623:2 722.69238:3 722.995:3 723.19672:1 723.37524:4 723.56152:3 724.36121:2 724.…	Unknown	Unknown	Unknown	Unknown	Unknown	Unknown	Unknown
42606	PC 36:1|PC 18:0_18:1	31.7231	788.61	C44H86NO8P	PC	ATHVAWFAEPLPPQ-UHFFFAOYSA-N	O=C(OCC(OC(=O)CCCCCCCC=CCCCCCCCC)COP(=O)([O-])OCC[N+](C)(C)C)CCCCCCCCCCCCCCCCC	55	white	rgb(50, 205, 50)	788.6098:33314 789.61315:27590 790.61651:12090	50.0111:2 50.16426:2 50.2072:1 50.23378:3 50.36476:5 50.6375:3 50.72994:7 50.78134:1 50.84305:3 50.88215:2 50.9295:3 51.01809:2 51.15834:4 51.2616:3 51.28639:3 51.3236:2 51.52639:3 51.78564:4 51.8625:5 52.14342:2 52.1601:2 52.45227:6 52.50662:2 52.53799:3 52.60495:2 52.62169:3 52.66775:6 52.81235:2 52.93195:2 53.08322:3 53.16314:2 53.29577:3 53.456:3 53.62069:2 53.64605:2 53.84914:1 53.87032:2 53…
6:2 713.22089:1 713.52917:3 714.28473:2 714.3233:2 714.69354:3 714.77838:2 715.14105:3 716.08282:1 716.14459:2 716.76245:4 717.13336:3 718.23108:2 718.3548:2 718.64099:4 718.72607:3 718.84216:2 718.97369:3 719.03558:2 719.63147:3 720.00311:3 720.22766:2 720.30511:1 720.46002:3 720.56848:4 721.08752:5 722.2038:3 722.50623:2 722.69238:3 722.995:3 723.19672:1 723.37524:4 723.56152:3 724.36121:2 724.…	Unknown	Unknown	Unknown	Unknown	Unknown	Unknown	Unknown
42609	PC 36:1|PC 18:0_18:1	31.1365	788.61	C44H86NO8P	PC	ATHVAWFAEPLPPQ-UHFFFAOYSA-N	O=C(OCC(OC(=O)CCCCCCCC=CCCCCCCCC)COP(=O)([O-])OCC[N+](C)(C)C)CCCCCCCCCCCCCCCCC	57	white	rgb(50, 205, 50)	788.61133:25978 789.61468:18555 790.61804:6865	50.00958:2 50.06674:2 50.22612:2 50.40215:3 50.48618:5 50.55181:6 50.57233:2 50.67498:2 50.73252:3 50.79831:1 50.84151:1 50.87444:2 51.01449:2 51.19808:3 51.30964:3 51.34892:3 51.49791:2 51.53726:2 51.57455:3 51.7384:3 51.91913:3 51.94408:2 52.01898:2 52.14393:2 52.19604:3 52.23774:2 52.41726:1 52.53013:2 52.5615:3 52.75624:3 52.79608:3 52.87998:2 52.90306:4 53.15733:5 53.39533:1 53.41853:2 53.44…
399:2 704.7182:3 704.90973:2 705.00928:3 705.40778:3 706.0517:2 706.30475:3 706.38141:4 706.52716:1 707.07184:4 707.14087:3 707.88538:3 708.00055:4 708.44592:1 708.51508:2 709.42169:5 710.19818:3 710.6673:3 711.47528:5 711.67542:3 711.76007:2 711.97565:1 712.32214:3 712.87677:2 713.27747:13 714.52643:3 714.65759:4 715.12048:3 715.36743:3 715.65302:3 716.0777:4 716.91956:3 717.09729:3 717.80066:4 …	Unknown	Unknown	Unknown	Unknown	Unknown	Unknown	Unknown
42733	Unknown	27.1107	790.24	Unknown	Unknown	Unknown	Unknown	55	white	rgb(0,0,0)	790.23962:33977 791.24297:47667 792.24633:51851	50.01898:2 50.14559:3 50.19873:3 50.63721:2 50.74405:2 50.76666:1 50.88187:2 50.92098:2 51.05285:2 51.1106:2 51.25098:3 51.29851:4 51.41845:2 51.55511:2 51.63802:3 51.76459:3 51.79573:1 51.84559:3 52.12439:3 52.17023:4 52.24946:3 52.38304:2 52.46035:4 52.57118:1 52.68841:3 52.789:2 53.08083:2 53.22599:3 53.34817:1 53.41142:3 53.47048:3 53.50425:2 53.58871:3 53.61407:2 53.67113:2 53.77053:3 53.795…
2 642.62775:4 643.81335:5 644.24542:2 645.01471:2 645.95306:5 646.20245:2 646.5473:2 646.72339:1 646.90686:3 647.06097:3 647.5235:2 647.64832:3 648.34619:3 648.52985:2 648.77972:4 649.22815:3 649.51495:2 649.92688:3 649.97833:1 650.08136:2 650.46399:3 650.52289:3 650.60382:2 650.78784:2 651.2738:2 651.67151:2 651.88513:5 652.00305:1 652.20935:1 652.45996:2 652.68109:3 653.40375:3 654.26703:3 656.…	Unknown	Unknown	Unknown	Unknown	Unknown	Unknown	Unknown
43244	TG 46:0|TG 14:0_16:0_16:0	42.4151	796.734	C49H94O6	TG	JWVXCFSNEOMSHH-UHFFFAOYSA-N	O=C(OCC(OC(=O)CCCCCCCCCCCCCCC)COC(=O)CCCCCCCCCCCCCCC)CCCCCCCCCCCCC	108	white	rgb(0, 128, 0)	796.73425:4235806 797.7376:3277562 798.74096:1262190	50.00673:3 50.35424:1 50.37676:3 50.42798:2 50.44233:3 50.45667:4 50.52844:3 50.56947:2 50.67418:2 50.71527:3 50.84894:1 50.90039:3 50.9354:2 51.03842:1 51.13949:1 51.22:1 51.44535:5 51.47226:1 51.56133:3 51.6318:2 51.68987:4 51.90379:4 51.93705:1 51.96201:4 52.12855:3 52.15564:2 52.19316:2 52.24738:3 52.28493:6 52.36216:3 52.41228:2 52.55862:2 52.60884:4 52.64234:2 52.90018:4 52.98626:7 53.02198…
439.42722:1 439.57239:9 439.82047:4 440.54092:4 440.81351:2 440.9953:3 441.06802:2 441.29227:3 441.37714:2 442.14133:3 442.64511:2 442.84546:4 442.96085:1 443.00336:1 443.5137:3 443.68994:3 443.84799:3 444.0304:2 444.46222:3 444.51697:3 444.7482:3 445.1073:3 445.40567:3 446.02097:4 446.30136:4 446.46597:5 447.021:3 447.17963:5 447.52142:4 447.63132:2 447.69846:2 447.80838:3 448.33368:3 448.46811:…	Unknown	Unknown	Unknown	Unknown	Unknown	Unknown	Unknown
43466	w/o MS2:RIKEN P-VS1 ID-11251 from Cell_HEK293_WT_N_Ctr	35.0701	799.245	Unknown	Unknown	Unknown	Unknown	68	white	rgb(0,0,0)	799.24493:88740 800.24828:129141 801.25164:106444	50.10473:4 50.15377:5 50.22327:2 50.23963:2 50.28669:3 50.31329:3 50.33581:2 50.43618:3 50.47717:3 50.52639:2 50.60847:4 50.64132:3 50.78311:2 50.79956:4 50.82425:1 50.86334:1 50.88804:3 50.96217:2 51.11679:4 51.1333:2 51.22:3 51.24685:2 51.4288:4 51.56754:2 51.6878:2 51.7293:3 51.77497:4 51.91002:4 51.92873:2 51.94537:3 52.00154:2 52.13897:3 52.20776:3 52.27032:3 52.36007:4 52.37469:3 52.45826:3…
2 327.95877:3 328.0058:3 328.1626:3 328.31421:3 328.49725:3 328.54431:6 328.58093:6 328.63324:3 328.73264:4 328.79544:4 328.93149:3 329.34506:3 329.38696:3 329.4498:4 329.82703:4 329.88992:1 329.92661:4 330.05765:3 330.15204:2 330.22018:2 330.33557:9 330.38278:3 330.42999:3 330.94949:4 331.19101:4 331.23303:4 331.55872:2 331.83725:3 331.99496:2 332.15274:2 332.25793:2 332.31052:2 332.38943:4 332.…	Unknown	Unknown	Unknown	Unknown	Unknown	Unknown	Unknown
43467	w/o MS2:RIKEN P-VS1 ID-11251 from Cell_HEK293_WT_N_Ctr	34.9683	799.245	Unknown	Unknown	Unknown	Unknown	68	white	rgb(0,0,0)	799.24493:55882 800.24828:70204 801.25164:57042	50.0251:4 50.09656:4 50.12312:3 50.22532:4 50.31329:2 50.36857:2 50.43618:6 50.47512:3 50.53664:3 50.58384:2 50.60641:3 50.63927:5 50.70911:4 50.77283:3 50.82219:5 50.83659:4 50.93952:2 50.96217:4 51.02399:2 51.09204:3 51.16013:2 51.17458:3 51.29231:2 51.32951:2 51.37294:8 51.40604:6 51.43294:3 51.45363:3 51.47641:1 51.53646:3 51.58619:2 51.75213:4 51.82481:4 51.89547:2 51.90794:4 51.98489:3 51.9…
.42044:3 270.4679:4 270.61029:4 270.64349:3 270.72421:2 270.80493:2 270.89517:4 270.93793:2 271.08517:2 271.14221:3 271.32278:3 271.43689:4 271.64612:3 271.73648:9 271.77454:3 272.00769:4 272.04102:2 272.13144:4 272.25522:3 272.31238:5 272.36951:3 272.43143:4 272.60291:2 272.7554:2 272.81735:4 272.90793:3 273.01758:3 273.1225:3 273.25604:2 273.40393:3 273.45163:4 273.57571:4 273.6521:2 273.70938:…	Unknown	Unknown	Unknown	Unknown	Unknown	Unknown	Unknown
2 654.69519:2 654.77643:3 654.98322:6 655.07922:4 655.15308:5 655.31555:3 655.35248:3 655.45593:7 655.51501:3 655.58154:2 655.78839:3 656.01752:2 656.33533:5 656.43146:3 656.55713:3 656.84552:9 657.01562:1 657.14142:2 657.71851:4 657.92572:4 658.11078:4 658.59949:3 658.80682:3 658.91791:4 659.04388:5 659.39948:4 659.45135:2 659.52545:3 659.59216:2 659.67371:1 659.73297:2 659.92572:7 659.99982:2 6…	Unknown	Unknown	Unknown	Unknown	Unknown	Unknown	Unknown
43468	w/o MS2:RIKEN P-VS1 ID-11251 from Cell_HEK293_WT_N_Ctr	34.4751	799.246	Unknown	Unknown	Unknown	Unknown	64	white	rgb(0,0,0)	799.24609:41107 800.24944:58282 801.2528:51473	50.06674:2 50.33047:3 50.45953:3 50.50258:2 50.52514:2 50.75718:3 50.8909:2 51.05159:2 51.08665:4 51.1857:2 51.23939:2 51.50619:2 51.66785:1 51.75085:2 51.9524:3 53.05429:2 53.26889:1 53.29838:3 53.38478:1 53.45227:3 53.55781:2 53.64443:2 53.92801:1 54.06796:2 54.15499:4 54.5379:3 54.6445:3 54.76829:1 54.84306:2 55.06124:3 55.1255:4 55.41941:2 55.99229:3 56.39896:3 56.41197:2 56.45316:2 56.73318:…
43469	Unknown	35.3094	799.253	Unknown	Unknown	Unknown	Unknown	60	white	rgb(0,0,0)	799.25287:19636 800.25622:33935 801.25958:26582	50.01518:2 50.08051:2 50.09684:3 50.12544:2 50.33405:3 50.36066:2 50.39138:7 50.47951:2 50.54514:1 50.6067:3 50.74228:3 50.81836:1 50.93156:2 51.15834:2 51.21202:4 51.22855:3 51.28226:2 51.35048:2 51.49739:2 51.6549:2 51.70883:3 51.81263:4 51.84795:2 51.86042:3 51.94981:4 51.9935:2 52.04553:3 52.15801:2 52.19553:2 52.22472:3 52.24557:1 52.28521:3 52.3708:5 52.4063:2 52.52126:4 52.57355:3 52.76413…
2825:4 538.46887:2 538.5827:3 538.80371:1 539.03149:6 539.4201:1 539.56085:3 539.68152:2 539.73517:4 539.85583:5 540.19781:5 540.29846:2 540.68756:3 540.95599:4 541.06335:2 541.7348:2 542.40662:5 543.0318:5 543.11926:3 543.31427:4 543.37482:5 543.63043:2 544.05438:2 544.46509:4 544.74115:3 544.90955:3 545.36096:3 545.61029:2 545.67773:4 545.85974:4 546.13617:4 546.40594:4 546.58136:5 546.8985:2 5…	Unknown	Unknown	Unknown	Unknown	Unknown	Unknown	Unknown
43550	Unknown	35.0547	800.249	Unknown	Unknown	Unknown	Unknown	75	white	rgb(0,0,0)	800.24866:78512 801.25201:101390 802.25537:66679	50.0149:3 50.05776:1 50.08226:2 50.10473:2 50.17012:2 50.22123:8 50.24781:3 50.32557:5 50.35219:2 50.43208:5 50.56947:2 50.57973:3 50.60847:3 50.63516:3 50.66186:3 50.71938:4 50.74199:3 50.79134:2 50.80779:1 50.82219:2 50.85099:2 51.1106:3 51.14362:4 51.19109:4 51.20348:10 51.23652:2 51.29437:2 51.31504:3 51.44328:4 51.48676:3 51.54268:4 51.57583:7 51.6235:5 51.6795:3 51.70025:3 51.76044:3 51.772…
:3 340.5567:2 340.62592:3 340.84964:5 340.97751:2 341.43591:3 341.54791:3 341.69724:4 341.73993:2 341.77725:7 341.89462:2 341.96399:2 342.19348:1 342.3056:58 342.36966:12 342.67407:4 342.70081:3 342.75421:9 342.95724:2 343.00534:2 343.08017:3 343.59882:3 343.68442:3 343.96265:3 344.2999:2 344.35345:2 344.47125:3 344.59445:3 344.73911:3 344.96417:3 344.99634:3 345.08209:3 345.47351:3 345.54324:1 3…	Unknown	Unknown	Unknown	Unknown	Unknown	Unknown	Unknown
43778	w/o MS2:RIKEN P-VS1 ID-11405 from Cell_C2C12_WT_N_4h10DHA	28.6685	803.533	Unknown	Unknown	Unknown	Unknown	64	white	rgb(0,0,0)	803.53333:30133 804.53668:21443 805.54004:7334	50.04171:2 50.12748:3 50.14587:3 50.21333:4 50.30334:4 50.41187:2 50.46516:1 50.51437:3 50.56155:2 50.60465:2 50.64571:3 50.68679:3 50.72378:6 50.79779:4 50.89244:3 50.99955:3 51.06345:4 51.12326:5 51.1439:2 51.20996:2 51.31946:3 51.33807:3 51.35875:2 51.37943:3 51.41046:2 51.55746:3 51.5844:2 51.60928:3 51.81056:3 51.86042:4 51.89575:2 51.9935:2 52.31025:3 52.34365:2 52.37497:3 52.52962:3 52.657…
436.32306:2 436.48584:2 436.66068:2 436.95016:2 437.23975:3 437.46304:2 437.83127:6 437.96411:4 438.48361:2 438.55008:3 438.89462:6 439.07599:3 439.34814:3 439.6022:3 440.1348:3 440.29221:1 440.41937:3 440.48599:3 440.64951:4 440.73431:3 440.79489:2 440.89792:4 441.3949:2 441.67987:2 441.7648:1 441.86185:7 441.94675:2 442.74179:5 442.92398:1 443.1001:3 443.51935:3 443.6105:2 443.64697:3 443.91443…	Unknown	Unknown	Unknown	Unknown	Unknown	Unknown	Unknown
43811	w/o MS2:RIKEN P-VS1 ID-11405 from Cell_C2C12_WT_N_4h10DHA	18.9898	803.542	Unknown	Unknown	Unknown	Unknown	85	white	rgb(0,0,0)	803.5415:194543 804.54485:123527 805.54821:45762	50.02334:3 50.04988:3 50.21537:2 50.76694:1 50.81219:2 50.85745:3 51.05314:3 51.31119:3 51.36909:1 51.46013:2 51.84172:5 51.85834:2 51.88536:2 52.00599:2 52.13509:2 52.32487:1 52.34783:1 52.42302:1 52.75994:3 52.92355:2 53.07691:2 53.1421:3 53.25154:3 53.44967:3 53.52353:3 53.8682:4 53.93811:3 54.20972:4 54.31813:3 54.38834:4 54.49054:4 54.53954:4 54.65255:3 54.85112:3 54.98798:2 55.00082:2 55.12…
43812	w/o MS2:RIKEN P-VS1 ID-11405 from Cell_C2C12_WT_N_4h10DHA	18.3999	803.542	Unknown	Unknown	Unknown	Unknown	82	white	rgb(0,0,0)	803.5415:182006 804.54485:124377 805.54821:41775	50.08255:3 50.14996:1 50.29925:3 50.47131:3 50.53488:3 50.61081:3 50.89862:3 50.97894:4 51.11501:4 51.63208:2 51.83756:2 52.14342:2 52.30191:2 52.62169:3 52.94245:2 53.18629:5 53.20944:3 53.24523:3 53.32527:2 53.40116:2 53.48976:2 53.61858:15 53.70947:2 54.1269:3 54.15874:1 54.23948:3 54.33302:2 54.87891:2 54.91953:2 55.06719:3 55.12716:3 55.30728:4 55.3953:3 56.33134:3 56.43751:3 56.55246:1 56.5…
43857	DG 49:13	18.0976	803.558	C52H76O5	DG	UDRROSXCOBRMMC-UHFFFAOYSA-N	O=C(OCC(OC(=O)CCCCCC=CCC=CCC=CCC=CCC=CCC=CCC=CCC=CCC=CCC)CO)CC=CCC=CCC=CCC=CCC	81	white	rgb(0, 255, 0)	803.55786:136882 804.56121:101286 805.56457:37282	50.08255:3 50.14996:1 50.29925:3 50.47131:3 50.53488:3 50.61081:3 50.89862:3 50.97894:4 51.11501:4 51.63208:2 51.83756:2 52.14342:2 52.30191:2 52.62169:3 52.94245:2 53.18629:5 53.20944:3 53.24523:3 53.32527:2 53.40116:2 53.48976:2 53.61858:15 53.70947:2 54.1269:3 54.15874:1 54.23948:3 54.33302:2 54.87891:2 54.91953:2 55.06719:3 55.12716:3 55.30728:4 55.3953:3 56.33134:3 56.43751:3 56.55246:1 56.5…
43860	DG 49:13	28.4869	803.558	C52H76O5	DG	UDRROSXCOBRMMC-UHFFFAOYSA-N	O=C(OCC(OC(=O)CCCCCC=CCC=CCC=CCC=CCC=CCC=CCC=CCC=CCC=CCC)CO)CC=CCC=CCC=CCC=CCC	59	white	rgb(0, 255, 0)	803.55786:22639 804.56121:18314 805.56457:6429	50.04171:2 50.12748:3 50.14587:3 50.21333:4 50.30334:4 50.41187:2 50.46516:1 50.51437:3 50.56155:2 50.60465:2 50.64571:3 50.68679:3 50.72378:6 50.79779:4 50.89244:3 50.99955:3 51.06345:4 51.12326:5 51.1439:2 51.20996:2 51.31946:3 51.33807:3 51.35875:2 51.37943:3 51.41046:2 51.55746:3 51.5844:2 51.60928:3 51.81056:3 51.86042:4 51.89575:2 51.9935:2 52.31025:3 52.34365:2 52.37497:3 52.52962:3 52.657…
436.32306:2 436.48584:2 436.66068:2 436.95016:2 437.23975:3 437.46304:2 437.83127:6 437.96411:4 438.48361:2 438.55008:3 438.89462:6 439.07599:3 439.34814:3 439.6022:3 440.1348:3 440.29221:1 440.41937:3 440.48599:3 440.64951:4 440.73431:3 440.79489:2 440.89792:4 441.3949:2 441.67987:2 441.7648:1 441.86185:7 441.94675:2 442.74179:5 442.92398:1 443.1001:3 443.51935:3 443.6105:2 443.64697:3 443.91443…	Unknown	Unknown	Unknown	Unknown	Unknown	Unknown	Unknown
43861	w/o MS2:DG 49:13	19.0624	803.558	C52H76O5	DG	UDRROSXCOBRMMC-UHFFFAOYSA-N	O=C(OCC(OC(=O)CCCCCC=CCC=CCC=CCC=CCC=CCC=CCC=CCC=CCC=CCC)CO)CC=CCC=CCC=CCC=CCC	82	white	rgb(0,0,0)	803.55786:142309 804.56121:104655 805.56457:39947	50.02334:3 50.04988:3 50.21537:2 50.76694:1 50.81219:2 50.85745:3 51.05314:3 51.31119:3 51.36909:1 51.46013:2 51.84172:5 51.85834:2 51.88536:2 52.00599:2 52.13509:2 52.32487:1 52.34783:1 52.42302:1 52.75994:3 52.92355:2 53.07691:2 53.1421:3 53.25154:3 53.44967:3 53.52353:3 53.8682:4 53.93811:3 54.20972:4 54.31813:3 54.38834:4 54.49054:4 54.53954:4 54.65255:3 54.85112:3 54.98798:2 55.00082:2 55.12…
44256	w/o MS2:SM 41:9;2O	5.66679	807.547	C46H77N2O6P	SM	FLXAVTPNPAAHKA-UHFFFAOYSA-N	O=C(NC(COP(=O)([O-])OCC[N+](C)(C)C)C(O)C=CCCC=CCCC=CCC)CCCCCCC=CCC=CCC=CCC=CCC=CCC=CCC	68	white	rgb(0,0,0)	807.54663:71185 808.54998:53099 809.55334:28727	50.21918:2 50.63105:3 51.14981:1 51.29437:2 51.54061:2 51.65668:2 52.82465:2 54.00779:2 54.83801:1 54.95347:2 56.03041:1 56.42422:1 56.68463:2 56.8738:2 57.45195:3 57.95832:2 58.46249:3 58.48014:4 58.81162:4 59.22839:2 59.40841:2 59.53971:2 59.77374:4 59.79158:2 60.14913:2 61.73499:2 62.10284:1 62.2257:1 62.33501:2 62.47863:4 62.87156:3 62.96769:2 63.13267:4 63.21983:3 64.04851:3 64.10395:1 65.38…
44263	RIKEN P-VS1 ID-11594 from Mouse_Feces_WT_N_Ctr	5.69679	807.572	Unknown	Unknown	Unknown	Unknown	75	white	rgb(0,0,0)	807.57123:129511 808.57458:104513 809.57794:46295	50.21918:2 50.63105:3 51.14981:1 51.29437:2 51.54061:2 51.65668:2 52.82465:2 54.00779:2 54.83801:1 54.95347:2 56.03041:1 56.42422:1 56.68463:2 56.8738:2 57.45195:3 57.95832:2 58.46249:3 58.48014:4 58.81162:4 59.22839:2 59.40841:2 59.53971:2 59.77374:4 59.79158:2 60.14913:2 61.73499:2 62.10284:1 62.2257:1 62.33501:2 62.47863:4 62.87156:3 62.96769:2 63.13267:4 63.21983:3 64.04851:3 64.10395:1 65.38…
44545	TG 47:0|TG 15:0_16:0_16:0	42.7578	810.756	C50H96O6	TG	BLIGKERFCBUUQF-UHFFFAOYSA-N	O=C(OCC(OC(=O)CCCCCCCCCCCCCCC)COC(=O)CCCCCCCCCCCCCCC)CCCCCCCCCCCCCC	107	white	rgb(0, 128, 0)	810.7558:1459732 811.75915:1166136 812.76251:464543	50.01518:3 50.03763:3 50.15813:3 50.21128:5 50.28697:2 50.35247:2 50.7135:2 50.74433:2 50.81013:3 50.86362:2 51.28019:3 51.37736:3 51.59269:3 51.68186:2 51.72958:3 51.87912:3 51.99974:2 52.03513:1 52.0497:1 52.08509:3 52.24766:3 52.35618:2 52.59448:4 52.70126:6 52.7809:3 52.80396:1 52.89417:3 53.07901:3 53.09793:4 53.17997:1 53.25154:3 53.32527:4 53.55521:4 53.9254:2 54.22672:3 54.49054:4 54.6184…
68.32141:4 768.5614:2 769.01746:2 769.46564:1 770.13812:2 771.44397:3 771.84479:3 772.31781:4 772.55042:3 772.73492:3 773.09589:4 774.00281:3 774.08307:3 774.17944:2 774.53271:4 774.88611:2 774.9986:2 775.23157:2 775.31195:6 775.48065:1 776.1156:4 776.3327:4 776.40503:2 777.03235:6 777.12885:2 777.55524:3 778.10248:2 778.61774:3 779.10095:1 779.68097:5 779.99524:3 780.07581:1 780.64813:5 780.9948…	Unknown	Unknown	Unknown	Unknown	Unknown	Unknown	Unknown
45031	Unknown	36.5271	818.217	Unknown	Unknown	Unknown	Unknown	61	white	rgb(0,0,0)	818.22522:16883 819.22857:28441 820.23193:22415	50.13157:4 50.15405:3 50.16835:2 50.25014:2 50.37295:4 50.47335:2 50.50821:3 50.70117:3 50.75461:5 50.91509:3 50.95628:2 51.0882:3 51.22235:2 51.43529:1 51.47462:2 51.52639:2 51.58855:1 51.67564:2 51.79394:1 51.81263:2 51.8812:3 51.92694:1 52.08509:1 52.133:4 52.16843:3 52.23515:2 52.32069:4 52.48362:1 52.50453:5 52.57355:2 52.66985:2 52.82913:3 52.89207:2 52.97395:4 52.99915:2 53.01386:4 53.0495…
:1 525.08063:2 525.29889:2 525.63623:2 525.69574:3 525.77515:1 525.96704:4 526.13251:2 526.52313:2 526.67542:5 526.76813:1 527.03308:5 527.40411:5 528.55121:4 528.73035:3 529.10199:3 529.21484:2 529.48041:1 529.58661:2 530.15125:3 530.31732:2 530.53003:3 531.1217:6 531.41437:6 531.50085:1 531.64056:2 531.78693:2 531.94:2 532.14636:1 532.24622:4 532.39935:1 532.9588:5 533.05872:3 533.55847:3 533.6…	Unknown	Unknown	Unknown	Unknown	Unknown	Unknown	Unknown
45032	Unknown	36.2761	818.217	Unknown	Unknown	Unknown	Unknown	83	white	rgb(0,0,0)	818.21722:72366 819.22057:104685 820.22393:86523	50.19056:2 50.35424:4 50.44028:3 50.53049:2 50.56126:2 50.78928:3 50.81808:3 50.87775:2 50.91275:2 51.16219:3 51.19109:2 51.32124:3 51.50747:2 51.71477:2 51.84143:2 51.8726:2 51.90171:6 51.96825:3 52.11189:4 52.14314:4 52.50634:3 52.51889:3 52.5921:2 52.62141:2 52.65281:1 52.74289:1 52.77642:3 52.82465:3 53.03249:3 53.51903:4 53.63731:2 53.80651:3 53.99931:2 54.05445:3 54.08841:2 54.1797:4 54.249…
62:3 619.30347:2 619.49017:3 620.11517:3 620.41705:3 620.49609:2 620.5752:2 620.76208:2 620.99939:2 621.15039:3 621.3158:2 621.96332:3 622.69037:5 623.00006:2 623.1297:4 623.43945:3 623.59082:2 623.64124:4 623.9079:3 624.03766:1 624.29718:2 624.40533:2 624.91736:3 625.08331:2 625.5379:3 626.04321:4 626.3537:2 626.58484:2 626.95325:3 627.02551:2 627.14838:5 627.19171:3 627.37964:2 627.58923:2 627.…	Unknown	Unknown	Unknown	Unknown	Unknown	Unknown	Unknown
45177	Unknown	28.954	820.199	Unknown	Unknown	Unknown	Unknown	56	white	rgb(0,0,0)	820.19946:33121 821.20281:28565 822.20617:42879	50.34809:4 50.56332:4 50.5941:2 50.84276:4 50.91686:2 51.05698:3 51.19522:2 51.44743:2 51.52404:2 51.60485:2 51.63802:3 51.67535:4 51.72307:2 51.81651:2 51.9953:3 52.19524:2 52.22652:5 52.3914:3 52.49797:2 52.78481:4 52.8729:3 52.92537:3 52.94216:4 53.21757:3 53.25547:2 53.33974:3 53.40931:3 53.51903:2 53.59716:1 53.64788:3 53.78958:3 53.97598:1 54.04385:2 54.10751:3 54.12236:2 54.22006:5 54.3582…
588.43866:2 588.79572:3 589.6012:2 590.01471:2 590.52649:3 590.58258:3 591.10162:2 591.43842:3 591.48053:2 591.62793:1 591.76129:2 591.91571:5 592.25275:2 592.73035:6 592.90601:1 593.22925:3 593.70026:2 594.17145:2 594.26288:1 594.685:3 594.98767:9 595.30444:3 596.39624:3 596.53015:2 596.65698:2 597.06586:2 597.15753:1 597.61597:2 597.79938:2 597.87701:2 598.12396:4 598.27924:1 598.65338:1 598.70…	Unknown	Unknown	Unknown	Unknown	Unknown	Unknown	Unknown
45179	Unknown	28.6556	820.199	Unknown	Unknown	Unknown	Unknown	51	white	rgb(0,0,0)	820.19946:15635 821.20281:16609 822.20617:23590	50.03326:2 50.05164:3 50.07206:2 50.14968:4 50.32557:5 50.36448:3 50.40954:2 50.55921:3 50.57768:3 50.84276:3 50.86951:2 50.9251:2 50.97659:2 51.01987:3 51.14981:4 51.40604:4 51.47433:6 51.49918:3 51.58205:3 51.60899:5 51.71477:3 51.91626:3 51.94745:3 51.98698:3 52.03901:2 52.0619:7 52.08273:3 52.11397:2 52.28701:2 52.44363:6 52.51052:5 52.54607:3 52.58164:2 52.60257:1 52.69888:3 52.84143:3 53.04…
:3 417.74359:1 417.99133:20 418.05624:4 418.18015:2 418.39261:10 418.51657:3 418.62875:5 418.78226:3 419.03033:3 419.15439:3 419.18982:2 419.35529:2 419.53848:4 419.61533:2 419.78677:3 420.02328:7 420.14157:3 420.57938:3 420.62671:1 420.72144:3 420.81613:3 420.86942:2 421.04111:1 421.20099:3 421.3313:1 421.42606:3 421.82898:2 422.08386:4 422.47522:2 422.96173:3 423.18726:3 423.23477:2 423.76923:3…	Unknown	Unknown	Unknown	Unknown	Unknown	Unknown	Unknown
45382	TG 48:1|TG 16:0_16:0_16:1	42.169	822.756	C51H96O6	TG	FEKLSEFRUGWUOS-UHFFFAOYSA-N	O=C(OCC(OC(=O)CCCCCCCCCCCCCCC)COC(=O)CCCCCCCCCCCCCCC)CCCCCCCC=CCCCCCC	100	white	rgb(0, 128, 0)	822.7558:742077 823.75915:501679 824.76251:239670	50.01979:2 50.05244:2 50.14844:3 50.18114:2 50.26294:3 50.71402:4 50.77363:3 50.96297:3 51.14029:4 51.16712:2 51.21667:1 51.25798:3 51.48755:4 51.53519:4 51.61808:2 51.65955:4 51.91082:2 51.96489:2 52.04812:4 52.22731:2 52.25026:3 52.36921:2 52.46114:1 52.5364:2 52.6201:3 52.78559:4 52.93245:1 52.96605:3 53.01436:2 53.07531:3 53.28152:4 53.39744:3 53.48182:2 53.51981:3 53.54092:1 53.72266:3 53.99…
:4 499.06659:3 499.11169:3 499.4599:1 499.49857:3 499.60178:4 500.15662:4 501.39642:1 501.71307:2 501.8165:3 501.9975:4 502.12683:2 502.71539:2 503.62808:1 503.87418:2 504.47675:3 504.59341:3 505.2937:2 505.45587:3 505.75433:4 505.79327:5 505.87766:2 505.98798:4 506.18274:3 506.68924:3 506.76718:2 507.20901:3 507.37799:1 507.47549:3 507.5665:3 508.47055:3 508.65274:4 508.7764:4 509.12793:2 509.21…	Unknown	Unknown	Unknown	Unknown	Unknown	Unknown	Unknown
45583	Unknown	42.8668	825.024	Unknown	Unknown	Unknown	Unknown	86	white	rgb(0,0,0)	825.02448:219683 826.02783:218110 827.03119:110533	50.04959:4 50.07206:3 50.16398:4 50.2335:3 50.2785:2 50.31124:2 50.36243:1 50.42183:3 50.47307:3 50.55101:3 50.65981:2 50.78106:2 50.81808:3 50.85305:5 50.86746:4 50.97247:3 51.18903:3 51.22:3 51.30058:3 51.3688:2 51.52818:2 51.55304:3 51.61729:3 51.6878:1 51.7376:2 51.90171:2 51.94329:3 52.09522:3 52.25155:4 52.33084:3 52.61512:5 52.789:3 52.84143:4 52.95056:2 52.97576:4 53.02408:3 53.08924:3 53…
03:3 444.2554:3 444.51697:4 444.6691:3 444.72385:2 445.5275:3 445.85034:2 446.81357:2 447.4787:3 447.79617:2 447.90607:3 448.18704:1 448.51089:3 448.68201:3 448.86542:2 449.22617:3 449.50757:1 449.73395:4 449.80127:4 449.88083:2 450.07059:1 450.24814:1 450.41348:4 450.72586:1 450.76877:2 450.86066:4 450.96481:3 451.68207:5 452.05624:5 452.4183:8 452.46127:3 452.54721:1 452.68228:2 452.77438:3 453…	Unknown	Unknown	Unknown	Unknown	Unknown	Unknown	Unknown
46017	TG 50:13|TG 15:4_16:4_19:5	21.929	831.543	C53H76O6	TG	RFDRCVUTEPNJAI-UHFFFAOYSA-N	O=C(OCC(OC(=O)CCC=CCC=CCC=CCC=CCC)COC(=O)CCC=CCC=CCC=CCC=CCC=CCC)CC=CCC=CCC=CCC=CCC	60	white	rgb(0, 128, 0)	831.5434:21095 832.54675:18918 833.55011:4038	50.06213:3 50.08255:2 50.09684:3 50.14996:3 50.27674:4 50.72172:3 50.83276:3 50.97482:2 51.57819:2 51.62586:2 51.64245:2 51.93941:3 52.20596:2 52.35618:2 52.51499:3 52.53172:2 52.7788:3 52.79977:3 52.92985:2 53.01386:2 53.10214:4 53.36321:2 53.39272:2 53.65873:3 53.8555:5 54.10355:3 54.18423:1 54.23522:2 54.26498:5 54.36068:2 54.3777:2 54.46711:2 54.57578:2 54.64401:2 54.77421:4 54.82548:2 54.919…
9299:2 727.29987:2 728.05493:2 728.31189:2 728.74805:3 729.65973:17 729.90137:4 729.97156:3 730.49402:2 730.77478:1 730.91522:1 731.05566:2 731.34436:2 731.65649:2 732.039:3 732.25763:1 732.75751:2 733.50757:1 733.74982:5 733.95306:2 734.14856:2 734.56299:2 734.98535:2 735.99487:5 736.32373:6 737.03644:1 737.21661:3 737.42816:3 737.71033:4 738.34528:4 739.27081:3 740.02423:3 740.14978:2 740.83295…	Unknown	Unknown	Unknown	Unknown	Unknown	Unknown	Unknown
46021	w/o MS2:TG 15:4_15:4_20:5	21.7486	831.544	C53H76O6	TG	CKZLXIHGFRGPRX-UHFFFAOYSA-N	O=C(OCC(OC(=O)CC=CCC=CCC=CCC=CCC)COC(=O)CCCC=CCC=CCC=CCC=CCC=CCC)CC=CCC=CCC=CCC=CCC	60	white	rgb(0,0,0)	831.54376:21409 832.54711:15973 833.55047:4314	50.16398:2 50.25395:1 50.29487:3 50.34605:3 50.73994:3 50.75433:2 50.77077:1 50.89421:2 50.93128:2 51.06523:3 51.12711:2 51.16425:3 51.18077:2 51.2138:2 51.28197:2 51.33778:3 51.36053:5 51.44328:2 51.48055:3 51.49711:3 51.61729:2 51.64217:2 51.68987:3 51.78743:2 51.80612:2 52.04733:4 52.1098:3 52.1744:2 52.20984:3 52.35172:2 52.4708:4 52.59001:4 52.61512:4 52.70726:4 52.80997:3 52.84143:3 52.8770…
8:3 543.19348:4 544.16235:1 544.30371:2 545.19946:4 545.25336:2 545.48926:4 545.59711:2 545.90045:3 545.97461:3 546.29828:2 546.9527:1 547.06744:13 547.3172:2 547.57373:4 547.86414:2 548.74255:2 549.02649:2 549.16174:3 549.47961:4 549.5675:4 550.10205:3 550.72491:3 550.8197:2 551.12451:4 551.30066:2 551.56494:3 552.0462:3 552.1886:3 552.37848:3 552.7312:2 553.28766:3 553.98016:5 554.3266:3 554.97…	Unknown	Unknown	Unknown	Unknown	Unknown	Unknown	Unknown
46032	TG 50:13|TG 15:4_16:4_19:5	21.8927	831.568	C53H76O6	TG	RFDRCVUTEPNJAI-UHFFFAOYSA-N	O=C(OCC(OC(=O)CCC=CCC=CCC=CCC=CCC)COC(=O)CCC=CCC=CCC=CCC=CCC=CCC)CC=CCC=CCC=CCC=CCC	67	white	rgb(0, 128, 0)	831.56836:44947 832.57171:31533 833.57507:11178	50.06213:3 50.08255:2 50.09684:3 50.14996:3 50.27674:4 50.72172:3 50.83276:3 50.97482:2 51.57819:2 51.62586:2 51.64245:2 51.93941:3 52.20596:2 52.35618:2 52.51499:3 52.53172:2 52.7788:3 52.79977:3 52.92985:2 53.01386:2 53.10214:4 53.36321:2 53.39272:2 53.65873:3 53.8555:5 54.10355:3 54.18423:1 54.23522:2 54.26498:5 54.36068:2 54.3777:2 54.46711:2 54.57578:2 54.64401:2 54.77421:4 54.82548:2 54.919…
9299:2 727.29987:2 728.05493:2 728.31189:2 728.74805:3 729.65973:17 729.90137:4 729.97156:3 730.49402:2 730.77478:1 730.91522:1 731.05566:2 731.34436:2 731.65649:2 732.039:3 732.25763:1 732.75751:2 733.50757:1 733.74982:5 733.95306:2 734.14856:2 734.56299:2 734.98535:2 735.99487:5 736.32373:6 737.03644:1 737.21661:3 737.42816:3 737.71033:4 738.34528:4 739.27081:3 740.02423:3 740.14978:2 740.83295…	Unknown	Unknown	Unknown	Unknown	Unknown	Unknown	Unknown
46033	TG 50:13|TG 15:4_16:4_19:5	21.9724	831.568	C53H76O6	TG	RFDRCVUTEPNJAI-UHFFFAOYSA-N	O=C(OCC(OC(=O)CCC=CCC=CCC=CCC=CCC)COC(=O)CCC=CCC=CCC=CCC=CCC=CCC)CC=CCC=CCC=CCC=CCC	69	white	rgb(0, 128, 0)	831.56836:44947 832.57171:31533 833.57507:11178	50.06213:3 50.08255:2 50.09684:3 50.14996:3 50.27674:4 50.72172:3 50.83276:3 50.97482:2 51.57819:2 51.62586:2 51.64245:2 51.93941:3 52.20596:2 52.35618:2 52.51499:3 52.53172:2 52.7788:3 52.79977:3 52.92985:2 53.01386:2 53.10214:4 53.36321:2 53.39272:2 53.65873:3 53.8555:5 54.10355:3 54.18423:1 54.23522:2 54.26498:5 54.36068:2 54.3777:2 54.46711:2 54.57578:2 54.64401:2 54.77421:4 54.82548:2 54.919…
9299:2 727.29987:2 728.05493:2 728.31189:2 728.74805:3 729.65973:17 729.90137:4 729.97156:3 730.49402:2 730.77478:1 730.91522:1 731.05566:2 731.34436:2 731.65649:2 732.039:3 732.25763:1 732.75751:2 733.50757:1 733.74982:5 733.95306:2 734.14856:2 734.56299:2 734.98535:2 735.99487:5 736.32373:6 737.03644:1 737.21661:3 737.42816:3 737.71033:4 738.34528:4 739.27081:3 740.02423:3 740.14978:2 740.83295…	Unknown	Unknown	Unknown	Unknown	Unknown	Unknown	Unknown
46047	w/o MS2:RIKEN P-VS1 ID-12640 from Mouse_Plasma_WT_N_F1EPA	21.8223	831.569	Unknown	Unknown	Unknown	Unknown	66	white	rgb(0,0,0)	831.56873:36908 832.57208:25539 833.57544:9181	50.16398:2 50.25395:1 50.29487:3 50.34605:3 50.73994:3 50.75433:2 50.77077:1 50.89421:2 50.93128:2 51.06523:3 51.12711:2 51.16425:3 51.18077:2 51.2138:2 51.28197:2 51.33778:3 51.36053:5 51.44328:2 51.48055:3 51.49711:3 51.61729:2 51.64217:2 51.68987:3 51.78743:2 51.80612:2 52.04733:4 52.1098:3 52.1744:2 52.20984:3 52.35172:2 52.4708:4 52.59001:4 52.61512:4 52.70726:4 52.80997:3 52.84143:3 52.8770…
8:3 543.19348:4 544.16235:1 544.30371:2 545.19946:4 545.25336:2 545.48926:4 545.59711:2 545.90045:3 545.97461:3 546.29828:2 546.9527:1 547.06744:13 547.3172:2 547.57373:4 547.86414:2 548.74255:2 549.02649:2 549.16174:3 549.47961:4 549.5675:4 550.10205:3 550.72491:3 550.8197:2 551.12451:4 551.30066:2 551.56494:3 552.0462:3 552.1886:3 552.37848:3 552.7312:2 553.28766:3 553.98016:5 554.3266:3 554.97…	Unknown	Unknown	Unknown	Unknown	Unknown	Unknown	Unknown
46134	w/o MS2:RIKEN P-VS1 ID-12664 from Cell_C2C12_WT_N_12h50AA	37.2867	832.234	Unknown	Unknown	Unknown	Unknown	107	white	rgb(0,0,0)	832.23419:1480376 833.23754:2205958 834.2409:1868349	50.39343:2 50.84099:1 50.95422:3 51.07582:3 51.10676:1 51.31533:4 51.46841:1 51.4829:3 51.52432:2 51.63623:1 51.67356:3 51.70053:2 52.66356:3 53.09163:3 53.15893:2 53.24312:2 53.34424:1 53.39272:3 53.44756:3 53.59534:2 53.70736:1 53.74755:2 53.96779:2 54.03564:3 54.47137:3 54.65255:2 54.9944:3 55.20646:2 55.43397:3 55.7287:4 55.89901:3 55.98318:2 56.20362:2 56.88497:5 56.93939:2 57.09628:4 57.725…
46135	w/o MS2:RIKEN P-VS1 ID-12664 from Cell_C2C12_WT_N_12h50AA	38.6679	832.234	Unknown	Unknown	Unknown	Unknown	75	white	rgb(0,0,0)	832.23419:92277 833.23754:97648 834.2409:82484	50.11114:6 50.21537:3 50.31358:1 50.35043:1 50.38934:1 50.57591:3 50.61081:2 50.62518:2 50.67036:2 50.69501:3 50.75255:1 50.83482:3 50.97894:2 51.2017:4 51.2368:1 51.2616:3 51.29879:2 51.35048:4 51.48911:4 51.53882:3 51.71091:2 51.72958:3 51.75657:2 51.79394:1 51.85834:2 51.8812:2 52.05178:2 52.18927:3 52.24141:2 52.25809:2 52.34783:3 52.45854:3 52.5359:3 52.88997:4 52.93615:4 52.98025:2 53.08952…
335:4 425.24323:1 425.34439:2 425.46936:2 425.61819:4 425.69559:6 425.75513:4 426.21967:3 426.54739:6 426.65469:3 427.50745:4 427.9491:4 428.164:2 428.83899:2 428.88083:4 429.09003:74 429.13785:13 429.40091:5 429.44275:3 429.50256:3 429.56238:4 429.63412:1 429.7478:2 430.07089:7 430.08286:19 430.28036:2 430.41205:2 430.58569:12 430.87314:5 431.07681:83 431.13675:5 431.23862:6 431.38245:6 431.4543…	Unknown	Unknown	Unknown	Unknown	Unknown	Unknown	Unknown
46136	w/o MS2:RIKEN P-VS1 ID-12664 from Cell_C2C12_WT_N_12h50AA	39.6489	832.234	Unknown	Unknown	Unknown	Unknown	74	white	rgb(0,0,0)	832.23419:78908 833.23754:80226 834.2409:74589	50.02742:3 50.10501:2 50.14996:2 50.25628:3 50.30334:3 50.34838:3 50.45081:4 50.78751:4 50.8163:3 50.84922:3 50.92332:3 50.98306:3 51.03871:2 51.12739:2 51.19138:4 51.23061:2 51.30086:2 51.39598:3 51.4208:1 51.45185:3 51.63416:2 51.83133:3 51.85003:4 51.88952:3 51.90199:2 51.91862:3 51.9727:3 52.02264:4 52.05386:2 52.09551:3 52.133:4 52.14759:3 52.19761:4 52.28939:5 52.31234:3 52.33948:4 52.36036…
688:161 342.0809:49 342.1503:14 342.24103:7 342.36917:3 342.49734:10 342.61484:6 342.65756:5 342.70029:2 342.914:4 342.96744:2 343.01019:68 343.19727:6 343.26678:4 343.32025:42 343.36301:20 343.50742:5 343.55554:7 343.68927:26 343.78558:4 343.82837:2 343.95145:7 344.05313:5 344.29941:3 344.47076:2 344.56717:2 344.71182:4 344.80826:3 344.9476:2 345.0119:3 345.07086:2 345.11374:7 345.30139:2 345.54…	Unknown	Unknown	Unknown	Unknown	Unknown	Unknown	Unknown
46137	w/o MS2:RIKEN P-VS1 ID-12664 from Cell_C2C12_WT_N_12h50AA	39.5186	832.234	Unknown	Unknown	Unknown	Unknown	73	white	rgb(0,0,0)	832.23419:78908 833.23754:80226 834.2409:74589	50.02742:3 50.10501:2 50.14996:2 50.25628:3 50.30334:3 50.34838:3 50.45081:4 50.78751:4 50.8163:3 50.84922:3 50.92332:3 50.98306:3 51.03871:2 51.12739:2 51.19138:4 51.23061:2 51.30086:2 51.39598:3 51.4208:1 51.45185:3 51.63416:2 51.83133:3 51.85003:4 51.88952:3 51.90199:2 51.91862:3 51.9727:3 52.02264:4 52.05386:2 52.09551:3 52.133:4 52.14759:3 52.19761:4 52.28939:5 52.31234:3 52.33948:4 52.36036…
688:161 342.0809:49 342.1503:14 342.24103:7 342.36917:3 342.49734:10 342.61484:6 342.65756:5 342.70029:2 342.914:4 342.96744:2 343.01019:68 343.19727:6 343.26678:4 343.32025:42 343.36301:20 343.50742:5 343.55554:7 343.68927:26 343.78558:4 343.82837:2 343.95145:7 344.05313:5 344.29941:3 344.47076:2 344.56717:2 344.71182:4 344.80826:3 344.9476:2 345.0119:3 345.07086:2 345.11374:7 345.30139:2 345.54…	Unknown	Unknown	Unknown	Unknown	Unknown	Unknown	Unknown
46138	w/o MS2:RIKEN P-VS1 ID-12664 from Cell_C2C12_WT_N_12h50AA	40.1488	832.234	Unknown	Unknown	Unknown	Unknown	73	white	rgb(0,0,0)	832.23419:73398 833.23754:79242 834.2409:67314	50.0213:4 50.03763:5 50.19902:2 50.26446:2 50.32586:4 50.47746:3 50.62312:4 50.63955:3 50.66214:2 50.71145:1 50.8451:4 50.87597:1 50.90479:3 50.96452:4 51.00367:2 51.04077:3 51.23887:3 51.26366:2 51.35668:2 51.40011:3 51.47669:3 51.55539:2 51.5699:2 51.60513:4 51.72751:3 51.78148:3 51.80225:2 51.87704:5 51.91446:3 51.98518:3 52.14134:4 52.24975:2 52.29565:3 52.47317:3 52.50453:2 52.63216:2 52.749…
9.31482:6 389.38882:4 389.46286:3 389.83881:6 389.92429:2 390.12375:3 390.22064:4 390.33466:3 390.42587:2 390.8251:4 390.95062:3 391.27591:4 391.72125:7 391.80121:2 392.06973:3 392.14972:3 392.40118:1 392.86435:3 393.00735:2 393.22476:3 393.72275:3 393.91745:4 394.0549:3 394.2153:3 394.4216:3 394.48465:4 394.53049:2 394.66806:3 395.05798:4 395.27023:1 395.3735:3 395.48254:3 395.78101:2 395.95325:…	Unknown	Unknown	Unknown	Unknown	Unknown	Unknown	Unknown
46140	w/o MS2:RIKEN P-VS1 ID-12664 from Cell_C2C12_WT_N_12h50AA	37.0945	832.235	Unknown	Unknown	Unknown	Unknown	115	white	rgb(0,0,0)	832.23456:5845798 833.23791:7730949 834.24127:6545474	50.03531:4 50.14763:3 50.18238:2 50.21509:4 50.42388:3 50.66802:2 50.72144:1 50.84276:2 50.91069:6 51.01781:4 51.0343:4 51.19109:2 51.23446:2 51.31504:2 51.37294:2 51.50539:1 51.61729:3 51.71477:2 51.82481:2 51.92665:3 51.94953:2 52.07023:3 52.16815:2 52.18899:2 52.33293:1 52.37051:5 52.43318:2 52.47289:2 52.5398:4 52.60675:2 52.69888:2 52.71564:2 52.75546:5 52.77433:4 52.82255:7 52.86451:2 53.08…
.98813:1496 401.15573:29 401.2193:9 401.28867:24 401.35803:3 401.41006:11 401.4968:21 401.53729:14 401.59509:9 401.69342:22 401.75705:27 401.90164:29 401.97687:581 402.08679:43 402.16202:35 402.24881:14 402.33563:18 402.39932:25 402.53247:11 402.65985:9 402.70618:23 402.7525:19 402.87991:4 402.961:51 402.98416:343 403.16956:10 403.20432:8 403.23907:3 403.27386:15 403.49408:16 403.53467:22 403.633…	Unknown	Unknown	Unknown	Unknown	Unknown	Unknown	Unknown
46141	w/o MS2:RIKEN P-VS1 ID-12664 from Cell_C2C12_WT_N_12h50AA	38.5958	832.235	Unknown	Unknown	Unknown	Unknown	74	white	rgb(0,0,0)	832.23456:72633 833.23791:75062 834.24127:64195	50.03326:4 50.04551:3 50.0741:3 50.1415:3 50.22532:6 50.31124:3 50.41364:3 50.53049:4 50.56537:3 50.62284:3 50.6557:6 50.67829:2 50.7235:2 50.77694:4 50.80162:2 50.81396:3 50.85717:2 50.88187:4 50.90039:3 50.9251:3 51.03842:2 51.10648:4 51.13742:2 51.25098:3 51.28611:3 51.39983:3 51.4557:2 51.54268:4 51.66083:3 51.70025:4 51.72307:3 51.75628:4 51.84975:3 51.87053:2 51.92458:4 51.98074:4 52.0057:2…
317.35904:3 317.58527:5 317.6727:3 317.95566:4 318.07401:2 318.13062:1 318.1821:1 318.25415:5 318.46011:3 318.56827:3 318.77432:3 318.91858:2 319.0835:2 319.14536:2 319.2691:5 319.4238:2 319.67142:6 319.83136:4 319.96555:3 320.02234:3 320.19272:4 320.26501:2 320.30115:5 320.62143:4 320.6886:6 321.2728:3 321.32452:4 321.547:2 321.92484:5 321.97662:2 322.0802:3 322.2045:1 322.25629:2 322.30811:3 32…	Unknown	Unknown	Unknown	Unknown	Unknown	Unknown	Unknown
791.91156:2 792.21204:2 792.56946:3 792.82129:2 792.95129:2 793.0163:4 793.2926:3 793.47144:3 793.7478:3 794.07306:5 794.47156:5 794.56104:4 794.68304:4 794.98401:5 795.25256:2 795.44788:4 795.6839:2 795.79785:2 795.86298:2 795.96063:6 796.14795:3 796.3678:2 796.59583:2 796.66095:2 796.77496:2 797.01123:3 797.38599:4 797.91571:3 798.25812:4 798.36407:2 798.76367:2 798.90234:2 799.22046:3 800.0772…	Unknown	Unknown	Unknown	Unknown	Unknown	Unknown	Unknown
46143	w/o MS2:RIKEN P-VS1 ID-12664 from Cell_C2C12_WT_N_12h50AA	37.0101	832.243	Unknown	Unknown	Unknown	Unknown	116	white	rgb(0,0,0)	832.24286:4708237 833.24621:5786226 834.24957:4757457	50.08022:3 50.11494:3 50.31739:2 50.50383:3 50.59615:2 50.62284:4 50.65775:3 50.78722:5 50.83248:2 50.86334:3 50.88392:4 50.93334:4 51.17458:4 51.20142:3 51.25098:2 51.29231:3 51.32745:1 51.34812:1 51.4019:3 51.58205:2 51.62973:4 51.66913:1 51.68987:3 51.73968:1 51.79573:3 51.90794:3 51.92665:3 51.94745:3 52.02443:5 52.05774:1 52.3058:3 52.32875:2 52.3559:3 52.5649:6 52.60675:3 52.66119:3 52.6737…
1 364.77637:3 364.8866:5 365.08508:2 365.18433:13 365.21188:9 365.63663:3 365.69183:2 366.07819:4 366.27698:2 367.20538:4 367.33258:33 367.39896:9 367.50958:6 367.60916:3 368.1571:4 368.43399:4 368.58356:2 368.70544:3 368.74423:2 368.84952:7 368.94376:3 369.11557:34 369.23203:12 369.40948:10 369.48712:6 369.57587:1 369.69794:2 369.82001:5 370.01425:2 370.10864:25 370.17526:5 370.31406:3 370.58621…	Unknown	Unknown	Unknown	Unknown	Unknown	Unknown	Unknown
46145	w/o MS2:RIKEN P-VS1 ID-12664 from Cell_C2C12_WT_N_12h50AA	36.4778	832.243	Unknown	Unknown	Unknown	Unknown	77	white	rgb(0,0,0)	832.24341:129795 833.24676:214221 834.25012:175856	50.11371:3 50.17706:2 50.28135:5 50.38371:3 50.40215:2 50.42879:1 50.9259:4 51.19808:3 51.23939:3 51.28484:2 51.30964:3 51.37787:2 51.53104:2 51.7467:2 51.78822:2 51.88379:2 51.92329:4 52.37339:3 52.41516:2 52.4486:2 52.52804:4 52.76673:4 52.83173:3 52.87998:3 53.17416:2 53.59794:2 53.62119:3 53.71631:3 53.73535:3 53.87716:2 53.88987:2 53.91953:2 54.11677:3 54.20809:2 54.32075:2 54.41011:3 54.446…
2 593.99976:2 594.22479:3 594.61176:3 595.18884:3 595.30151:3 596.26642:2 596.94305:2 597.04175:2 597.83173:3 598.38922:2 599.11646:3 599.20831:6 599.79474:3 599.87244:2 600.06329:3 600.10571:3 600.14105:3 600.30365:3 600.74207:3 601.03912:4 601.09576:3 601.35046:2 601.85297:3 602.31317:3 603.41846:2 603.90765:3 604.15588:3 604.26227:2 604.54602:1 604.69501:4 605.14923:1 605.93744:3 606.27844:4 6…	Unknown	Unknown	Unknown	Unknown	Unknown	Unknown	Unknown
46148	Unknown	39.7337	832.251	Unknown	Unknown	Unknown	Unknown	71	white	rgb(0,0,0)	832.25116:53587 833.25451:54502 834.25787:45723	50.01286:2 50.03939:3 50.05368:2 50.0741:3 50.13946:3 50.24577:2 50.47717:4 50.51408:1 50.59:2 50.629:2 50.76666:2 50.93952:2 50.9869:2 51.05904:2 51.14568:2 51.17251:2 51.24685:2 51.30677:4 51.3688:2 51.41018:1 51.44122:2 51.49504:4 51.51989:3 51.53646:4 51.54889:3 51.67535:2 51.7376:3 51.87676:4 51.91002:1 51.99738:4 52.23695:3 52.24946:3 52.55026:5 52.56699:2 52.64653:4 52.69051:3 52.75965:5 5…
.89926:4 386.9617:5 387.31372:3 387.88751:5 388.10919:2 388.27975:4 388.45035:1 388.58118:3 388.62668:3 388.7746:4 389.04776:2 389.19574:6 389.52032:2 389.59436:2 390.01025:5 390.10144:1 390.19833:6 390.29523:5 390.36365:2 390.46628:3 390.50049:2 391.26498:2 391.41339:3 391.47049:3 391.57327:2 391.68747:3 391.77887:3 391.94452:3 392.0188:4 392.05307:2 392.12735:2 392.46457:3 392.48743:4 392.77905…	Unknown	Unknown	Unknown	Unknown	Unknown	Unknown	Unknown
46336	w/o MS2:RIKEN P-VS1 ID-12760 from Mouse_Kidney_WT_N_F1	29.4161	834.209	Unknown	Unknown	Unknown	Unknown	64	white	rgb(0,0,0)	834.20862:78664 835.21197:80840 836.21533:104399	50.03531:3 50.14968:4 50.26009:3 50.27645:4 50.32148:2 50.45257:2 50.50383:3 50.60641:3 50.80162:4 50.9869:6 51.00544:3 51.12298:2 51.28197:2 51.31091:3 51.37708:3 51.39776:2 51.46399:2 51.48055:2 51.54268:3 51.63802:2 51.65461:3 51.75421:2 51.90171:4 51.93081:2 52.04108:2 52.06815:2 52.19107:3 52.26198:3 52.3392:3 52.36842:2 52.39975:4 52.41438:3 52.43318:2 52.5147:2 52.61722:2 52.80368:2 52.906…
:3 462.22998:4 462.36649:3 463.11136:3 463.22314:4 463.86929:3 463.96252:4 464.37906:2 464.48477:2 464.68381:2 464.78955:1 464.90775:2 464.96375:3 465.52393:1 465.66092:2 466.47699:3 466.53308:3 466.72009:5 466.76373:2 467.05057:2 467.53711:3 468.06763:4 468.19873:3 468.31738:2 468.64841:3 468.7171:5 468.84833:2 469.44208:3 469.51086:4 469.76727:2 469.8298:2 469.89862:4 470.14886:2 470.3616:2 470…	Unknown	Unknown	Unknown	Unknown	Unknown	Unknown	Unknown
46340	w/o MS2:RIKEN P-VS1 ID-12761 from Cell_C2C12_WT_N_12h50AA	29.7529	834.217	Unknown	Unknown	Unknown	Unknown	74	white	rgb(0,0,0)	834.21698:261028 835.22033:224967 836.22369:293200	50.1272:17 50.15581:3 50.23145:6 50.30715:2 50.42388:2 50.48742:1 50.51818:3 50.5428:2 50.63311:2 50.67213:3 50.76666:4 50.89627:3 50.9251:4 50.97866:1 51.00132:2 51.06729:4 51.09822:2 51.12711:3 51.14568:3 51.23239:3 51.78535:4 51.83936:2 52.03068:2 52.21401:2 52.25155:2 52.29745:2 52.32249:2 52.48543:3 52.66328:2 52.68213:2 52.75127:2 52.79739:2 52.97786:3 53.11027:2 53.12499:2 53.23231:2 53.31…
.72501:2 451.85382:2 451.97037:2 453.01385:3 453.11829:1 453.18585:8 453.30258:2 453.40701:3 453.59753:5 453.9725:4 454.47064:3 454.69827:3 455.19067:6 455.32614:1 455.61557:3 455.66486:3 455.83734:2 456.02219:5 456.0838:6 456.31802:2 456.63861:4 456.83597:3 456.9223:2 457.04568:3 457.34802:3 457.6134:4 457.77393:2 458.32358:3 458.67578:3 458.85501:4 459.38675:2 459.57233:2 459.64035:1 459.7579:4…	Unknown	Unknown	Unknown	Unknown	Unknown	Unknown	Unknown
46346	w/o MS2:RIKEN P-VS1 ID-12761 from Cell_C2C12_WT_N_12h50AA	37.073	834.234	Unknown	Unknown	Unknown	Unknown	111	white	rgb(0,0,0)	834.23364:4048906 835.23699:2699229 836.24035:1842632	50.08022:2 50.1742:1 50.1926:5 50.26213:1 50.2785:2 50.31534:2 50.3399:3 50.40544:2 50.43618:3 50.45872:2 50.49973:2 50.57973:2 50.62284:3 50.64748:3 50.69678:3 50.75433:4 51.08997:3 51.19728:4 51.26131:3 51.39362:3 51.49918:2 51.53854:3 51.6235:3 51.64217:1 51.72515:3 51.92665:1 51.95993:6 51.97865:4 52.03484:2 52.07648:2 52.12022:1 52.1348:4 52.15356:4 52.1744:5 52.18482:4 52.24321:7 52.3371:2 …
346.1604:4 346.23019:10 346.27313:7 346.30536:5 346.36444:9 346.40204:4 346.47723:4 346.62762:4 346.74585:12 346.81033:3 346.8587:2 346.89093:4 346.93393:4 346.99307:4 347.19199:6 347.24576:2 347.34253:2 347.58997:4 347.6384:2 347.70297:6 347.77292:3 348.06894:6 348.23587:8 348.34357:2 348.52133:5 348.5752:4 348.64523:2 348.76917:3 348.94705:4 349.00635:7 349.07104:2 349.30829:3 349.42694:4 349.4…	Unknown	Unknown	Unknown	Unknown	Unknown	Unknown	Unknown
46350	Unknown	36.9912	834.242	Unknown	Unknown	Unknown	Unknown	116	white	rgb(0,0,0)	834.24194:3210490 835.24529:2100824 836.24865:1436360	50.30715:4 50.32557:3 50.35833:2 50.43003:3 50.46282:3 50.74405:2 50.79339:2 50.80779:3 51.12917:3 51.156:2 51.24272:2 51.32331:2 51.54268:3 51.65254:2 51.86221:7 51.88923:3 51.9225:3 51.94329:1 51.95993:2 52.08897:2 52.2015:2 52.22443:2 52.36007:3 52.4102:3 52.56699:2 52.58583:3 52.83723:3 53.35238:4 53.44305:4 53.53803:3 53.57815:3 53.62886:2 53.90181:2 54.13086:2 54.25619:4 54.27107:3 54.30934…
:2 411.4567:2 411.62061:4 411.72015:31 411.79626:10 412.07153:4 412.15939:4 412.21213:3 412.39963:4 412.51099:2 412.69855:2 412.75131:1 412.90961:4 413.04449:16 413.26736:35 413.4375:2 414.12427:1 414.22998:3 414.27109:23 414.34158:2 414.61771:2 414.94092:3 415.03497:802 415.19962:30 415.25839:20 415.37601:7 415.41132:16 415.5054:17 415.56424:9 415.61719:23 415.77014:7 415.84076:13 416.03497:860 …	Unknown	Unknown	Unknown	Unknown	Unknown	Unknown	Unknown
46353	Unknown	31.5689	834.25	Unknown	Unknown	Unknown	Unknown	55	white	rgb(0,0,0)	834.25031:22521 835.25366:23970 836.25702:28313	50.01286:3 50.05776:3 50.07001:3 50.11699:2 50.23145:1 50.33171:3 50.37472:4 50.3911:2 50.44028:1 50.48742:4 50.56947:4 50.65159:2 50.70089:3 50.85511:1 50.87775:4 50.91275:2 50.96423:4 50.97041:3 51.04873:3 51.1849:3 51.20348:2 51.28197:2 51.30677:2 51.41224:4 51.44328:3 51.52404:2 51.5779:2 51.66083:3 51.69195:1 51.71062:3 51.77497:1 52.0744:3 52.09939:2 52.18899:1 52.29953:2 52.32249:2 52.3851…
79.27463:5 379.34207:3 379.52756:5 379.68497:2 380.11807:2 380.20807:5 380.26999:3 380.53448:3 380.66962:1 380.77097:2 380.87231:2 381.30609:3 382.11792:5 382.16306:3 382.31537:2 382.68222:3 382.733:3 383.05487:3 383.33167:18 383.59158:4 383.6481:2 383.76682:2 384.27576:3 384.3606:2 384.76804:3 385.04544:3 385.13037:1 385.30029:5 385.53256:7 385.69122:5 385.77057:4 386.09937:2 386.25247:3 386.717…	Unknown	Unknown	Unknown	Unknown	Unknown	Unknown	Unknown
46479	Unknown	24.8678	836.227	Unknown	Unknown	Unknown	Unknown	57	white	rgb(0,0,0)	836.22675:14443 837.2301:16646 838.23346:20614	50.05368:3 50.0843:3 50.28873:3 50.31943:3 50.344:3 50.43208:1 50.44847:2 50.55921:3 50.66186:3 50.75844:4 50.78722:1 50.81602:4 50.88392:6 51.0075:2 51.04255:2 51.19315:4 51.21793:2 51.31298:2 51.34605:2 51.46399:3 51.58619:5 51.79366:4 51.83728:1 51.84975:4 51.87676:2 52.00362:5 52.03484:4 52.1098:4 52.1473:2 52.23069:3 52.32667:3 52.36634:2 52.46035:3 52.54398:3 52.61722:2 52.70936:4 52.72403:…
64.01846:3 464.44122:3 464.64648:3 464.8331:2 465.15668:2 465.59241:3 465.95361:6 466.03461:4 466.65152:3 467.36243:3 467.5184:3 468.01144:4 468.15503:2 468.42352:2 468.48599:2 468.54846:3 468.64841:1 469.18579:4 469.31705:58 469.77975:2 469.83606:2 469.94238:2 470.13632:3 470.25522:1 470.31781:1 470.47427:2 470.55563:2 471.08786:5 471.46371:2 472.07794:5 473.22598:3 473.47711:3 473.65295:3 473.8…	Unknown	Unknown	Unknown	Unknown	Unknown	Unknown	Unknown
46535	TG 49:1|TG 15:0_16:0_18:1	42.3475	836.77	C52H98O6	TG	IVRUJYRTYXTTIH-UHFFFAOYSA-N	O=C(OCC(OC(=O)CCCCCCCCCCCCCCC)COC(=O)CCCCCCCCCCCCCC)CCCCCCCC=CCCCCCCCC	93	white	rgb(0, 128, 0)	836.76971:453220 837.77306:316039 838.77642:160696	50.02999:3 50.05653:3 50.24044:3 50.29568:5 50.38781:4 50.41649:1 50.66677:2 50.7058:3 50.74691:2 50.78186:2 50.82299:3 50.84562:3 50.85797:3 50.98358:4 51.02892:2 51.24765:6 51.26624:2 51.37787:1 51.40269:3 51.42339:2 51.46064:2 51.49584:3 51.74878:2 51.91082:4 51.94201:4 52.10435:3 52.18353:3 52.19812:2 52.28155:3 52.31911:2 52.35877:4 52.4089:2 52.45278:2 52.51758:4 52.54268:3 52.68501:4 52.76…
376.56555:4 376.71115:2 377.32187:2 377.55173:2 377.59097:3 378.09018:3 378.12946:3 378.22485:3 378.25851:1 378.31464:1 378.64584:6 378.78064:7 378.92105:2 378.96597:3 379.44922:4 379.58978:2 379.7247:2 379.78094:3 379.83154:4 380.00027:3 380.03403:3 380.14655:3 380.68686:2 380.94589:1 381.19373:2 381.63895:1 381.76862:2 381.84756:5 381.93213:2 382.63174:3 383.04388:2 383.31503:20 383.37152:9 383…	Unknown	Unknown	Unknown	Unknown	Unknown	Unknown	Unknown
46693	TG 48:1;1O|TG 16:0_16:0_16:1;1O	43.0714	838.74	C51H96O7	OxTG	OTSWPJPRVVVMBR-UHFFFAOYSA-N	O=C(OCC(OC(=O)CCCCCCCCCCCCCCC)COC(=O)CCCCCCC(O)C=CCCCCCC)CCCCCCCCCCCCCCC	72	white	rgb(0, 128, 20)	838.74036:65234 839.74371:59711 840.74707:31324	50.01898:3 50.09656:2 50.15377:3 50.1742:5 50.19669:5 50.38905:1 50.41978:4 50.43208:4 50.47922:2 50.50793:1 50.52844:2 50.56126:3 50.60231:4 50.70705:5 50.74199:4 50.76872:2 50.84482:5 50.87157:2 50.91275:3 50.97041:2 51.00338:3 51.02399:3 51.11473:4 51.13123:2 51.15393:4 51.32124:4 51.3688:4 51.40397:3 51.42466:3 51.44122:1 51.57376:2 51.60278:2 51.61936:4 51.68987:3 51.84143:4 51.86845:2 51.94…
3154:1 400.4567:8 400.5722:2 400.82635:3 400.86102:3 400.91302:3 401.1673:3 401.26556:5 401.31757:4 401.54883:2 401.84381:1 401.96527:2 402.23724:6 402.34723:2 402.41669:2 402.48035:3 402.79883:5 402.87991:1 403.10583:2 403.21591:4 403.33182:2 403.47672:3 403.52307:4 403.61581:3 403.73758:4 403.79556:2 404.11453:4 404.56714:3 404.64841:3 404.85159:7 404.92126:2 404.95612:3 405.18842:2 405.25232:3…	Unknown	Unknown	Unknown	Unknown	Unknown	Unknown	Unknown
46703	TG 49:0|TG 15:0_16:0_18:0	43.0759	838.782	C52H100O6	TG	BABSZGMYWGFHOB-UHFFFAOYSA-N	O=C(OCC(OC(=O)CCCCCCCCCCCCCCC)COC(=O)CCCCCCCCCCCCCCCCC)CCCCCCCCCCCCCC	99	white	rgb(0, 128, 0)	838.78217:513313 839.78552:384047 840.78888:141961	50.01898:3 50.09656:2 50.15377:3 50.1742:5 50.19669:5 50.38905:1 50.41978:4 50.43208:4 50.47922:2 50.50793:1 50.52844:2 50.56126:3 50.60231:4 50.70705:5 50.74199:4 50.76872:2 50.84482:5 50.87157:2 50.91275:3 50.97041:2 51.00338:3 51.02399:3 51.11473:4 51.13123:2 51.15393:4 51.32124:4 51.3688:4 51.40397:3 51.42466:3 51.44122:1 51.57376:2 51.60278:2 51.61936:4 51.68987:3 51.84143:4 51.86845:2 51.94…
3154:1 400.4567:8 400.5722:2 400.82635:3 400.86102:3 400.91302:3 401.1673:3 401.26556:5 401.31757:4 401.54883:2 401.84381:1 401.96527:2 402.23724:6 402.34723:2 402.41669:2 402.48035:3 402.79883:5 402.87991:1 403.10583:2 403.21591:4 403.33182:2 403.47672:3 403.52307:4 403.61581:3 403.73758:4 403.79556:2 404.11453:4 404.56714:3 404.64841:3 404.85159:7 404.92126:2 404.95612:3 405.18842:2 405.25232:3…	Unknown	Unknown	Unknown	Unknown	Unknown	Unknown	Unknown
47238	Unknown	39.0541	846.287	Unknown	Unknown	Unknown	Unknown	86	white	rgb(0,0,0)	846.28693:179949 847.29028:301130 848.29364:256416	50.00673:3 50.04551:2 50.0741:5 50.28259:3 50.33581:4 50.35219:2 50.37062:7 50.43413:3 50.48948:1 50.50998:3 50.52844:4 50.54895:3 50.69473:3 50.7276:3 50.7461:2 50.82836:2 50.84482:3 50.90657:3 50.96217:3 51.12298:3 51.14568:7 51.24065:5 51.27371:2 51.29437:2 51.31711:2 51.33572:2 51.42052:2 51.51368:3 51.59034:2 51.64217:3 51.7044:4 51.7376:3 51.80612:2 51.88507:2 51.97033:2 52.03484:1 52.08481…
:2 343.18707:3 343.37421:2 343.55603:3 343.60419:5 343.64697:2 343.81284:2 343.8931:5 344.07504:3 344.241:4 344.29456:3 344.71231:2 344.79269:1 345.00168:2 345.24292:3 345.47351:3 345.88126:4 346.16574:3 346.5954:2 346.71896:7 346.79956:3 346.97156:1 347.03607:3 347.36945:2 347.49313:3 347.54156:3 347.72986:2 348.13895:2 348.37589:1 348.45129:1 348.54825:3 348.88776:3 349.05487:3 349.11957:2 349.…	Unknown	Unknown	Unknown	Unknown	Unknown	Unknown	Unknown
47240	Unknown	38.9988	846.287	Unknown	Unknown	Unknown	Unknown	90	white	rgb(0,0,0)	846.28693:983813 847.29028:1672410 848.29364:1403915	50.01898:4 50.09248:1 50.10677:4 50.20691:3 50.22532:3 50.2519:5 50.3399:3 50.41159:1 50.52844:3 50.54485:2 50.56742:2 50.60847:7 50.705:3 50.78311:3 50.80985:2 50.87363:3 50.91481:3 50.96011:1 51.00338:2 51.02399:3 51.11473:2 51.15393:5 51.21793:3 51.23652:3 51.4019:2 51.4288:4 51.54475:1 51.66083:5 51.73138:2 51.75628:2 51.82066:3 51.91002:4 51.95369:2 51.98489:2 52.05566:2 52.12855:3 52.17857:…
300.17142:2 300.23141:4 300.28143:1 300.37143:5 300.52148:4 300.79169:4 300.83673:3 300.89178:3 301.1972:2 301.3074:3 301.34747:3 301.40256:5 301.51782:4 301.5629:10 301.63306:2 301.7283:2 301.83356:11 301.91379:3 301.99402:2 302.03915:1 302.18961:5 302.2749:1 302.34012:2 302.6011:2 302.72159:9 302.78687:3 302.8923:3 303.02289:3 303.36456:4 303.43494:1 303.56564:4 303.67627:4 303.94788:1 304.0384…	Unknown	Unknown	Unknown	Unknown	Unknown	Unknown	Unknown
07.39081:1 807.48102:3 807.91565:3 808.09613:1 808.17816:2 808.54736:3 808.71149:3 808.97406:2 809.06433:3 809.31061:3 809.49945:2 809.80322:4 809.87714:3 810.12354:4 810.2796:3 810.3371:2 810.40277:3 810.62463:2 810.89575:3 811.25732:1 811.33954:2 811.66833:3 811.73413:2 812.34259:1 812.5318:3 812.8855:2 813.05005:2 813.30518:3 813.49445:2 813.95538:5 814.18591:3 814.44946:3 814.6059:1 814.86951…	Unknown	Unknown	Unknown	Unknown	Unknown	Unknown	Unknown
47370	Unknown	32.3861	848.261	Unknown	Unknown	Unknown	Unknown	60	white	rgb(0,0,0)	848.2608:54357 849.26415:64399 850.26751:87731	50.06797:6 50.33376:3 50.36652:2 50.40749:2 50.42798:1 50.47307:3 50.51203:3 50.61052:2 50.69473:2 50.78517:3 50.85717:5 50.87981:3 51.02399:4 51.04461:3 51.08379:2 51.19315:2 51.25925:2 51.39156:2 51.45156:4 51.51575:2 51.54889:4 51.64839:5 51.84143:3 51.86429:3 51.91418:2 52.0619:3 52.20567:3 52.25989:4 52.29536:5 52.32041:2 52.34337:2 52.47707:2 52.68841:3 52.72821:1 52.77642:3 52.84562:3 52.9…
69:4 384.41718:1 384.51337:2 384.82465:4 384.89822:1 384.95483:2 385.10773:2 385.58923:2 385.90659:3 386.00864:5 386.22412:2 386.36591:4 386.41696:4 386.80844:2 386.89926:4 387.37619:3 387.54092:1 387.58636:2 387.73975:3 387.83069:3 387.97845:2 388.2627:2 388.43329:2 388.49017:2 388.78598:3 388.91687:3 389.12744:3 389.20715:3 389.37225:4 389.5488:2 389.65701:3 389.85638:2 390.07864:2 390.40356:5 …	Unknown	Unknown	Unknown	Unknown	Unknown	Unknown	Unknown
47534	w/o MS2:RIKEN P-VS1 ID-13366 from Mouse_Brain_WT_N_F1	25.3328	850.245	Unknown	Unknown	Unknown	Unknown	72	white	rgb(0,0,0)	850.24536:189235 851.24871:228410 852.25207:301252	50.01081:4 50.18442:3 50.3092:2 50.33376:4 50.36243:2 50.42593:3 50.47512:3 50.54895:3 50.60026:2 50.81602:1 50.91069:5 50.94775:3 51.01369:3 51.08585:3 51.12505:2 51.17045:1 51.30471:1 51.32331:3 51.38742:3 51.4019:3 51.74175:2 51.79158:3 51.84143:1 51.85598:3 51.87676:1 51.89963:2 51.97033:2 52.00154:1 52.17648:4 52.36425:5 52.42691:3 52.46244:2 52.59001:4 52.61094:3 52.7345:6 52.78481:3 53.032…
4 504.25784:3 504.53653:6 504.60782:3 505.08112:13 505.17841:3 505.45734:5 505.51572:2 505.7558:1 505.96997:4 506.14523:6 506.31406:6 506.3595:4 506.71021:5 506.95706:3 507.11301:6 507.18451:4 507.39249:4 507.78253:2 508.23782:2 508.76489:2 508.90158:3 509.17502:2 509.34433:2 509.82639:2 510.08051:2 510.84982:2 511.22165:4 511.75681:2 511.91348:3 512.10284:3 512.37714:4 512.71033:3 513.01746:3 51…	Unknown	Unknown	Unknown	Unknown	Unknown	Unknown	Unknown
47700	Unknown	21.1093	852.224	Unknown	Unknown	Unknown	Unknown	57	white	rgb(0,0,0)	852.21545:14509 853.2188:16299 854.22216:19086	50.04755:3 50.14968:1 50.25395:2 50.32762:4 50.344:2 50.40134:2 50.46282:3 50.48742:2 50.52639:2 50.779:1 50.82219:1 50.95187:3 51.22206:2 51.26545:2 51.27991:1 51.66291:3 51.87053:2 51.91626:2 51.98489:1 52.01403:1 52.06607:1 52.10772:1 52.15356:1 52.24529:4 52.43109:3 52.52516:5 52.85402:3 53.4072:4 53.60773:1 53.62463:3 53.89333:4 53.96962:3 54.12661:1 54.21794:1 54.24131:1 54.41572:2 54.49664…
3 786.75543:2 786.86871:2 787.22491:1 787.54883:2 787.85657:2 788.07526:3 788.2049:3 789.31519:4 789.57458:2 790.07739:3 790.16663:2 790.32074:3 791.04291:1 792.00897:6 792.6994:3 793.03253:4 793.50397:4 793.61774:1 794.01611:2 794.45526:2 794.51221:1 794.66675:3 795.44788:3 795.6676:2 796.18048:5 796.41663:4 796.61206:2 796.94604:2 797.48376:3 797.98907:3 798.24182:3 798.38043:2 798.63318:5 799.…	Unknown	Unknown	Unknown	Unknown	Unknown	Unknown	Unknown
47756	TG 50:0|TG 16:0_16:0_18:0	43.4927	852.796	C53H102O6	TG	DQKMNCLZNGAXNX-UHFFFAOYSA-N	O=C(OCC(OC(=O)CCCCCCCCCCCCCCC)COC(=O)CCCCCCCCCCCCCCCCC)CCCCCCCCCCCCCCC	104	white	rgb(0, 128, 0)	852.79639:1183336 853.79974:1051872 854.8031:366936	50.08459:1 50.13157:3 50.42622:6 50.44466:5 50.46516:4 51.04902:3 51.61757:1 51.65904:2 51.74826:1 51.82095:3 52.16843:1 52.24349:2 52.87108:2 52.89627:2 52.91096:3 53.00126:1 53.12738:2 53.25365:2 53.29788:2 53.42225:2 53.43701:4 53.456:3 53.76447:2 53.82373:3 53.936:4 53.98687:3 54.01443:2 54.04413:8 54.38621:3 54.40536:2 54.73151:4 54.78062:2 54.81266:2 54.9452:2 55.04578:2 55.09717:13 55.1657…
66:4 738.97272:3 739.07471:3 739.36499:2 739.57684:2 740.45599:2 740.94293:4 742.2002:2 742.4754:3 742.63263:4 742.86072:2 743.07306:2 743.78119:3 744.40302:2 744.97784:2 745.06451:2 745.2063:5 745.42688:2 745.75781:3 746.78259:2 747.38202:2 748.21057:1 748.80267:6 748.93689:2 749.22913:1 749.88483:3 750.33533:2 750.6673:2 751.69543:2 753.23901:3 753.85687:2 754.56213:6 754.68896:3 756.03723:2 75…	Unknown	Unknown	Unknown	Unknown	Unknown	Unknown	Unknown
47757	TG 50:0|TG 16:0_16:0_18:0	43.3121	852.797	C53H102O6	TG	DQKMNCLZNGAXNX-UHFFFAOYSA-N	O=C(OCC(OC(=O)CCCCCCCCCCCCCCC)COC(=O)CCCCCCCCCCCCCCCCC)CCCCCCCCCCCCCCC	106	white	rgb(0, 128, 0)	852.79681:651148 853.80016:527495 854.80352:197434	50.05368:3 50.16603:2 50.256:3 50.40954:3 50.58589:1 50.61258:2 51.05492:3 51.23859:3 51.45778:4 51.48055:3 51.56961:3 52.09106:2 52.15356:2 52.2578:2 52.46871:3 52.64862:4 52.66537:4 52.74708:2 52.84352:4 52.92327:3 53.12499:1 53.20705:2 53.34395:3 53.40931:2 53.64576:2 53.84462:2 53.94207:2 54.02263:2 54.26894:3 54.30934:2 54.49877:2 54.52434:3 54.61174:3 54.85297:1 54.8658:3 55.05405:18 55.246…
48181	w/o MS2:TG 16:4_16:4_20:5	21.7038	859.602	C55H80O6	TG	POSGJHMLYIYTIR-UHFFFAOYSA-N	O=C(OCC(OC(=O)CCC=CCC=CCC=CCC=CCC)COC(=O)CCCC=CCC=CCC=CCC=CCC=CCC)CCC=CCC=CCC=CCC=CCC	60	white	rgb(0,0,0)	859.60187:25952 860.60522:19152 861.60858:6575	50.03355:2 50.19902:4 50.39753:4 50.52052:1 50.55539:2 50.56976:2 50.59849:4 50.61697:2 50.63955:2 50.70323:1 50.732:2 50.75872:2 50.77928:3 50.8451:1 50.92744:4 51.14596:2 51.36288:3 51.47669:3 51.54089:3 51.66319:4 51.76072:4 51.96437:2 52.04345:3 52.64891:3 52.74317:2 53.15052:2 53.24944:2 53.28313:2 53.33581:2 53.43701:5 53.55521:1 53.66085:4 53.76447:1 53.80257:3 53.87455:1 53.93176:2 54.016…
26.07855:3 726.34296:4 727.02753:2 728.14832:2 728.21844:2 728.39752:3 728.52991:3 729.14539:3 729.72211:2 730.00275:2 730.0885:5 730.40039:3 730.50958:1 730.64996:2 730.99323:3 732.02344:3 732.39038:2 732.82776:3 733.18719:6 733.41376:1 733.63263:1 734.33618:2 735.04797:2 735.15747:2 735.47833:4 735.62701:4 736.12799:2 736.80927:3 737.42816:2 737.80438:2 738.11011:2 738.1571:3 738.40021:3 738.48…	Unknown	Unknown	Unknown	Unknown	Unknown	Unknown	Unknown
48207	w/o MS2:RIKEN P-VS1 ID-13749 from Mouse_Feces_WT_ABX_Ctr	21.6482	859.644	Unknown	Unknown	Unknown	Unknown	48	white	rgb(0,0,0)	859.64417:9555 860.64752:8266 861.65088:3487	50.03355:2 50.19902:4 50.39753:4 50.52052:1 50.55539:2 50.56976:2 50.59849:4 50.61697:2 50.63955:2 50.70323:1 50.732:2 50.75872:2 50.77928:3 50.8451:1 50.92744:4 51.14596:2 51.36288:3 51.47669:3 51.54089:3 51.66319:4 51.76072:4 51.96437:2 52.04345:3 52.64891:3 52.74317:2 53.15052:2 53.24944:2 53.28313:2 53.33581:2 53.43701:5 53.55521:1 53.66085:4 53.76447:1 53.80257:3 53.87455:1 53.93176:2 54.016…
26.07855:3 726.34296:4 727.02753:2 728.14832:2 728.21844:2 728.39752:3 728.52991:3 729.14539:3 729.72211:2 730.00275:2 730.0885:5 730.40039:3 730.50958:1 730.64996:2 730.99323:3 732.02344:3 732.39038:2 732.82776:3 733.18719:6 733.41376:1 733.63263:1 734.33618:2 735.04797:2 735.15747:2 735.47833:4 735.62701:4 736.12799:2 736.80927:3 737.42816:2 737.80438:2 738.11011:2 738.1571:3 738.40021:3 738.48…	Unknown	Unknown	Unknown	Unknown	Unknown	Unknown	Unknown
49044	w/o MS2:PI 35:2	38.2764	871.53	C44H81O13P	PI	YOCKTFNPKJFJCC-UHFFFAOYSA-N	O=C(OCC(OC(=O)CCCCCCCCCCCCCCCC=CCC=CCCCCCCC)COP(=O)(O)OC1C(O)C(O)C(O)C(O)C1O)CCCCCC	52	white	rgb(0,0,0)	871.52966:10948 872.53301:14240 873.53637:6812	50.08255:3 50.20515:4 50.27265:3 50.38524:3 50.42416:1 50.45695:1 50.51027:1 50.54719:4 50.74639:3 50.88626:3 50.93156:1 50.98306:3 51.00985:2 51.04695:3 51.09645:2 51.1439:3 51.20789:3 51.25333:1 51.31946:4 51.41666:4 51.59477:2 51.65075:2 51.72543:2 51.76487:2 51.92278:2 51.94566:2 52.18302:6 52.33948:2 52.41257:7 52.43555:6 52.50035:2 52.54008:4 52.58611:6 52.61541:6 52.6866:3 52.72221:2 52.75…
431.59222:2 432.17392:4 432.2999:21 432.3479:4 432.68399:3 433.05621:3 433.29645:3 433.35651:4 433.54276:2 433.59082:2 433.74106:2 434.14981:3 434.20993:1 434.37231:1 434.78738:5 435.06421:4 435.20267:6 435.29297:2 435.37726:6 435.72052:2 435.77472:2 436.46774:3 436.69687:5 436.89587:3 437.15527:3 437.29407:2 437.79504:3 437.98828:2 438.06076:3 438.26611:10 438.4957:5 438.60449:3 438.69513:4 438.…	Unknown	Unknown	Unknown	Unknown	Unknown	Unknown	Unknown
49053	TG 53:14|TG 17:4_18:5_18:5	38.2276	871.572	C56H80O6	TG	AYCIIATZSFFPSA-UHFFFAOYSA-N	O=C(OCC(OC(=O)CC=CCC=CCC=CCC=CCC=CCC)COC(=O)CCCC=CCC=CCC=CCC=CCC)CC=CCC=CCC=CCC=CCC=CCC	62	white	rgb(0, 128, 0)	871.57227:44465 872.57562:55569 873.57898:21786	50.08255:3 50.20515:4 50.27265:3 50.38524:3 50.42416:1 50.45695:1 50.51027:1 50.54719:4 50.74639:3 50.88626:3 50.93156:1 50.98306:3 51.00985:2 51.04695:3 51.09645:2 51.1439:3 51.20789:3 51.25333:1 51.31946:4 51.41666:4 51.59477:2 51.65075:2 51.72543:2 51.76487:2 51.92278:2 51.94566:2 52.18302:6 52.33948:2 52.41257:7 52.43555:6 52.50035:2 52.54008:4 52.58611:6 52.61541:6 52.6866:3 52.72221:2 52.75…
431.59222:2 432.17392:4 432.2999:21 432.3479:4 432.68399:3 433.05621:3 433.29645:3 433.35651:4 433.54276:2 433.59082:2 433.74106:2 434.14981:3 434.20993:1 434.37231:1 434.78738:5 435.06421:4 435.20267:6 435.29297:2 435.37726:6 435.72052:2 435.77472:2 436.46774:3 436.69687:5 436.89587:3 437.15527:3 437.29407:2 437.79504:3 437.98828:2 438.06076:3 438.26611:10 438.4957:5 438.60449:3 438.69513:4 438.…	Unknown	Unknown	Unknown	Unknown	Unknown	Unknown	Unknown
49133	TG 51:5;1O|TG 18:2_18:2_15:1;1O	41.8285	872.731	C54H94O7	OxTG	SAHBKFJSRKUAFC-UHFFFAOYSA-N	O=C(OCC(OC(=O)CCCCCCCC=CCC=CCCCCC)COC(=O)CCCCCCC(O)C=CCCCCC)CCCCCCCC=CCC=CCCCCC	63	white	rgb(0, 128, 20)	872.73151:26195 873.73486:27333 874.73822:16071	50.02183:2 50.15866:2 50.27317:3 50.56412:4 50.60927:2 50.69347:3 50.71813:2 50.93002:2 51.24765:2 51.33031:2 51.40477:2 51.54555:2 51.84223:3 52.21063:2 52.43815:1 52.56987:2 52.97865:2 53.05849:2 53.09423:1 53.18468:1 53.41431:3 53.59161:2 53.84752:2 54.23996:6 54.2761:1 54.59758:4 55.05482:5 55.29918:1 55.34425:1 55.43444:2 55.62798:2 55.66241:3 55.95775:2 56.03117:2 56.1003:2 56.36213:3 56.42…
49140	TG 52:4|TG 16:0_18:2_18:2	41.7963	872.766	C55H98O6	TG	LXAWUIOWWNQCQA-UHFFFAOYSA-N	O=C(OCC(OC(=O)CCCCCCCC=CCC=CCCCCC)COC(=O)CCCCCCCCCCCCCCC)CCCCCCCC=CCC=CCCCCC	85	white	rgb(0, 128, 0)	872.77417:108130 873.77752:124856 874.78088:55880	50.02183:2 50.15866:2 50.27317:3 50.56412:4 50.60927:2 50.69347:3 50.71813:2 50.93002:2 51.24765:2 51.33031:2 51.40477:2 51.54555:2 51.84223:3 52.21063:2 52.43815:1 52.56987:2 52.97865:2 53.05849:2 53.09423:1 53.18468:1 53.41431:3 53.59161:2 53.84752:2 54.23996:6 54.2761:1 54.59758:4 55.05482:5 55.29918:1 55.34425:1 55.43444:2 55.62798:2 55.66241:3 55.95775:2 56.03117:2 56.1003:2 56.36213:3 56.42…
49165	Unknown	37.3259	873.26	Unknown	Unknown	Unknown	Unknown	68	white	rgb(0,0,0)	873.25983:66813 874.26318:109004 875.26654:115935	50.0213:2 50.07642:2 50.1704:2 50.19288:6 50.20924:3 50.23174:3 50.28902:3 50.3013:6 50.31767:3 50.43851:4 50.46516:3 50.48976:2 50.66214:3 50.72994:3 50.79162:2 50.81219:2 50.85128:2 50.88215:4 50.92126:2 50.9604:4 51.00985:4 51.07582:2 51.20996:1 51.22855:2 51.27193:1 51.4146:2 51.49947:5 51.5181:4 51.55954:3 51.63208:3 51.67149:2 51.76695:4 51.82925:4 51.94358:3 51.9623:2 52.18094:2 52.20804:3…
407:3 365.63062:2 365.69131:3 365.77411:4 366.05008:3 366.09427:4 366.16052:3 366.65765:2 366.71289:4 366.79028:3 367.12195:2 367.15512:2 367.38184:1 367.51462:3 367.73593:3 367.80786:1 367.95175:6 368.05139:2 368.25073:3 368.57196:8 368.71603:3 368.77698:2 368.93216:4 369.07626:2 369.3147:4 369.59756:6 369.77512:2 369.92496:3 370.18585:5 370.60794:3 370.64682:4 370.78571:2 370.96912:5 371.0636:3…	Unknown	Unknown	Unknown	Unknown	Unknown	Unknown	Unknown
49166	Unknown	36.4778	873.26	Unknown	Unknown	Unknown	Unknown	69	white	rgb(0,0,0)	873.26013:64028 874.26348:118238 875.26684:118208	50.33047:2 50.67909:3 50.76746:3 50.79625:4 50.88884:2 51.12172:2 51.15473:4 51.21873:3 51.25798:3 51.42752:2 51.48755:3 51.50412:2 51.73632:2 52.07519:2 52.19604:1 52.29407:2 52.33789:3 52.43397:2 52.64313:2 52.7311:2 53.23099:3 53.42064:3 53.47759:3 53.61062:2 53.67191:3 53.69939:2 53.77555:2 54.02341:2 54.09979:2 54.22934:1 54.26122:2 54.38031:3 54.55708:3 55.09765:2 55.19837:5 55.40866:3 55.4…
49167	Unknown	37.0101	873.26	Unknown	Unknown	Unknown	Unknown	79	white	rgb(0,0,0)	873.26031:151216 874.26366:222690 875.26702:223838	50.02714:2 50.1272:3 50.16398:4 50.23554:1 50.26418:3 50.35014:3 50.41159:3 50.44028:2 50.45667:4 50.52024:3 50.60436:1 50.74405:3 50.82013:8 50.83248:3 50.8654:4 50.92304:3 51.06935:3 51.14155:4 51.17664:3 51.20348:3 51.33778:4 51.35432:2 51.39156:3 51.4288:6 51.48469:4 51.49918:4 51.56547:4 51.61936:1 51.64217:1 51.65668:4 51.68365:4 51.71062:1 51.75421:3 51.78743:5 51.8352:3 51.86845:3 51.8913…
3 383.43335:1 383.4729:1 383.62549:2 383.67072:6 383.72723:2 383.8403:4 383.97598:3 384.06647:2 384.1004:3 384.4285:3 384.7001:2 384.93787:3 385.22101:3 385.56088:5 385.79889:3 385.85559:2 386.03131:3 386.12204:3 386.31485:3 386.3829:2 386.5304:4 386.58148:2 386.65524:2 387.01279:4 387.10931:3 387.50116:2 387.63181:3 387.89886:4 388.17172:4 388.27975:3 388.32526:6 388.51291:5 388.55841:4 388.6835…	Unknown	Unknown	Unknown	Unknown	Unknown	Unknown	Unknown
49168	Unknown	37.0945	873.26	Unknown	Unknown	Unknown	Unknown	77	white	rgb(0,0,0)	873.26031:36877 874.26366:55067 875.26702:56783	50.13537:3 50.28873:1 50.3399:2 50.38905:2 50.49152:2 50.53254:3 50.73377:3 50.75227:1 50.80779:2 50.83659:2 50.88187:3 50.95393:4 50.98278:2 51.00544:4 51.1849:4 51.22:2 51.34605:10 51.39776:2 51.41845:2 51.48262:3 51.49711:3 51.54889:3 51.7044:3 51.80404:1 51.83313:3 51.8539:3 51.97865:2 52.03692:3 52.18482:4 52.19524:3 52.22235:2 52.26406:3 52.57118:3 52.67375:3 52.7366:3 52.789:2 52.80577:3 5…
2 483.34839:2 483.87509:3 484.25601:3 484.3576:2 484.491:3 484.62439:2 484.73239:2 485.40604:3 485.67947:4 485.76215:3 486.02292:3 486.09927:3 486.15652:2 486.67841:5 486.76752:5 487.0668:1 487.1496:4 487.21329:2 487.30246:2 487.4426:3 487.49994:2 487.57642:2 487.71658:2 487.8313:5 487.90781:2 488.14365:3 488.75589:3 489.22171:3 489.55365:2 489.64944:2 489.78354:6 489.82825:2 490.89536:3 491.7588…	Unknown	Unknown	Unknown	Unknown	Unknown	Unknown	Unknown
49399	Unknown	37.0101	876.264	Unknown	Unknown	Unknown	Unknown	70	white	rgb(0,0,0)	876.26453:69948 877.26788:41914 878.27124:24466	50.01081:3 50.06797:3 50.11086:5 50.16194:3 50.21918:2 50.25395:3 50.27236:3 50.30306:2 50.34809:3 50.387:4 50.49562:5 50.52639:4 50.55511:4 50.61873:3 50.80985:2 50.85717:2 50.87157:3 50.90451:5 50.92716:3 50.97041:4 51.06935:2 51.1849:3 51.19935:3 51.24065:2 51.28611:7 51.30884:3 51.39776:2 51.51989:4 51.5779:3 51.62973:4 51.7127:5 51.73968:3 51.79781:4 51.8352:4 51.84767:4 51.86637:5 51.96617:…
81:3 281.70142:4 281.76923:4 281.81281:3 282.00177:3 282.11325:16 282.1908:3 282.36533:3 282.40897:3 282.46716:3 282.56418:7 282.71942:6 282.92325:5 283.00577:6 283.09314:2 283.17084:3 283.29709:3 283.36023:5 283.48169:3 283.53513:2 283.76843:3 283.81216:4 284.01639:3 284.10394:3 284.17203:3 284.26447:3 284.39096:3 284.50778:5 284.72684:3 284.80963:3 285.01419:6 285.11652:4 285.19937:4 285.29684:…	Unknown	Unknown	Unknown	Unknown	Unknown	Unknown	Unknown
1539:3 696.34485:3 696.55048:2 696.62665:2 696.68756:2 696.93127:3 697.22845:3 697.52563:5 697.60181:2 697.83051:3 698.12781:4 698.2193:2 698.58533:3 698.67688:2 699.21851:6 699.50848:4 699.66113:3 699.86725:4 700.13446:3 700.31775:3 700.40936:4 700.48572:5 700.72253:3 700.78363:4 700.90588:3 701.23438:4 701.33374:2 701.47131:4 701.56299:3 701.80762:4 702.32751:3 702.47284:4 702.54932:5 702.68701…	Unknown	Unknown	Unknown	Unknown	Unknown	Unknown	Unknown
49461	TG 52:2|TG 16:0_18:1_18:1	42.878	876.794	C55H102O6	TG	JFISYPWOVQNHLS-UHFFFAOYSA-N	O=C(OCC(OC(=O)CCCCCCCC=CCCCCCCCC)COC(=O)CCCCCCCCCCCCCCC)CCCCCCCC=CCCCCCCCC	98	white	rgb(0, 128, 0)	876.79419:1855448 877.79754:1374704 878.8009:562639	50.04551:2 50.13946:2 50.22123:2 50.29897:2 50.44437:2 50.48742:1 50.5941:4 50.70295:1 50.71733:3 50.8119:5 50.97247:4 51.02605:2 51.24892:2 51.37914:1 51.40604:2 51.46812:2 51.51989:2 51.55718:2 51.57376:2 51.60485:3 51.77497:4 51.8539:4 52.18065:3 52.27032:2 52.40393:2 52.60466:3 52.66956:3 52.71145:3 52.8708:4 52.95686:5 52.97786:2 52.99046:2 53.12289:4 53.17337:5 53.23862:2 53.27021:2 53.3165…
.34995:4 467.4248:2 467.56207:6 467.59952:2 467.79297:3 468.21121:4 468.27991:2 468.62341:2 469.04202:3 469.65469:3 469.78601:2 469.92987:2 470.50555:2 471.36346:2 471.53262:1 471.75824:3 471.94003:2 472.09048:3 472.44165:2 472.73648:2 473.32016:3 473.88535:3 474.10522:3 474.35031:4 474.52002:3 474.67087:1 474.78406:4 474.82178:1 474.87207:3 474.92868:4 475.11737:4 475.89133:4 476.32578:3 476.458…	Unknown	Unknown	Unknown	Unknown	Unknown	Unknown	Unknown
49463	TG 52:2|TG 16:0_18:1_18:1	42.5923	876.803	C55H102O6	TG	JFISYPWOVQNHLS-UHFFFAOYSA-N	O=C(OCC(OC(=O)CCCCCCCC=CCCCCCCCC)COC(=O)CCCCCCCCCCCCCCC)CCCCCCCC=CCCCCCCCC	100	white	rgb(0, 128, 0)	876.80249:706286 877.80584:649862 878.8092:266013	50.07491:3 50.1464:1 50.41444:3 50.42879:3 50.49643:4 50.53335:3 50.57438:2 50.70991:4 50.83945:2 50.89502:3 51.08252:2 51.21873:2 51.61601:4 51.80484:2 51.9524:3 52.05853:3 52.22731:2 52.28155:2 52.59917:2 52.76673:3 52.91146:3 52.95555:2 53.069:2 53.11105:3 53.7142:2 54.00008:3 54.05947:2 54.19322:3 54.35691:5 55.05482:308 55.14264:6 55.18979:11 55.22409:1 55.27772:3 55.30347:15 55.32922:1 55.4…
707:3 807.85107:2 807.9823:4 808.37604:2 808.45807:5 808.99146:3 809.1228:3 809.19666:3 810.7406:2 811.05286:2 812.18726:1 812.77948:4 814.54089:2 815.62012:3 816.14764:2 816.91443:3 817.70642:2 818.12726:3 818.21808:1 818.70514:3 818.88678:2 820.10107:2 820.45642:3 820.51428:2 821.15088:3 821.56433:3 821.96967:2 822.91302:5 823.06207:4 823.40979:4 824.3374:2 824.69373:2 825.51428:2 826.02838:1 8…	Unknown	Unknown	Unknown	Unknown	Unknown	Unknown	Unknown
49782	TG 52:0|TG 16:0_18:0_18:0	43.3857	880.832	C55H106O6	TG	SDNYRTVJOFMYIW-UHFFFAOYSA-N	O=C(OCC(OC(=O)CCCCCCCCCCCCCCCCC)COC(=O)CCCCCCCCCCCCCCCCC)CCCCCCCCCCCCCCC	107	white	rgb(0, 128, 0)	880.83148:938818 881.83483:1070914 882.83819:479474	50.27931:3 50.34071:5 50.45133:3 50.51078:6 50.78802:2 50.8518:3 50.97327:5 51.28691:3 51.7384:2 52.07935:2 52.74577:2 53.16364:4 53.58949:3 53.64231:2 53.72477:2 53.79882:2 53.92801:3 54.00856:3 54.05523:2 54.22296:1 55.05482:80 55.09336:4 55.15764:2 55.23267:4 55.33137:2 55.75072:3 55.81753:2 55.91459:4 55.98365:3 56.34697:8 56.51171:6 56.69841:2 56.72232:1 56.79406:1 57.07058:1916 57.09456:184…
50444	Unknown	37.8683	892.242	Unknown	Unknown	Unknown	Unknown	77	white	rgb(0,0,0)	892.23315:47823 893.2365:69953 894.23986:75682	50.01286:2 50.02714:4 50.04959:1 50.17012:2 50.20078:5 50.2519:2 50.26827:3 50.28669:6 50.32148:2 50.43003:3 50.44847:3 50.50383:3 50.52434:1 50.59205:3 50.67007:3 50.68445:2 50.71527:3 50.73377:3 50.99102:3 51.00544:3 51.04255:5 51.09204:2 51.16425:3 51.25305:3 51.27578:1 51.30884:3 51.38121:4 51.56754:2 51.63387:2 51.71892:3 51.7812:3 51.81235:4 51.88092:2 51.92458:2 52.02235:3 52.06399:3 52.08…
:3 380.29813:3 380.44443:1 380.59079:1 380.68088:3 380.90048:2 381.23282:2 381.40189:6 381.71188:5 381.80774:4 381.93179:5 382.01639:5 382.29846:3 382.5806:2 382.74994:2 382.88547:1 382.93063:4 383.54639:2 383.76682:4 383.96469:4 384.04385:5 384.13434:2 384.20786:9 384.45679:6 384.61523:2 384.84729:5 385.04544:2 385.15869:4 385.24365:2 385.37958:4 385.65155:2 385.72522:1 385.82156:3 386.20142:5 3…	Unknown	Unknown	Unknown	Unknown	Unknown	Unknown	Unknown
50601	Unknown	30.9639	894.217	Unknown	Unknown	Unknown	Unknown	53	white	rgb(0,0,0)	894.21674:21223 895.22009:23089 896.22345:35078	50.03939:2 50.14968:2 50.18238:2 50.24986:4 50.29692:4 50.34195:2 50.37881:2 50.51203:3 50.61668:1 50.67624:3 50.69062:1 50.71938:2 50.76049:1 50.80368:2 50.90657:1 50.94569:2 51.00544:2 51.0776:3 51.1106:2 51.22206:5 51.37087:3 51.39776:6 51.43501:4 51.48262:1 51.5779:3 51.69817:2 51.71477:4 51.81858:4 51.8352:4 51.93705:4 51.95993:2 51.99946:4 52.09522:2 52.19941:3 52.24738:2 52.27658:3 52.4102…
1954:7 441.27408:2 441.37714:5 441.5166:2 442.0018:3 442.04425:3 442.22021:4 442.66937:3 442.77261:4 443.02158:1 443.05804:5 443.20383:10 443.49545:2 444.03647:6 444.15201:4 444.44397:1 444.96121:4 445.5275:4 445.95395:2 446.12457:13 446.216:4 446.36841:2 446.52695:3 446.99048:3 447.10641:17 447.17352:9 447.33829:3 447.45425:2 447.63132:3 447.82059:2 447.87555:3 448.04654:2 448.21149:2 448.56589:…	Unknown	Unknown	Unknown	Unknown	Unknown	Unknown	Unknown
51326	Unknown	38.5241	906.225	Unknown	Unknown	Unknown	Unknown	88	white	rgb(0,0,0)	906.22449:260026 907.22784:263409 908.2312:747314	50.09888:2 50.1377:5 50.20106:2 50.53693:2 50.74639:5 50.88421:2 51.16247:2 51.18518:3 51.23267:1 51.49532:2 51.5181:1 51.56783:1 51.6072:1 51.63831:1 51.80225:2 51.95605:2 52.05386:2 52.15801:2 52.17677:4 52.24557:3 52.34783:3 52.38333:2 52.69289:3 52.72221:4 52.74736:1 52.95505:2 53.4982:3 53.51931:3 53.74543:2 54.07171:2 54.2416:4 54.40536:1 54.55233:2 54.66961:5 54.79771:1 54.91953:3 55.0158:…
:2 707.77521:4 708.2666:1 708.55847:3 708.69672:2 708.82733:4 708.95795:3 709.19617:2 709.32678:2 709.94171:1 710.68005:2 711.2417:3 711.48798:3 711.58038:3 712.15009:3 713.17462:3 713.39813:3 713.45978:2 714.37732:3 714.94812:3 716.47668:4 716.62341:5 717.12561:4 717.33429:2 718.13831:2 718.46307:4 718.96594:3 720.98682:4 721.34326:3 722.11072:3 722.28906:4 722.46747:2 722.96393:4 723.35193:3 72…	Unknown	Unknown	Unknown	Unknown	Unknown	Unknown	Unknown
51328	Unknown	38.4124	906.225	Unknown	Unknown	Unknown	Unknown	89	white	rgb(0,0,0)	906.22516:292846 907.22851:314003 908.23187:657592	50.20691:1 50.26622:3 50.32353:4 50.41978:1 50.91481:2 51.1849:2 51.33365:1 51.77497:3 51.83313:3 51.86429:3 51.88715:2 52.0057:2 52.03276:3 52.05149:3 52.40184:3 52.44781:2 53.09975:2 53.3566:3 54.01839:1 54.21156:2 55.06476:4 55.38643:3 55.5175:2 55.71118:4 55.86421:3 55.97426:5 56.35271:1 56.42422:2 56.67811:4 57.01752:4 57.18324:2 57.30332:2 57.87267:5 57.93415:3 58.07921:1 58.15841:1 58.2002…
51329	Unknown	39.427	906.225	Unknown	Unknown	Unknown	Unknown	68	white	rgb(0,0,0)	906.22516:41046 907.22851:32922 908.23187:54906	50.01286:3 50.10269:3 50.29078:5 50.32557:9 50.36243:2 50.40339:1 50.43003:6 50.44847:1 50.46077:4 50.48537:2 50.51203:2 50.54075:2 50.61668:3 50.63516:3 50.69883:3 50.71527:1 50.75227:2 50.76872:2 50.81396:2 50.87569:1 50.95805:4 51.01987:2 51.05904:2 51.09822:3 51.26751:3 51.33158:2 51.4557:3 51.49504:4 51.53439:5 51.62765:2 51.67743:3 51.89963:5 51.94329:6 51.99322:2 52.12022:2 52.19941:3 52.2…
069:38 342.01736:662 342.16681:17 342.19882:15 342.25223:4 342.28958:17 342.41238:14 342.44443:8 342.49783:12 342.55124:33 342.62601:10 342.72217:3 342.79163:7 342.95724:12 343.00534:217 343.155:21 343.3154:8 343.36353:6 343.40628:24 343.45978:28 343.57742:27 343.62558:31 343.70047:7 343.80212:1 343.83957:1 343.93054:8 344.01617:7 344.05899:10 344.09113:5 344.16071:4 344.20889:2 344.29456:2 344.5…	Unknown	Unknown	Unknown	Unknown	Unknown	Unknown	Unknown
6196:5 895.8656:3 896.09882:1 896.17657:2 896.35797:3 896.63446:3 896.88507:2 897.52466:2 898.26831:4 898.55371:5 898.76135:2 899.35834:4 899.60065:5 900.36243:5 900.46637:3 900.57025:2 901.25452:2 901.32379:4 901.53174:6 901.63574:3 902.00836:3 902.13837:2 902.82318:4 903.83789:1 903.92468:3 904.08081:2 904.83582:16 904.94:5 905.54773:3 905.97327:5 906.08618:4 906.18176:3 906.44238:3 906.59875:4…	Unknown	Unknown	Unknown	Unknown	Unknown	Unknown	Unknown
51330	Unknown	40.1047	906.225	Unknown	Unknown	Unknown	Unknown	66	white	rgb(0,0,0)	906.22516:34490 907.22851:29761 908.23187:47010	50.03122:1 50.09656:2 50.1742:6 50.26827:4 50.28873:4 50.56332:6 50.67829:2 50.76255:3 50.79956:2 50.84688:5 50.97453:4 51.01369:3 51.08172:5 51.19109:3 51.23859:3 51.30058:3 51.35432:3 51.45363:5 51.48676:1 51.53439:3 51.61521:3 51.83936:2 51.89339:3 51.92873:2 52.05774:3 52.07232:3 52.08481:3 52.17231:5 52.20776:3 52.25364:3 52.39349:4 52.57536:3 52.62978:4 52.657:2 52.68213:2 52.96316:5 52.988…
11774:3 360.17798:2 360.33133:2 360.46829:2 360.69843:3 360.78613:3 360.82449:4 361.17538:4 361.29056:4 361.49353:3 361.59778:4 362.27304:2 362.33344:3 362.45978:2 362.66309:3 362.89941:4 362.9819:2 363.15234:5 363.19632:6 363.38333:3 363.48785:1 363.64743:6 363.75748:1 363.81253:2 363.87857:5 364.04922:4 364.1098:2 364.43475:2 364.60004:3 364.77084:3 364.87558:3 365.17328:2 365.29462:2 365.74149…	Unknown	Unknown	Unknown	Unknown	Unknown	Unknown	Unknown
51332	w/o MS2:RIKEN P-VS1 ID-15392 from Mouse_Macrophage_WT_N_F1AA	39.4851	906.251	Unknown	Unknown	Unknown	Unknown	75	white	rgb(0,0,0)	906.25122:82444 907.25457:73852 908.25793:82471	50.02102:1 50.10269:4 50.19464:3 50.27645:3 50.34605:4 50.37267:2 50.46897:3 50.49973:2 50.5346:3 50.5941:3 50.64954:1 50.67418:2 50.68445:4 50.75433:3 50.80779:4 50.86951:3 51.21793:4 51.24892:4 51.27991:2 51.34812:3 51.42052:2 51.45156:5 51.46605:3 51.55718:3 51.59656:2 51.61936:2 51.6961:3 51.79366:3 51.8352:4 51.88715:4 51.9225:1 51.99738:3 52.08481:2 52.17648:3 52.25155:3 52.26406:2 52.39558…
:2 361.76242:2 361.87769:4 362.0314:2 362.06982:7 362.17966:3 362.29498:3 362.68506:3 363.01489:4 363.49335:3 363.56488:5 363.70795:3 363.99969:4 364.10431:5 364.17587:3 364.46228:3 364.53391:3 364.6882:5 364.80392:6 364.8866:2 365.03546:3 365.23947:2 365.44907:2 365.6532:3 365.76355:3 365.80219:1 365.92361:3 366.16101:3 366.43164:3 366.47583:2 366.625:3 366.71893:2 366.7963:3 366.95105:3 367.288…	Unknown	Unknown	Unknown	Unknown	Unknown	Unknown	Unknown
51333	w/o MS2:RIKEN P-VS1 ID-15392 from Mouse_Macrophage_WT_N_F1AA	40.5915	906.251	Unknown	Unknown	Unknown	Unknown	71	white	rgb(0,0,0)	906.25122:55515 907.25457:48570 908.25793:57449	50.02714:1 50.04959:3 50.07206:1 50.13742:2 50.27032:2 50.48332:3 50.58794:3 50.60847:2 50.63721:5 50.6557:5 50.67418:3 50.73788:3 50.75433:2 50.79956:5 50.85717:3 50.90039:3 50.92098:5 50.99514:1 51.01781:2 51.21587:1 51.25925:2 51.27784:3 51.33158:2 51.39362:2 51.45363:2 51.49918:1 51.51989:4 51.93913:4 51.99946:2 52.04108:2 52.06607:2 52.1473:3 52.19316:2 52.25572:3 52.28075:2 52.29327:2 52.33…
7:3 421.34314:7 421.41422:1 421.59195:2 421.88232:3 422.00085:2 422.48709:5 422.59979:1 422.64725:2 423.25851:2 423.43661:5 423.59103:3 423.82269:4 424.03656:1 424.11383:2 424.25052:3 424.38724:2 424.67261:3 424.76181:5 424.87482:6 424.98785:3 425.11874:2 425.17227:1 425.35675:2 425.53531:3 425.5889:6 425.97592:3 426.1427:6 426.23801:2 426.39291:8 426.46442:4 426.55383:3 427.03668:2 427.23349:2 4…	Unknown	Unknown	Unknown	Unknown	Unknown	Unknown	Unknown
51334	w/o MS2:RIKEN P-VS1 ID-15392 from Mouse_Macrophage_WT_N_F1AA	37.9482	906.259	Unknown	Unknown	Unknown	Unknown	77	white	rgb(0,0,0)	906.25903:134602 907.26238:206604 908.26574:239663	50.04632:2 50.10758:2 50.15662:3 50.3489:4 50.36938:2 50.48618:2 50.88061:5 50.96297:2 51.15473:3 51.17537:1 51.20634:3 51.21873:3 51.30551:4 51.41718:2 51.43373:2 51.49584:2 51.61394:5 51.69482:2 51.77992:2 51.94201:3 51.99193:2 52.12934:2 52.33163:6 52.44651:3 52.50713:2 52.52804:4 52.59289:2 52.64941:2 52.74577:5 52.77092:2 53.38478:1 53.40165:4 53.70574:4 53.81787:2 53.91742:2 54.01705:5 54.0…
523.38782:2 523.62549:3 524.03497:4 524.70892:4 524.82794:3 525.37677:2 525.4826:3 526.13104:3 526.29651:3 526.38916:3 526.65405:3 526.91235:2 527.18396:2 527.46887:3 527.57489:2 527.99255:2 528.37054:3 528.54968:2 528.62927:2 528.66907:3 528.72882:3 528.82172:4 528.9212:2 529.36597:3 529.81085:2 529.89722:3 530.39551:3 530.87408:3 531.32629:1 531.54584:2 531.71216:3 531.89185:2 532.06488:3 532.1…	Unknown	Unknown	Unknown	Unknown	Unknown	Unknown	Unknown
51336	w/o MS2:RIKEN P-VS1 ID-15392 from Mouse_Macrophage_WT_N_F1AA	38.5241	906.259	Unknown	Unknown	Unknown	Unknown	108	white	rgb(0,0,0)	906.25928:1641345 907.26263:2269345 908.26599:2370605	50.09888:2 50.1377:5 50.20106:2 50.53693:2 50.74639:5 50.88421:2 51.16247:2 51.18518:3 51.23267:1 51.49532:2 51.5181:1 51.56783:1 51.6072:1 51.63831:1 51.80225:2 51.95605:2 52.05386:2 52.15801:2 52.17677:4 52.24557:3 52.34783:3 52.38333:2 52.69289:3 52.72221:4 52.74736:1 52.95505:2 53.4982:3 53.51931:3 53.74543:2 54.07171:2 54.2416:4 54.40536:1 54.55233:2 54.66961:5 54.79771:1 54.91953:3 55.0158:…
:2 707.77521:4 708.2666:1 708.55847:3 708.69672:2 708.82733:4 708.95795:3 709.19617:2 709.32678:2 709.94171:1 710.68005:2 711.2417:3 711.48798:3 711.58038:3 712.15009:3 713.17462:3 713.39813:3 713.45978:2 714.37732:3 714.94812:3 716.47668:4 716.62341:5 717.12561:4 717.33429:2 718.13831:2 718.46307:4 718.96594:3 720.98682:4 721.34326:3 722.11072:3 722.28906:4 722.46747:2 722.96393:4 723.35193:3 72…	Unknown	Unknown	Unknown	Unknown	Unknown	Unknown	Unknown
51337	w/o MS2:RIKEN P-VS1 ID-15392 from Mouse_Macrophage_WT_N_F1AA	40.1338	906.259	Unknown	Unknown	Unknown	Unknown	74	white	rgb(0,0,0)	906.25928:79407 907.26263:70948 908.26599:80675	50.11523:6 50.40778:3 50.44671:4 50.49796:3 50.56976:2 50.59233:2 50.6067:1 50.64777:3 50.75461:5 50.80602:2 50.8698:5 50.93362:4 51.12533:3 51.17692:2 51.1955:2 51.29466:3 51.31119:1 51.33393:3 51.40425:2 51.53468:4 51.67149:2 51.75034:4 51.92486:2 52.03304:4 52.08509:4 52.11217:3 52.12884:2 52.20387:3 52.27478:1 52.40213:4 52.42302:2 52.55473:2 52.66356:4 52.69917:2 52.82283:4 52.86689:2 52.946…
6.44705:5 376.49744:2 376.86148:2 377.00153:4 377.04636:4 377.108:6 377.23129:3 377.61249:6 377.89291:4 377.97708:5 378.09488:5 378.51022:2 378.8696:3 378.95386:2 379.49332:1 379.65076:4 380.14008:12 380.37079:2 380.66348:6 380.79297:2 380.86618:3 380.97882:3 381.30557:4 381.54791:1 381.69449:5 381.90311:1 381.99896:2 382.04974:2 382.15692:2 382.56882:4 382.62527:4 382.71558:4 382.80026:2 382.868…	Unknown	Unknown	Unknown	Unknown	Unknown	Unknown	Unknown
51339	w/o MS2:RIKEN P-VS1 ID-15392 from Mouse_Macrophage_WT_N_F1AA	38.3918	906.26	Unknown	Unknown	Unknown	Unknown	114	white	rgb(0,0,0)	906.25995:4655424 907.2633:6042149 908.26666:6015894	50.13333:2 50.16398:3 50.27236:2 50.36038:4 50.45257:2 50.49358:3 50.5941:1 50.61258:3 50.65775:2 50.71322:4 50.73377:3 50.80368:3 50.87775:2 50.89627:2 50.95599:1 51.03842:3 51.05698:2 51.07966:4 51.18696:2 51.21174:3 51.23446:2 51.35432:2 51.38535:5 51.44122:2 51.57998:3 51.61107:1 51.64009:2 51.68573:3 51.70025:2 51.7376:2 51.83313:3 51.85806:2 51.90379:3 51.9225:3 52.05149:4 52.17023:3 52.193…
337.23657:3 337.37436:2 337.79321:7 337.83032:5 338.02661:14 338.06375:5 338.30255:14 338.33969:17 338.38745:6 338.49893:1 338.56265:4 338.68478:3 338.72726:5 339.04068:74 339.09384:11 339.13635:3 339.21075:4 339.34363:2 339.68924:4 339.77432:12 339.86478:4 339.91797:22 339.98181:3 340.07227:12 340.33307:13 340.43423:2 340.55136:3 340.61526:3 340.7431:14 340.8017:2 340.83899:3 340.89227:2 340.956…	Unknown	Unknown	Unknown	Unknown	Unknown	Unknown	Unknown
8781:6 885.64288:2 886.22693:3 886.81976:5 887.74811:3 887.82544:3 888.18665:3 888.27264:3 888.48767:3 888.93494:2 889.06403:2 889.20172:4 889.61475:3 889.76111:3 890.03656:3 890.1571:4 890.30347:3 890.63068:3 890.74261:4 891.09576:2 891.492:4 891.57819:3 891.91425:4 891.99182:3 892.05212:5 892.14697:4 892.35382:1 892.83661:4 892.94873:4 893.02631:2 893.25055:2 893.37988:3 893.8371:3 894.17358:1 …	Unknown	Unknown	Unknown	Unknown	Unknown	Unknown	Unknown
51481	Unknown	31.7446	908.233	Unknown	Unknown	Unknown	Unknown	72	white	rgb(0,0,0)	908.23291:114833 909.23626:139785 910.23962:164278	50.00673:1 50.11494:5 50.17012:2 50.29487:6 50.32557:3 50.45872:2 50.705:2 50.82425:2 50.96629:3 51.01575:2 51.14155:3 51.20554:3 51.43501:2 51.4557:2 51.53854:3 51.61936:4 51.79366:2 51.87676:3 51.96201:2 51.99738:4 52.01611:3 52.04525:1 52.07023:3 52.14314:2 52.20776:3 52.23695:4 52.32249:5 52.34963:4 52.47916:3 52.51052:2 52.56909:1 52.60048:2 52.64025:2 52.66119:3 52.71564:2 52.88549:4 52.961…
486.76752:3 487.00949:2 488.08627:3 488.46887:2 488.66022:6 488.724:3 488.78781:5 488.92178:2 488.9856:4 489.04941:12 489.52173:2 490.05179:4 490.6077:5 490.87619:3 491.41336:9 491.53491:5 491.70767:3 491.81006:3 492.19409:3 492.77682:4 493.32788:4 493.51376:2 493.85999:3 494.83521:3 494.98285:3 495.12408:2 495.25253:14 495.37454:2 495.45163:2 495.67001:5 496.1134:2 496.26126:3 496.32553:1 496.41…	Unknown	Unknown	Unknown	Unknown	Unknown	Unknown	Unknown
51487	Unknown	38.3836	908.259	Unknown	Unknown	Unknown	Unknown	114	white	rgb(0,0,0)	908.25903:3556294 909.26238:2761678 910.26574:1553588	50.04959:1 50.09044:4 50.11903:5 50.20282:2 50.37676:3 50.43413:2 50.47717:2 50.51818:4 50.60026:3 50.80985:6 50.84276:3 50.93128:3 50.96011:4 51.0343:5 51.05698:2 51.16425:3 51.24892:3 51.29851:3 51.32124:2 51.49297:5 51.51989:3 51.54475:3 51.57376:1 51.66083:2 51.98074:2 52.04317:2 52.19524:2 52.30162:3 52.38722:7 52.48334:1 52.52725:3 52.54607:4 52.57327:2 52.64653:1 52.69051:3 52.80997:2 52.8…
7:11 345.31262:13 345.3609:6 345.39844:8 345.4628:15 345.51642:13 345.59152:11 345.62909:8 345.672:4 345.7471:6 345.83298:8 345.90274:5 345.95102:12 346.01007:23 346.06375:17 346.11206:8 346.1604:5 346.18723:8 346.25702:16 346.29999:14 346.33221:12 346.36444:11 346.4826:8 346.61151:13 346.67599:3 346.75659:9 346.81033:17 346.90167:3 347.05756:5 347.08981:4 347.21347:12 347.29413:10 347.31027:11 3…	Unknown	Unknown	Unknown	Unknown	Unknown	Unknown	Unknown
51489	Unknown	33.5935	908.268	Unknown	Unknown	Unknown	Unknown	55	white	rgb(0,0,0)	908.2677:18282 909.27105:20577 910.27441:25291	50.03326:3 50.09044:4 50.10677:5 50.20078:2 50.28669:4 50.37676:2 50.46897:6 50.54075:2 50.55921:2 50.67418:2 50.70911:2 50.76049:6 50.77694:2 50.99514:4 51.02193:4 51.08791:3 51.11473:2 51.23239:1 51.28817:2 51.33572:1 51.36467:3 51.43294:2 51.4909:2 51.53439:2 51.63802:1 51.7127:2 51.7459:3 51.83313:3 51.94745:2 52.00778:3 52.05774:3 52.07856:2 52.14314:1 52.17231:2 52.22026:3 52.24112:5 52.284…
.44919:2 420.53796:3 420.57938:3 420.62082:1 420.78653:1 420.91678:2 421.10031:5 421.19507:2 421.24243:2 421.31351:3 421.41422:2 421.85861:2 422.24396:1 422.32697:3 422.42184:2 423.30008:4 423.36539:2 423.50195:6 423.84644:3 424.10193:4 424.25052:2 424.47046:3 424.56558:2 424.64288:2 424.86292:4 425.05328:2 425.34485:5 425.45792:4 425.6246:3 425.92828:2 426.01761:4 426.34525:4 426.44656:5 426.839…	Unknown	Unknown	Unknown	Unknown	Unknown	Unknown	Unknown
51566	Unknown	38.3928	909.251	Unknown	Unknown	Unknown	Unknown	107	white	rgb(0,0,0)	909.2594:1897935 910.26275:1338429 911.26611:804133	50.00673:2 50.10473:2 50.61052:5 50.66186:2 50.88392:3 51.10648:1 51.13536:1 51.17045:2 51.20761:2 51.4909:2 51.57998:2 51.69402:2 51.75836:2 51.86637:3 52.08273:4 52.19316:3 52.23903:1 52.40393:2 52.57327:3 52.6549:3 52.77223:2 52.789:3 52.89178:1 52.95686:3 52.97996:2 53.09765:3 53.15444:3 53.21126:2 53.23231:1 53.47892:3 53.54014:2 53.55914:2 53.6204:3 53.6669:3 53.70073:1 53.78746:2 53.94631:…
7074:3 532.2265:2 532.37299:4 532.69263:1 532.99902:1 533.10559:2 533.40546:4 533.57208:4 533.73877:5 534.20551:3 534.37891:3 534.4256:3 535.13965:3 535.78735:2 536.02783:3 536.2951:2 536.36194:3 537.01038:2 537.25116:2 538.00049:5 538.20801:2 538.31512:2 538.57629:3 538.63654:1 539.48071:2 539.6416:2 540.07068:4 540.43286:1 540.90924:2 541.41272:3 541.58057:4 542.42035:2 542.64215:6 542.74969:3 …	Unknown	Unknown	Unknown	Unknown	Unknown	Unknown	Unknown
51618	Unknown	26.8262	910.243	Unknown	Unknown	Unknown	Unknown	51	white	rgb(0,0,0)	910.24292:12906 911.24627:14980 912.24963:21826	50.04551:2 50.13946:2 50.20487:2 50.27645:5 50.29692:2 50.50793:3 50.59:2 50.71733:1 50.88598:4 50.94775:3 50.96835:4 51.01369:2 51.0343:1 51.08997:2 51.17251:3 51.20142:5 51.65876:3 51.67535:2 51.82689:4 51.85182:4 51.92873:2 52.01195:2 52.13689:2 52.15564:2 52.26198:1 52.29327:3 52.31832:2 52.37678:3 52.45199:3 52.50425:1 52.71774:4 52.82045:2 52.90648:3 52.98626:3 53.00517:3 53.1292:1 53.25968…
538:5 468.19873:2 468.28616:4 468.47351:5 468.75461:2 469.79852:2 470.29904:2 470.56815:2 471.10663:4 471.26324:3 471.48877:3 471.80212:3 471.94003:4 472.07794:1 472.23471:2 472.36011:2 472.65494:1 472.73648:7 472.93729:2 474.05496:4 474.1492:4 474.2309:3 474.29373:2 474.36917:2 474.4823:1 474.66458:3 474.99158:36 475.07333:3 475.23688:2 475.83466:6 476.0802:3 476.14316:3 476.49582:4 477.0062:3 4…	Unknown	Unknown	Unknown	Unknown	Unknown	Unknown	Unknown
51621	Unknown	38.3836	910.252	Unknown	Unknown	Unknown	Unknown	99	white	rgb(0,0,0)	910.25159:967038 911.25494:557988 912.2583:329134	50.05368:2 50.11086:1 50.18851:2 50.23554:1 50.28669:3 50.36038:4 50.38291:4 50.50793:4 50.97659:3 51.19728:4 51.27991:4 51.31504:2 51.35226:3 51.39569:2 51.63595:1 51.68365:3 51.88092:1 52.01195:4 52.05358:2 52.06607:4 52.08273:3 52.13272:2 52.18482:3 52.34546:3 52.45617:3 52.49588:3 52.52516:2 52.57955:3 52.60884:3 52.62978:3 52.77852:3 52.80577:2 53.29549:2 53.33342:1 53.5507:2 53.68382:2 53.7…
[truncated: 283 more rows]

## Sheet: edge_posi
SourceID	TargetID	Score	Color
3006	3013	1	MSMS similarity
3419	3420	1	MSMS similarity
6870	6902	1	MSMS similarity
6875	6911	1	MSMS similarity
11410	11414	1	MSMS similarity
11411	11416	1	MSMS similarity
[truncated: 5,959 more rows]

## Sheet: normalized_posi
Alignment ID	Average Rt(min)	Average Mz	Metabolite name	Adduct type	Post curation result	Fill %	MS/MS assigned	Formula	Ontology	INCHIKEY	SMILES	S/N average	Spectrum reference file name	MS1 isotopic spectrum	MS/MS spectrum	Blank	ND	HFD	GOP ext	6G	6S	6P	ND	HFD	GOP ext	6G	6S	6P
[truncated: 60,840 more rows]

[truncated: 3 more sheets: Height_posi, normalized_Blank filter, Height_Blank filter]
