# Supplementary material for: Molecular networking-based lipid profiling and multi-omics approaches reveal new contributions of functional vanilloids to gut microbiota and lipometabolism changes
Source: Food Chem (Oxf). 2022 Jul 18;5:100123. doi: 10.1016/j.fochms.2022.100123 (PMC9309231; doi:10.1016/j.fochms.2022.100123)
Supplement: Supplementary data 5 [file mmc5.xlsx]

## Sheet: node_nega
ID	MetaboliteName	Rt	Mz	Formula	Ontology	InChIKey	SMILES	Size	BorderColor	BackgroundColor	Ms1	Ms2
1351	Unknown	16.755	255.312	Unknown	Unknown	Unknown	Unknown	83	white	rgb(0,0,0)	255.31166:76451 256.31501:34545 257.31837:5654	50.54103:2 50.62317:2 50.75885:4 50.84118:2 52.06314:3 52.19865:2 53.28065:2 53.58247:2 54.38865:2 54.82393:1 55.33609:4 55.51666:3 55.56831:2 56.1618:3 57.50047:4 57.75693:3 57.85132:3 58.2429:4 58.35314:3 58.77961:2 59.34325:3 60.26994:3 60.47858:2 60.7641:2 60.915:2 61.16541:1 61.95833:3 61.97879:1 62.01289:13 62.46849:3 62.56209:1 62.79755:4 63.45137:2 64.18257:2 65.03899:1 65.10421:2 66.3142…
1948	Unknown	17.1582	281.327	Unknown	Unknown	Unknown	Unknown	83	white	rgb(0,0,0)	281.32727:90881 282.33062:46546 283.33398:10940	50.01485:2 50.34416:4 51.33236:1 51.3903:2 51.70956:1 52.10899:2 53.54232:3 54.10155:21 54.69359:1 54.90092:1 55.21372:3 55.48439:2 56.19859:3 57.06121:34 57.07648:13 57.10703:2 58.06015:117 58.09315:13 58.15479:3 58.32226:1 58.46568:2 59.03891:44 59.0966:6 59.31656:5 59.58372:3 60.07059:1 60.0885:2 61.89017:3 62.13346:2 62.17216:3 62.97844:2 63.65623:3 64.93425:2 65.52892:3 66.61796:1 66.96484:2…
2108	Unknown	21.1794	283.315	Unknown	Unknown	Unknown	Unknown	85	white	rgb(0,0,0)	283.31973:82821 284.32308:36196 285.32644:7344	50.03675:5 50.07352:2 50.24736:2 50.61855:1 50.84274:2 51.25951:2 51.60743:1 51.79846:1 51.91283:2 51.99401:2 52.98146:1 53.04243:2 53.45123:2 53.83192:2 54.11832:2 54.4417:2 54.50138:2 54.59522:1 54.87509:1 55.05921:19 55.27369:2 55.85056:4 56.14227:2 56.30467:4 56.50419:3 57.03289:49 57.14635:3 57.25992:3 57.59473:3 57.78336:2 57.92393:1 58.01847:2 58.24525:2 58.38197:2 58.86617:2 59.01693:114 …
2115	Unknown	20.4738	283.346	Unknown	Unknown	Unknown	Unknown	87	white	rgb(0,0,0)	283.34558:105804 284.34893:47581 285.35229:9290	50.21108:2 50.5164:2 50.53897:2 50.58004:2 50.72594:1 51.75109:3 51.84669:2 52.08398:4 52.35523:2 52.85785:4 52.91245:2 52.95236:3 53.0028:2 53.0743:2 53.15005:3 53.73264:2 53.75381:2 54.18016:3 54.25032:1 54.32904:2 54.65089:3 54.95656:2 55.69537:1 56.14016:2 56.32854:1 56.72581:3 56.95875:2 57.05685:13 57.08085:3 57.09612:2 57.1223:3 57.27954:7 57.30139:2 58.12397:1 58.15259:2 58.31565:3 58.421…
4427	ST 24:1;O4	5.88241	391.283	C24H40O4	BileAcid	DGABKXLVXPYZII-SIBKNCMHSA-N	C[C@H](CCC(=O)O)[C@H]1CC[C@@H]2[C@@]1(CC[C@H]3[C@H]2C[C@@H]([C@H]4[C@@]3(CC[C@H](C4)O)C)O)C	107	white	rgb(190, 85, 10)	391.2829:415597 392.28625:196966 393.28961:37229	50.11031:1 50.90659:3 51.70083:7 52.39874:2 53.81497:1 54.09071:1 54.35012:2 54.81094:1 54.87509:2 55.57467:1 55.8225:3 56.25484:4 56.79326:2 57.04816:2 57.22934:6 57.2774:11 57.59912:3 57.91514:3 58.66252:2 59.6464:2 60.37118:1 60.39811:4 61.20646:3 61.69769:1 61.98836:13 63.27039:3 63.96827:1 64.60963:2 65.78946:2 66.12482:4 66.36456:3 66.6778:2 68.03101:28 68.08342:5 68.10725:2 68.70193:1 68.9…
4433	Unknown	5.77321	391.303	Unknown	Unknown	Unknown	Unknown	118	white	rgb(0,0,0)	391.3031:2280915 392.30645:1125290 393.30981:207174	50.23359:3 50.62728:3 52.42629:4 52.83476:2 53.03644:4 53.14795:2 53.41562:34 53.52964:2 53.94238:2 54.42912:3 54.45894:2 55.60275:2 56.10122:2 56.17262:2 56.26788:1 56.81501:3 57.46544:1 57.65822:2 57.91943:9 57.948:5 57.99416:2 58.60486:3 59.04113:72 59.07219:8 59.58818:2 59.80235:2 60.07731:2 60.20046:5 60.21615:4 60.26321:3 60.37983:2 61.19476:3 62.45023:1 62.67405:3 63.55721:2 63.64702:2 65.…
4434	Unknown	4.07615	391.303	Unknown	Unknown	Unknown	Unknown	89	white	rgb(0,0,0)	391.3031:238185 392.30645:105853 393.30981:16908	50.03119:2 52.48484:3 52.72568:1 52.87885:1 54.07607:3 54.39717:1 54.98011:3 56.41309:2 57.05904:11 57.07867:11 57.14194:2 57.16378:2 58.52752:2 59.2632:2 61.21283:5 61.26707:2 61.52499:2 61.69497:2 61.85837:5 62.02199:14 62.06065:2 62.36811:2 62.68319:2 63.19173:2 63.2606:2 64.34229:2 65.37241:2 66.11927:52 66.13805:10 66.16154:5 66.19442:2 67.15874:2 68.4426:1 68.87326:3 68.94997:2 69.1083:1 69…
4442	Unknown	5.88876	391.346	Unknown	Unknown	Unknown	Unknown	76	white	rgb(0,0,0)	391.34573:61028 392.34908:44065 393.35244:13165	50.02858:3 50.19416:2 50.56514:21 50.81803:2 50.98079:1 51.16445:2 52.13361:2 52.24417:1 52.59332:2 52.87432:2 53.1287:4 53.19186:2 53.74085:1 53.82132:2 54.25649:2 54.47793:1 54.67419:3 55.00137:4 55.02065:69 55.05064:9 55.42622:2 55.48644:1 55.93691:3 56.35885:1 56.46947:2 56.86292:4 57.03289:57 57.0787:3 57.1922:10 57.20749:4 57.25118:4 57.58597:7 57.62542:2 57.67366:2 58.02507:3 58.25847:2 58…
4449	Unknown	5.77463	391.486	Unknown	Unknown	Unknown	Unknown	84	white	rgb(0,0,0)	391.4859:77353 392.48925:49535 393.49261:14861	50.29295:3 51.35305:2 52.08606:2 52.4472:1 52.5246:2 52.97128:3 53.38397:2 54.16741:3 54.19717:1 54.43338:2 54.84958:3 54.97368:3 55.21587:2 55.51451:2 55.85926:3 56.05149:2 56.33504:3 56.40875:4 56.43911:2 56.46732:33 56.48034:11 56.51072:3 56.55414:2 56.65625:3 56.70624:2 56.85855:2 57.05904:77 57.07212:39 57.08739:7 57.16814:1 57.70647:5 58.87927:2 59.20764:2 60.48083:2 60.54597:2 60.69435:2 6…
6278	ST 27:1;O;S	18.2377	465.293	C27H46O4S	SSulfate	BHYOQNUELFTYRT-UHFFFAOYSA-N	O=S(=O)(O)OC1CC2=CCC3C(CCC4(C)C(CCC34)C(C)CCCC(C)C)C2(C)CC1	91	white	rgb(0,0,0)	465.30557:108335 466.30892:59210 467.31228:19289	50.09396:2 50.38255:1 50.52408:1 50.95604:2 52.00858:1 52.93313:1 53.25296:1 53.45756:2 53.51247:2 54.35225:2 54.84087:1 55.83976:2 55.88293:1 55.95851:2 57.03944:5 57.48302:2 57.60788:1 57.79873:3 57.98768:2 58.45701:1 58.74438:2 58.77316:2 59.01471:89 59.04355:13 59.05465:6 59.0946:2 59.21231:2 59.45699:2 60.5553:2 60.91537:3 61.01909:2 61.98836:240 62.02702:19 62.05658:8 62.09526:8 62.16354:5 …
6280	ST 27:1;O;S	18.1535	465.299	C27H46O4S	SSulfate	BHYOQNUELFTYRT-UHFFFAOYSA-N	O=S(=O)(O)OC1CC2=CCC3C(CCC4(C)C(CCC34)C(C)CCCC(C)C)C2(C)CC1	91	white	rgb(0,0,0)	465.29932:136009 466.30267:75954 467.30603:27641	50.74395:5 50.96841:3 51.06123:2 51.27192:3 51.61573:3 52.03774:2 53.00459:4 53.06557:2 53.19818:2 53.67313:2 53.89974:2 54.13744:2 54.74895:2 55.81819:4 56.03198:2 56.55413:4 56.62582:2 56.64103:3 56.67798:1 57.52025:3 57.67146:1 57.73508:3 57.77458:1 58.11749:1 58.20118:2 59.01471:26 59.1812:11 59.74904:1 60.35996:2 60.46994:2 60.67221:2 60.7217:2 60.95595:1 61.25843:2 61.30364:2 61.37375:3 62.…
9661	w/o MS2:SMGDG O-8:0_9:0	28.2764	585.298	C26H50O12S	EtherSMGDG	PCUYGOITPQHLPJ-UHFFFAOYSA-N	O=C(OC(COCCCCCCCC)COC1OC(CO)C(O)C(OS(=O)(=O)O)C1O)CCCCCCCC	56	white	rgb(0,0,0)	585.2984:14762 586.30175:12904 587.30511:10865	50.50561:3 50.92719:3 50.97254:3 51.60329:1 51.69875:3 51.80054:2 52.01067:3 52.11068:1 52.39665:2 52.90162:2 52.91842:2 53.71757:2 54.27351:3 54.47793:2 54.8644:3 54.8922:1 55.48859:2 55.85919:3 56.25484:2 56.44994:1 56.71277:1 57.51149:3 57.61008:1 57.81409:3 58.53431:3 58.83294:1 59.0014:3 59.20564:3 59.22564:2 59.44363:2 59.78252:1 59.96575:19 60.04404:2 60.16941:3 60.19181:2 60.98075:4 60.99…
9664	w/o MS2:RIKEN N-VS1 ID-2948 from Mouse_Brain_WT_N_F1	28.2621	585.319	Unknown	Unknown	Unknown	Unknown	66	white	rgb(0,0,0)	585.31934:29028 586.32269:24304 587.32605:16349	50.50561:3 50.92719:3 50.97254:3 51.60329:1 51.69875:3 51.80054:2 52.01067:3 52.11068:1 52.39665:2 52.90162:2 52.91842:2 53.71757:2 54.27351:3 54.47793:2 54.8644:3 54.8922:1 55.48859:2 55.85919:3 56.25484:2 56.44994:1 56.71277:1 57.51149:3 57.61008:1 57.81409:3 58.53431:3 58.83294:1 59.0014:3 59.20564:3 59.22564:2 59.44363:2 59.78252:1 59.96575:19 60.04404:2 60.16941:3 60.19181:2 60.98075:4 60.99…
10715	w/o MS2:PE-Cer 12:2;2O/20:5	21.8299	619.391	C34H57N2O6P	PE_Cer	DRUSZSBTBXLUPN-UHFFFAOYSA-N	O=C(NC(COP(=O)(O)OCCN)C(O)C=CCCC=CCCC)CCCC=CCC=CCC=CCC=CCC=CCC	63	white	rgb(0,0,0)	619.39099:15170 620.39434:11050 621.3977:3527	50.19416:1 50.36616:1 50.58979:2 51.25538:2 51.99609:3 52.07524:2 52.76728:2 52.82394:1 52.87432:2 54.40975:23 54.50777:1 54.65284:2 55.34241:2 55.42838:3 55.57682:4 55.87645:1 56.06224:2 56.71929:2 57.10052:2 57.16818:6 57.24463:2 57.53558:2 57.9635:2 58.23423:3 59.01249:108 59.04133:4 59.07684:4 59.21675:1 59.43027:7 59.44585:3 59.52826:1 59.55946:2 59.88751:2 60.1179:2 60.35323:2 60.67446:2 61…
10718	w/o MS2:SM 12:1;2O/13:1	21.8135	619.413	C30H59N2O6P	SM	JFRTVOBYNMNKNT-UHFFFAOYSA-N	O=C(NC(COP(=O)([O-])OCC[N+](C)(C)C)C(O)C=CCCCCCCC)CCCCCCCC=CCCC	65	white	rgb(0,0,0)	619.41254:32021 620.41589:21050 621.41925:6227	50.19416:1 50.36616:1 50.58979:2 51.25538:2 51.99609:3 52.07524:2 52.76728:2 52.82394:1 52.87432:2 54.40975:23 54.50777:1 54.65284:2 55.34241:2 55.42838:3 55.57682:4 55.87645:1 56.06224:2 56.71929:2 57.10052:2 57.16818:6 57.24463:2 57.53558:2 57.9635:2 58.23423:3 59.01249:108 59.04133:4 59.07684:4 59.21675:1 59.43027:7 59.44585:3 59.52826:1 59.55946:2 59.88751:2 60.1179:2 60.35323:2 60.67446:2 61…
12093	w/o MS2:SL 19:2;O/19:2;O	29.7766	666.486	C38H69NO6S	SL	PORRLEHXTQQBOP-UHFFFAOYSA-N	O=C(N(CC(O)C=CCCC=CCCCCCCCCCC)CS(=O)(=O)O)C(O)CCCCCCC=CCC=CCCCCCC	66	white	rgb(0,0,0)	666.48547:76530 667.48882:52239 668.49218:16777	50.29241:2 50.31084:3 51.02409:2 51.44575:3 51.95445:4 52.40083:2 52.87012:3 53.05295:4 53.24874:2 53.32463:2 53.42801:2 53.63294:2 54.16294:2 54.85156:3 54.87937:2 55.0485:2 55.25437:36 55.27369:14 55.3639:3 55.42838:1 55.5058:3 56.40005:1 56.42391:2 56.5411:2 57.14853:2 57.28615:2 57.41079:2 58.11089:2 58.54536:2 58.99475:3 59.23231:3 59.63525:2 59.72449:1 60.20974:2 60.88833:3 61.34209:2 61.99…
12157	w/o MS2:CL 12:0_12:0_15:0_24:0	29.4139	668.477	C72H140O17P2	CL	MOJCAEJFKIVMQH-UHFFFAOYSA-N	O=C(OCC(OC(=O)CCCCCCCCCCC)COP(=O)(O)OCC(O)COP(=O)(O)OCC(OC(=O)CCCCCCCCCCCCCC)COC(=O)CCCCCCCCCCCCCCCCCCCCCCC)CCCCCCCCCCC	77	white	rgb(0,0,0)	668.47742:67566 669.48077:40331 670.48413:11037	50.07761:2 50.53024:2 50.91277:3 51.02822:2 52.18158:4 52.25461:2 52.88062:5 52.94784:2 53.3415:2 53.49979:36 53.52303:2 54.3182:2 54.3629:1 54.61443:3 54.77246:4 55.64357:1 55.8484:2 56.36102:3 56.5107:3 56.60191:2 56.74104:2 57.08961:2 58.14391:2 59.01249:100 59.0369:20 59.05021:10 59.08794:2 59.26565:6 59.33904:2 59.57506:2 60.13358:5 60.34425:3 60.36893:1 60.99203:2 61.15903:1 61.99063:53 62.…
12162	w/o MS2:CerP 20:2;2O/18:1	29.4303	668.5	C38H72NO6P	CerP	FPETVLOULDCHTF-UHFFFAOYSA-N	O=C(NC(COP(=O)(O)O)C(O)C=CCCC=CCCCCCCCCCCC)CCCCCCCC=CCCCCCCCC	79	white	rgb(0,0,0)	668.49982:167146 669.50317:107150 670.50653:29151	50.57747:21 50.59184:6 50.63087:4 50.75629:26 50.78921:3 50.94986:2 50.99522:2 51.11695:1 51.18098:2 51.57425:2 52.15655:3 52.64779:3 53.38791:2 53.8637:3 53.88066:3 54.22247:2 55.02065:75 55.0485:10 55.07635:3 55.18999:2 55.38324:3 55.59835:36 55.62849:3 55.98444:2 57.03289:19 57.06125:1 57.4874:20 57.54434:3 57.6035:2 57.68023:2 58.92823:3 59.97022:3 60.01272:1 60.07761:2 60.5216:2 61.03263:3 6…
12668	w/o MS2:SL 18:2;O/21:1;O	30.3605	682.512	C39H73NO6S	SL	VVTNDUWKRRVKCS-UHFFFAOYSA-N	O=C(N(CC(O)C=CCCC=CCCCCCCCCC)CS(=O)(=O)O)C(O)CCCCCCCCC=CCCCCCCCCC	82	white	rgb(0,0,0)	682.51178:135467 683.51513:77072 684.51849:22912	50.03267:2 50.20029:2 50.26988:3 50.36821:2 50.59389:2 51.1438:3 51.23471:2 51.32362:2 52.23792:3 52.56192:2 52.65617:1 52.86592:2 52.96885:2 53.30987:3 53.34361:2 53.8298:3 53.96336:2 54.60589:2 55.39613:3 55.41333:1 55.43267:1 55.65865:3 55.74917:1 56.15526:2 56.79326:2 57.13326:2 57.85143:3 57.93052:1 58.11529:1 58.45259:3 58.63377:1 58.82187:2 58.8839:2 59.80262:3 59.89868:2 60.13358:4 60.613…
12774	Cer 40:8;4O|Cer 14:2;3O/26:6;(2OH)	28.3998	684.497	C40H65NO5	Cer_AP	IRZDGFNETYDFET-UHFFFAOYSA-N	O=C(NC(CO)C(O)C(O)CCCC=CCCC=CC)C(O)CCCCCC=CCC=CCC=CCC=CCC=CCC=CCC	85	white	rgb(178, 34, 34)	684.49725:68631 685.5006:38043 686.50396:10866	50.72132:3 50.80568:1 50.95604:3 50.97047:2 51.54107:3 51.98776:2 52.07524:2 52.21078:5 52.48448:3 52.50959:1 52.63312:1 52.69599:3 52.96465:1 52.98987:1 53.10555:2 53.19608:2 53.25717:2 53.47656:3 53.53993:2 53.8637:66 53.8955:5 53.97396:3 54.05249:2 54.25011:3 54.86867:2 55.1085:3 55.19857:2 55.28442:3 55.41978:3 55.43913:1 55.57251:2 55.79877:3 55.92395:1 55.95419:2 56.03846:3 56.47164:1 56.61…
14704	w/o MS2:PE O-9:0_28:3	33.9802	740.555	C42H80NO7P	EtherPE	CYMDTZVHHKKZRU-UHFFFAOYSA-N	O=C(OC(COCCCCCCCCC)COP(=O)(O)OCCN)CCCCCCCCCCCCC=CCC=CCC=CCCCCCCC	62	white	rgb(0,0,0)	740.55487:64310 741.55822:39541 742.56158:13130	50.14507:4 51.04472:4 51.36294:3 51.82133:2 51.90451:2 52.08983:3 52.61008:3 52.90372:1 53.00879:1 53.04454:6 53.52092:2 53.77261:2 54.348:2 54.38845:2 54.71264:2 54.81307:2 55.06135:2 55.13423:2 55.23291:3 55.52946:2 55.55314:1 55.67158:6 55.84408:2 56.07954:2 56.35018:2 56.44343:2 56.81067:2 57.03289:64 57.07434:3 57.09179:3 57.16163:5 57.50054:2 57.69778:2 57.71753:2 58.02507:1 58.18135:2 58.3…
15440	w/o MS2:PC O-14:0_17:0;1O	35.4311	766.554	C39H80NO8P	EtherOxPC	RHQRKAALJJVKKD-UHFFFAOYSA-N	O=C(OC(COCCCCCCCCCCCCCC)COP(=O)([O-])OCC[N+](C)(C)C)CCCCCCCC(O)CCCCCCCC	83	white	rgb(0,0,0)	766.55402:123848 767.55737:101980 768.56073:24021	50.23918:2 51.29673:5 51.41883:3 52.38202:4 52.56192:2 52.83653:2 53.70275:2 53.76414:3 54.10133:2 54.81094:2 54.82804:3 55.11279:2 55.23935:1 56.41089:1 56.48466:2 56.56716:2 57.07434:2 57.24681:1 57.2927:3 57.31019:1 57.36923:2 57.89756:2 58.04047:3 58.06247:2 58.25627:2 59.13456:2 59.35238:2 59.81155:2 59.97246:2 60.33528:2 60.64297:1 60.66996:2 60.80274:2 61.80888:2 61.83839:2 62.04976:1 62.3…
15445	w/o MS2:PE O-17:4_22:0	35.381	766.57	C44H82NO7P	EtherPE	YBFXFMFIFWCWQQ-UHFFFAOYSA-N	O=C(OC(COCCCCC=CCC=CCC=CCC=CCC)COP(=O)(O)OCCN)CCCCCCCCCCCCCCCCCCCCC	74	white	rgb(0,0,0)	766.57001:152310 767.57336:112812 768.57672:29379	50.23918:2 51.29673:5 51.41883:3 52.38202:4 52.56192:2 52.83653:2 53.70275:2 53.76414:3 54.10133:2 54.81094:2 54.82804:3 55.11279:2 55.23935:1 56.41089:1 56.48466:2 56.56716:2 57.07434:2 57.24681:1 57.2927:3 57.31019:1 57.36923:2 57.89756:2 58.04047:3 58.06247:2 58.25627:2 59.13456:2 59.35238:2 59.81155:2 59.97246:2 60.33528:2 60.64297:1 60.66996:2 60.80274:2 61.80888:2 61.83839:2 62.04976:1 62.3…
15834	w/o MS2:Cer 21:3;3O/26:6;(2OH)	36.6742	780.585	C47H77NO5	Cer_AP	TZIXDPBCBYBQHC-UHFFFAOYSA-N	O=C(NC(CO)C(O)C(O)CCCC=CCCC=CCCC=CCCCC)C(O)CCCCCC=CCC=CCC=CCC=CCC=CCC=CCC	62	white	rgb(0,0,0)	780.58484:54267 781.58819:36824 782.59155:15208	50.46252:1 50.85921:3 51.13554:3 51.22437:3 51.43126:2 51.47683:6 51.57632:2 51.8338:2 52.3089:2 52.68551:2 53.06768:3 53.72815:3 54.22034:2 54.4417:1 54.47367:2 55.3639:1 55.41333:1 55.54023:2 55.82682:1 55.89589:2 56.38487:3 57.03289:37 57.06779:2 57.10925:2 57.73069:2 58.19016:7 58.44818:1 58.7643:4 59.02358:3 59.37685:3 59.86517:6 59.92998:2 60.09328:3 60.29491:1 60.52609:7 60.54407:10 60.566…
15839	w/o MS2:SL 22:0;O/24:3;O	39.1621	780.625	C46H87NO6S	SL	FBRJUWLTYNPGPN-UHFFFAOYSA-N	O=C(N(CC(O)CCCCCCCCCCCCCCCCCCC)CS(=O)(=O)O)C(O)CCCCCCCC=CCC=CCC=CCCCCCCC	71	white	rgb(0,0,0)	780.62518:89917 781.62853:75741 782.63189:33278	50.41125:2 50.45432:1 50.48509:2 50.8345:1 50.87156:1 50.95604:2 50.98079:2 51.00553:3 51.82133:3 52.34859:3 52.57867:3 52.98987:3 53.24242:1 53.25928:2 53.60545:3 54.16507:3 54.38845:2 54.41401:3 54.48859:2 54.81521:2 55.3059:1 55.41548:1 55.5596:2 55.74486:4 56.56716:1 56.74757:2 57.57501:2 57.61008:2 57.84703:5 58.1263:2 58.34225:2 58.37314:1 58.41948:3 58.45039:2 58.56082:4 58.58071:3 58.6470…
15910	w/o MS2:Cer 14:2;2O/15:4;O(FA 18:1)	37.7225	782.595	C47H79NO5	Cer_EOS	DYGSQNZSBLFTEW-UHFFFAOYSA-N	O=C(OCCC=CCC=CCC=CCC=CCC(=O)NC(CO)C(O)C=CCCC=CCCCCC)CCCCCCCC=CCCCCCCCC	69	white	rgb(0,0,0)	782.59503:113369 783.59838:72182 784.60174:30649	50.17984:2 50.70693:2 52.38411:1 52.87222:3 53.34361:2 53.97396:14 54.00579:3 54.19482:2 54.34373:1 54.64217:3 54.85798:2 54.88792:2 55.91532:2 56.19854:14 56.21586:2 56.69102:1 57.56844:20 58.2739:2 59.66202:3 59.93892:2 60.52385:3 61.4439:1 61.48692:2 62.2706:2 62.30251:2 62.33442:4 63.24282:4 63.53481:2 64.27119:4 64.50522:1 64.74897:1 65.08167:3 65.15624:3 66.20234:2 66.38573:2 66.47046:2 66.…
15914	w/o MS2:DGTS 12:0_22:1	37.6754	782.619	C44H83NO7	DGTS	OVWDVXKYSNNQKB-UHFFFAOYSA-N	O=C(OCC(OC(=O)CCCCCCCCCCCC=CCCCCCCCC)COCCC(C(=O)[O-])[N+](C)(C)C)CCCCCCCCCCC	67	white	rgb(0,0,0)	782.61926:21045 783.62261:13761 784.62597:6735	50.1737:2 50.26169:2 50.8798:3 50.92513:1 50.94368:2 51.51413:1 51.69875:1 52.64779:3 52.77148:2 53.0172:1 53.10134:3 53.41323:3 53.63506:3 54.02065:2 55.47568:3 55.49719:2 55.82898:2 56.00604:2 56.3155:2 56.61061:2 56.69972:3 57.03508:38 57.05252:23 57.07652:4 57.33424:2 58.32902:1 59.01915:20 59.32346:3 60.75096:18 61.16354:2 61.51862:5 61.60699:2 61.70903:2 62.82785:2 63.02026:2 63.68451:2 64.…
16234	w/o MS2:PE O-13:0_28:4	36.4604	794.605	C46H86NO7P	EtherPE	QFMUDXCWVZVPDA-UHFFFAOYSA-N	O=C(OC(COCCCCCCCCCCCCC)COP(=O)(O)OCCN)CCCCCCCCCCCCCCC=CCC=CCC=CCC=CCC	73	white	rgb(0,0,0)	794.60455:171823 795.6079:115979 796.61126:49630	50.42561:3 51.14586:2 51.58462:3 52.80925:2 52.83863:2 53.15396:2 53.75991:4 53.81073:2 54.67847:4 54.99923:3 56.09252:2 56.30033:2 57.10706:31 57.12889:11 58.10209:16 58.26067:2 59.41469:1 59.68655:2 59.77583:3 59.99035:2 60.52385:3 60.96497:2 61.94289:3 62.79581:2 63.14412:2 63.28417:2 63.40598:2 63.5164:2 64.23647:2 64.66999:2 65.08167:3 65.44093:2 66.53639:3 66.96815:3 67.23308:2 67.43449:3 6…
16388	w/o MS2:Cer 12:2;2O/18:4;O(FA 18:1)	38.5506	796.616	C48H81NO5	Cer_EOS	GHWSBMGHROJMBE-UHFFFAOYSA-N	O=C(OCCC=CCC=CCC=CCC=CCCCCC(=O)NC(CO)C(O)C=CCCC=CCCC)CCCCCCCC=CCCCCCCCC	83	white	rgb(0,0,0)	796.61633:398410 797.61968:310891 798.62304:103616	50.27807:1 50.33952:2 50.52819:3 50.80774:2 51.44368:3 51.91075:2 52.05024:2 52.30472:3 52.40919:43 52.60798:2 54.21396:3 54.38206:2 54.70623:3 55.76858:2 55.9866:1 56.21153:2 56.5259:7 56.54762:2 56.64103:2 57.166:1 57.45675:2 57.62104:2 57.77677:4 57.98548:2 58.34225:2 59.11014:3 59.32124:2 59.34571:5 59.50599:2 60.2075:1 60.8185:3 60.89059:1 60.92213:2 61.07098:3 61.34661:1 61.67047:3 61.83158…
16715	w/o MS2:PE O-20:0_22:4	38.5932	808.618	C47H88NO7P	EtherPE	YNXXHVUXDXQGCH-UHFFFAOYSA-N	O=C(OC(COCCCCCCCCCCCCCCCCCCCC)COP(=O)(O)OCCN)CCCCCCCCC=CCC=CCC=CCC=CCC	63	white	rgb(0,0,0)	808.61761:66380 809.62096:41201 810.62432:18307	50.04901:1 50.16143:2 50.29241:4 50.54667:1 50.61855:2 50.70282:2 50.74395:3 50.98491:2 51.0014:2 51.08186:1 51.22644:3 51.31535:1 51.53485:3 51.77353:1 51.91491:2 51.93156:3 52.01275:1 52.03149:2 52.11068:2 52.31099:2 52.42801:1 52.44683:2 52.57029:3 53.21082:3 53.37314:2 53.54627:2 53.68371:2 54.26926:3 54.74041:2 55.30804:3 55.60265:1 55.77721:3 55.911:4 56.15958:2 56.70625:1 56.74539:2 57.024…
16777	w/o MS2:Cer 12:1;2O/22:6;O(FA 15:0)	39.2114	810.631	C49H83NO5	Cer_EOS	PLTMFQKBACQABF-UHFFFAOYSA-N	O=C(OCCC=CCC=CCC=CCC=CCC=CCC=CCCC(=O)NC(CO)C(O)C=CCCCCCCC)CCCCCCCCCCCCCC	63	white	rgb(0,0,0)	810.63062:57764 811.63397:51445 812.63733:19728	50.20848:2 50.27807:2 50.56925:1 50.60211:2 50.73161:2 51.35673:1 51.38778:2 51.75483:2 52.20035:3 52.22748:20 52.3277:3 52.51377:2 52.77568:3 52.85962:2 53.11396:2 53.22556:3 53.62025:2 53.87218:3 54.3629:1 54.43744:4 54.80238:3 54.95855:3 55.05492:2 55.19643:2 55.25222:3 55.33597:2 56.33934:2 56.39571:2 56.50202:2 56.61495:2 57.48521:3 57.54653:3 57.87339:2 57.99868:3 58.3599:3 58.69127:4 58.85…
17089	w/o MS2:Cer 13:0;2O/17:2;(3OH)(FA 20:5)	39.7481	824.643	C50H85NO5	Cer_EBDS	ZPSRSCWQHXSRLA-UHFFFAOYSA-N	O=C(OC(CC(=O)NC(CO)C(O)CCCCCCCCCC)CCCCCC=CCC=CCCCC)CCCC=CCC=CCC=CCC=CCC=CCC	71	white	rgb(0,0,0)	824.64276:68130 825.64611:71082 826.64947:19591	50.32313:8 50.33747:12 50.5364:2 51.07154:3 51.25124:4 51.74029:1 51.77353:2 51.88579:1 52.01275:1 52.11485:1 52.50331:2 52.66455:2 53.53993:3 53.57797:2 53.61602:5 53.79591:2 54.04824:4 54.48433:4 54.72118:3 54.80238:2 54.88578:2 55.15567:2 55.71899:2 55.73839:2 55.85271:2 56.63885:3 56.9043:2 57.45894:2 57.48083:2 57.95031:2 58.43052:7 58.64482:1 58.67136:2 59.22342:4 59.27899:2 59.5706:3 59.69…
18392	w/o MS2:PE O-20:0_28:4	40.4793	892.713	C53H100NO7P	EtherPE	FJPXHKHYBWPLHX-UHFFFAOYSA-N	O=C(OC(COCCCCCCCCCCCCCCCCCCCC)COP(=O)(O)OCCN)CCCCCCCCCCCCCCC=CCC=CCC=CCC=CCC	65	white	rgb(0,0,0)	892.71265:44434 893.716:31447 894.71936:15906	50.19007:4 50.40715:3 50.6987:3 51.03028:3 51.24091:2 51.88787:6 52.02108:3 52.06066:2 52.70018:3 52.74212:1 52.95414:5 53.03613:2 53.20871:2 53.64986:1 53.68583:2 53.87218:2 54.21183:4 54.31394:2 54.36077:3 54.81307:2 55.2651:2 55.61773:3 55.72977:1 55.80956:2 56.08387:3 56.12713:3 56.96749:1 57.51368:3 57.63857:1 57.72411:3 57.97669:2 58.62934:3 58.87503:3 59.19231:2 59.88751:2 60.21198:2 60.29…
20056	Unknown	26.2716	1095.21	Unknown	Unknown	Unknown	Unknown	64	white	rgb(0,0,0)	1095.21277:15928 1096.21612:21003 1097.21948:25274	50.43586:3 50.74601:1 51.16652:1 51.59914:3 51.66761:2 51.89827:3 52.2233:1 52.51796:3 52.60589:1 52.66874:2 53.77896:2 54.18632:2 54.69982:3 54.71477:1 55.29301:4 55.38324:2 55.58112:1 55.8225:3 55.86351:2 56.12713:2 56.37403:2 57.27085:3 57.33205:1 57.38673:3 57.61884:2 57.64734:2 57.84703:2 58.23864:4 58.40624:2 58.50117:2 58.62934:2 60.18285:3 60.24559:2 60.32183:4 60.42279:2 60.56204:2 61.98…
20295	Unknown	28.2035	1169.22	Unknown	Unknown	Unknown	Unknown	61	white	rgb(0,0,0)	1169.23376:13278 1170.23711:15565 1171.24047:22962	50.03471:2 50.44611:2 50.99934:2 51.35052:2 51.85251:3 52.02316:2 53.00669:3 53.51247:3 54.34161:2 54.37993:3 54.44383:1 54.61016:3 55.24149:11 55.44773:2 55.86135:2 56.5259:3 56.7715:2 56.79108:2 56.91301:2 56.97185:2 57.7658:2 58.04707:2 58.06687:2 58.08668:2 58.36211:2 58.51001:3 58.63819:2 59.3079:2 59.35238:2 59.8741:3 60.27698:11 60.32183:3 60.61149:3 61.29008:2 61.74079:2 61.99063:40 62.06…
20298	Unknown	28.1851	1169.26	Unknown	Unknown	Unknown	Unknown	58	white	rgb(0,0,0)	1169.26331:10551 1170.26666:13422 1171.27002:17450	50.03471:2 50.44611:2 50.99934:2 51.35052:2 51.85251:3 52.02316:2 53.00669:3 53.51247:3 54.34161:2 54.37993:3 54.44383:1 54.61016:3 55.24149:11 55.44773:2 55.86135:2 56.5259:3 56.7715:2 56.79108:2 56.91301:2 56.97185:2 57.7658:2 58.04707:2 58.06687:2 58.08668:2 58.36211:2 58.51001:3 58.63819:2 59.3079:2 59.35238:2 59.8741:3 60.27698:11 60.32183:3 60.61149:3 61.29008:2 61.74079:2 61.99063:40 62.06…
20430	Unknown	30.246	1243.24	Unknown	Unknown	Unknown	Unknown	49	white	rgb(0,0,0)	1243.24036:5022 1244.24371:20744 1245.24707:29371	50.56309:3 50.67609:2 51.88163:2 52.03149:1 52.05858:1 52.18784:2 52.43219:2 53.09924:3 53.58854:3 53.74932:3 54.09283:2 54.55469:2 54.59735:1 54.6806:1 54.78528:2 55.02493:4 55.03993:1 55.25008:2 55.62419:2 55.68882:3 55.82035:2 55.85703:4 56.71494:3 56.82591:4 56.85203:3 57.19002:2 57.46332:2 57.94591:3 58.01407:1 58.34446:3 58.59618:2 58.94818:2 59.299:2 59.32124:3 59.51712:2 59.89868:2 59.921…

## Sheet: Height_nega
Alignment ID	Average Rt(min)	Average Mz	Metabolite name	Adduct type	Post curation result	Fill %	MS/MS assigned	Formula	Ontology	INCHIKEY	SMILES	S/N average	Spectrum reference file name	MS1 isotopic spectrum	MS/MS spectrum				Blank	ND	HFD	GOP ext	6G	6S	6P	ND	HFD	GOP ext	6G	6S	6P
0	1.54	100.041	Unknown	[M-H]-	adduct linked to 272_[M+FA-H]-; adduct linked to 700_[2M-H]-	0.214	FALSE	Unknown	Unknown	Unknown	Unknown	6.45	6S-3_red_nega	100.0415:1179 101.04485:778 102.04821:541					166.75	606.094	256.375	180.562	494.5	1097.75	407.844	3.63475	1.53748	1.08283	2.96552	6.58321	2.44584
1	1.561	100.069	Unknown	[M-H]-	ion correlated with 1458; ion correlated with 549; ion correlated with 165; ion correlated with 240; ion correlated with 250; ion correlated with 599; ion correlated with 15436; ion correlated with 310; ion correlated with 3; ion correlated with 123; ion correlated with 130; ion correlated with 409; ion correlated with 571; ion correlated with 588; ion correlated with 829; ion correlated with 149…	0.071	FALSE	Unknown	Unknown	Unknown	Unknown	14.94	6P-1_blue_nega	100.06895:3488 101.0723:3340 102.07566:111					96.4375	95.0312	59.6875	155.281	100.25	156.125	1808.19	0.985418	0.618924	1.61017	1.03953	1.61892	18.7498
2	1.527	101.023	Unknown	[M-H]-	ion correlated with 570; adduct linked to 712_[2M-H]-; similar chromatogram in higher mz_1461; similar chromatogram in higher mz_6381; adduct linked to 1498_[M-H]-; similar chromatogram in higher mz_90; similar chromatogram in higher mz_407; similar chromatogram in higher mz_506; similar chromatogram in higher mz_6227; similar chromatogram in higher mz_8574; similar chromatogram in higher mz_1448…	0.5	FALSE	Unknown	Unknown	Unknown	Unknown	7.2	6S-3_red_nega	101.02302:2674 102.02637:76 103.02973:15					229.625	1381.78	598.219	473	1561.38	2595.47	1080.28	6.01756	2.6052	2.05988	6.79967	11.3031	4.70455
3	1.561	101.053	Unknown	[M-H]-	ion correlated with 1458; ion correlated with 1488; ion correlated with 549; ion correlated with 165; ion correlated with 250; ion correlated with 421; ion correlated with 1097; ion correlated with 575; ion correlated with 1389; ion correlated with 3894; ion correlated with 310; ion correlated with 123; ion correlated with 130; ion correlated with 571; ion correlated with 588; ion correlated with…	0.071	FALSE	Unknown	Unknown	Unknown	Unknown	22.55	6P-1_blue_nega	101.05342:6517 102.05677:179 103.06013:563					94.875	245.344	159.875	356.25	195.281	379.812	3400.22	2.58597	1.68511	3.75494	2.0583	4.00329	35.8389
4	28.424	103.982	Unknown	[M-H]-		0.214	FALSE	Unknown	Unknown	Unknown	Unknown	3.62	6G-1_red_nega	103.98162:1128 104.98497:141 105.98833:144					326.062	133.031	864.312	408.688	837.312	855.219	282.781	0.407993	2.65076	1.2534	2.56795	2.62287	0.867261
5	1.602	108.022	Unknown	[M-H]-	similar chromatogram in higher mz_317; similar chromatogram in higher mz_24; similar chromatogram in higher mz_235; similar chromatogram in higher mz_320	0.214	FALSE	Unknown	Unknown	Unknown	Unknown	9.58	NDold-2_blue_nega	108.02186:1848 109.02521:602 110.02857:442					108.906	1750.03	258.625	110.656	220.219	864.531	337.844	16.0692	2.37475	1.01607	2.02209	7.93831	3.10215
6	28.46	110.983	Unknown	[M-H]-	similar chromatogram in higher mz_550; similar chromatogram in higher mz_528; similar chromatogram in higher mz_523; similar chromatogram in higher mz_9604; similar chromatogram in higher mz_2741; similar chromatogram in higher mz_15632; similar chromatogram in higher mz_16549; similar chromatogram in higher mz_18854; similar chromatogram in higher mz_19749; similar chromatogram in higher mz_9200…	0.429	FALSE	Unknown	Unknown	Unknown	Unknown	36.84	6G-1_red_nega	110.98313:59895 111.98648:1233 112.98984:227211					8826.06	17056.2	57129.4	28708.5	57295.8	56697.2	29963.5	1.93248	6.47281	3.25269	6.49165	6.42384	3.39489
7	43.064	110.983	Unknown	[M-H]-		0.071	FALSE	Unknown	Unknown	Unknown	Unknown	5.27	NDold-2_blue_nega	110.98313:34332 111.98648:494 112.98984:147992					26796.4	32744	30416.8	15489.7	30317.9	28377.9	14238.4	1.22196	1.13511	0.57805	1.13142	1.05902	0.531356
8	44.083	110.983	Unknown	[M-H]-		0.071	FALSE	Unknown	Unknown	Unknown	Unknown	11.02	6G-3_blue_nega	110.98313:23698 111.98648:280 112.98984:122558					17739.2	21109.3	20962.9	10525.9	23667.2	21287.8	10412.8	1.18998	1.18172	0.593371	1.33417	1.20004	0.58699
9	30.166	110.983	Unknown	[M-H]-	similar chromatogram in higher mz_32; similar chromatogram in higher mz_340; similar chromatogram in higher mz_1152; adduct linked to 1604_[2M+FA-H]-; similar chromatogram in higher mz_505; similar chromatogram in higher mz_722; similar chromatogram in higher mz_2123; similar chromatogram in higher mz_4278; similar chromatogram in higher mz_11379; similar chromatogram in higher mz_11782; similar …	0.214	FALSE	Unknown	Unknown	Unknown	Unknown	12.55	HFDold-2_blue_nega	110.98313:32632 111.98648:493 112.98984:211813					8770.94	11678.2	23800.2	10523.8	12840.8	13179.7	7275.84	1.33147	2.71353	1.19985	1.46402	1.50265	0.82954
10	38.379	110.983	Unknown	[M-H]-		0.071	FALSE	Unknown	Unknown	Unknown	Unknown	7.89	NDold-3_red_nega	110.98313:20990 111.98648:852 112.98984:127175					13192.3	20030.2	15941.5	8008.19	16198.1	18680.4	6648.09	1.51832	1.20839	0.607033	1.22784	1.41601	0.503936
11	32.521	110.983	Unknown	[M-H]-	similar chromatogram in higher mz_328; similar chromatogram in higher mz_1150; similar chromatogram in higher mz_2073; similar chromatogram in higher mz_1180; similar chromatogram in higher mz_1641; similar chromatogram in higher mz_2042; similar chromatogram in higher mz_2747; similar chromatogram in higher mz_3356; similar chromatogram in higher mz_3866; similar chromatogram in higher mz_4263; …	0.643	FALSE	Unknown	Unknown	Unknown	Unknown	8.84	NDold-3_red_nega	110.98313:24106 111.98648:235 112.98984:154442					9292.47	23371.4	19113.4	8656.31	17548.9	18458.1	7318.31	2.51509	2.05687	0.931541	1.88851	1.98635	0.787553
12	31.703	110.983	Unknown	[M-H]-	similar chromatogram in higher mz_330; similar chromatogram in higher mz_1184	0.214	FALSE	Unknown	Unknown	Unknown	Unknown	7.76	NDold-3_red_nega	110.98313:22210 111.98648:129 112.98984:117987					7677.19	19382	12522.2	6637.91	12955.5	14172.1	7043.12	2.52462	1.63109	0.864627	1.68753	1.846	0.91741
13	30.714	110.983	Unknown	[M-H]-	similar chromatogram in higher mz_1154	0.071	FALSE	Unknown	Unknown	Unknown	Unknown	5.27	NDold-3_red_nega	110.98313:16281 111.98648:80 112.98984:102299					9398.16	16373.6	13146.1	6204.19	11657.2	12320.5	7634	1.74221	1.39879	0.660149	1.24037	1.31095	0.812287
14	30.845	110.983	Unknown	[M-H]-		0.071	FALSE	Unknown	Unknown	Unknown	Unknown	5.33	6P-2_blue_nega	110.98313:15678 111.98648:394 112.98984:96644					9370.53	14123.5	11982.8	5461.78	11636.8	10059.1	7873.56	1.50722	1.27877	0.582868	1.24186	1.07349	0.840247
15	17.755	110.983	Unknown	[M-H]-		0.071	FALSE	Unknown	Unknown	Unknown	Unknown	8.07	NDold-2_blue_nega	110.98313:15262 111.98648:308 112.98984:112888					7286.31	13605.3	11753.2	5687.16	10771.3	10434.1	5114.91	1.86724	1.61305	0.780526	1.47829	1.43201	0.701988
16	31.778	110.983	Unknown	[M-H]-		0.071	FALSE	Unknown	Unknown	Unknown	Unknown	5.17	6P-2_blue_nega	110.98313:13935 111.98648:101 112.98984:93985					7699.41	16203.2	12522.2	6637.91	12955.5	14172.1	7042.31	2.10447	1.62638	0.862132	1.68266	1.84068	0.914657
17	17.302	110.983	Unknown	[M-H]-		0.143	FALSE	Unknown	Unknown	Unknown	Unknown	7.1	NDold-2_blue_nega	110.98313:15025 111.98648:174 112.98984:120949					7541.03	14479.5	11364.2	6505.38	12571.6	12152.6	6260.09	1.9201	1.50698	0.862664	1.66709	1.61153	0.830138
18	21.544	110.983	Unknown	[M-H]-		0.214	FALSE	Unknown	Unknown	Unknown	Unknown	5.61	NDold-3_red_nega	110.98313:15603 111.98648:197 112.98984:123783					8219.34	13941.5	10816.2	6089.81	9851.12	9627.72	5247.19	1.69618	1.31595	0.740912	1.19853	1.17135	0.638395
19	17.231	110.983	Unknown	[M-H]-	similar chromatogram in higher mz_1185; similar chromatogram in higher mz_1453; similar chromatogram in higher mz_11460; similar chromatogram in higher mz_10526; similar chromatogram in higher mz_7481; similar chromatogram in higher mz_8455; similar chromatogram in higher mz_6970; similar chromatogram in higher mz_10398; similar chromatogram in higher mz_13001; similar chromatogram in higher mz_1…	0.643	FALSE	Unknown	Unknown	Unknown	Unknown	5.16	NDold-3_red_nega	110.98313:13934 111.98648:203 112.98984:124675					7989.88	14479.5	13089.2	6467.53	12571.6	12152.6	6234.09	1.81223	1.63823	0.809466	1.57344	1.521	0.780249
20	1.451	110.983	Unknown	[M-H]-		0.714	FALSE	Unknown	Unknown	Unknown	Unknown	10.65	HFDold-2_blue_nega	110.98313:26877 111.98648:517 112.98984:174294					3062.44	10753.2	22638.1	5836.62	11147.3	9217.97	3101.66	3.51133	7.39219	1.90588	3.64	3.01001	1.01281
21	21.211	110.983	Unknown	[M-H]-	similar chromatogram in higher mz_1897	0.286	FALSE	Unknown	Unknown	Unknown	Unknown	4.95	6G-3_blue_nega	110.98313:12992 111.98648:19 112.98984:102801					9457.69	14196.7	12710.9	6417.44	12449.1	11305	6152.66	1.50108	1.34398	0.678542	1.3163	1.19532	0.650546
22	1.778	110.983	Unknown	[M-H]-		0.071	FALSE	Unknown	Unknown	Unknown	Unknown	3.06	Blank MeOH_3_nega	110.98313:3148 111.98648:540 112.98984:37664					3077	2742.94	4014.53	1131.19	2729.5	2091.34	1002.12	0.891432	1.30469	0.367627	0.887065	0.67967	0.325682
23	15.199	110.986	Unknown	[M-H]-		0.143	FALSE	Unknown	Unknown	Unknown	Unknown	6.15	NDold-2_blue_nega	110.98618:16103 111.98953:483 112.99289:125989					6069.62	14411.7	9706.53	4670.94	9994.91	9890.53	4583.81	2.37439	1.5992	0.769559	1.64671	1.62951	0.755205
24	1.604	111.02	Unknown	[M-H2O-H]-	adduct linked to 312_[M+Na-2H]-	0.429	FALSE	Unknown	Unknown	Unknown	Unknown	6.87	6S-3_blue_nega	111.01964:5652 112.02299:947 113.02635:29015					348.312	3151.25	1928.97	1145.5	2778.5	5544.97	2212.81	9.04719	5.53804	3.28871	7.97703	15.9195	6.35295
25	17.233	111.044	Unknown	[M-H]-	ion correlated with 12052; ion correlated with 2890; ion correlated with 1207; ion correlated with 1108; ion correlated with 12051; similar chromatogram in higher mz_10177; similar chromatogram in higher mz_5491; similar chromatogram in higher mz_6424	0.214	FALSE	Unknown	Unknown	Unknown	Unknown	1.84	6S-3_red_nega	111.04398:1305 112.04733:284 113.05069:8465					739.5	1460.69	1234.47	699.469	1126.28	1265.66	722.094	1.97524	1.66933	0.945867	1.52303	1.7115	0.976462
26	1.671	111.048	Unknown	[M-H]-	ion correlated with 734; ion correlated with 2885; ion correlated with 199; ion correlated with 271	0.071	FALSE	Unknown	Unknown	Unknown	Unknown	42.37	6P-1_blue_nega	111.04758:14110 112.05093:759 113.05429:8228					576.406	933.188	735.062	426	576.75	1429.75	7580.97	1.61898	1.27525	0.739062	1.0006	2.48046	13.1521
27	1.688	111.105	Unknown	[M-H]-		0.071	FALSE	Unknown	Unknown	Unknown	Unknown	3.77	6P-1_blue_nega	111.1054:958 112.10875:150 113.11211:1985					158	239.688	135.312	256.438	141.938	260.719	542.438	1.51701	0.856408	1.62302	0.898339	1.65012	3.43315
28	28.43	111.108	Unknown	[M-C6H10O5-H]-	ion correlated with 377; ion correlated with 16201; ion correlated with 17340; ion correlated with 8149; ion correlated with 17473; ion correlated with 15594; ion correlated with 15101; ion correlated with 17941; ion correlated with 12034; ion correlated with 9906; ion correlated with 18535; ion correlated with 15487; ion correlated with 13599; ion correlated with 11725; ion correlated with 8569;…	0.071	FALSE	Unknown	Unknown	Unknown	Unknown	3.31	6S-3_blue_nega	111.10789:638 112.11124:165 113.1146:4136					145.469	194.875	593.031	403.812	570.219	564.594	411.188	1.33963	4.07669	2.77594	3.91987	3.8812	2.82664
29	1.522	112.041	Unknown	[M-H]-		0.071	FALSE	Unknown	Unknown	Unknown	Unknown	3.21	6S-3_red_nega	112.04126:605 113.04461:15160 114.04797:6992					214.906	420	222.219	148.062	268.5	592.531	443.281	1.95434	1.03403	0.688963	1.24938	2.75716	2.06267
30	1.51	112.985	Unknown	[M-H]-	similar chromatogram in higher mz_506; similar chromatogram in higher mz_8546; adduct linked to 927_[2M-H]-; similar chromatogram in higher mz_6508; similar chromatogram in higher mz_10586; similar chromatogram in higher mz_4526	0.714	FALSE	Unknown	Unknown	Unknown	Unknown	35.94	NDold-3_red_nega	112.98467:271607 113.98802:7240 114.99138:6760					18708.9	247450	216566	97034.5	174351	253197	112795	13.2263	11.5756	5.18653	9.31913	13.5335	6.02896
31	28.475	112.985	Unknown	[M-H]-	found in higher mz's MsMs_8945; similar chromatogram in higher mz_212; adduct linked to 396_[M+FA-H]-	0.214	FALSE	Unknown	Unknown	Unknown	Unknown	24.12	6P-2_blue_nega	112.98467:216062 113.98802:6002 114.99138:2032					78832.6	111860	210312	104984	208185	205635	108123	1.41896	2.66783	1.33173	2.64085	2.6085	1.37156
32	30.174	112.985	Unknown	[M-H]-		0.429	FALSE	Unknown	Unknown	Unknown	Unknown	8.98	HFDold-2_blue_nega	112.98467:195308 113.98802:4837 114.99138:1581					74593.7	100193	158916	71301.9	107860	110986	60184.7	1.34319	2.13043	0.955871	1.44597	1.48788	0.806834
33	43.079	112.985	Unknown	[M-H]-		0.286	FALSE	Unknown	Unknown	Unknown	Unknown	3.43	NDold-2_blue_nega	112.98467:141209 113.98802:2240 114.99138:532					115598	132991	131086	63782.9	126785	126357	63734	1.15046	1.13398	0.551765	1.09677	1.09307	0.551341
34	32.521	112.985	Unknown	[M-H]-	ion correlated with 41; found in higher mz's MsMs_16601	0.571	FALSE	Unknown	Unknown	Unknown	Unknown	5.91	NDold-3_red_nega	112.98467:138194 113.98802:2317 114.99138:2163					83681.1	134585	121340	57937.8	111620	115307	54071.1	1.60831	1.45003	0.692364	1.33387	1.37794	0.646156
35	30.251	112.985	Unknown	[M-H]-		0.071	FALSE	Unknown	Unknown	Unknown	Unknown	5.9	6P-2_blue_nega	112.98467:120165 113.98802:3541 114.99138:632					76335.9	100193	130127	71319.4	107860	110986	60184.7	1.31253	1.70466	0.934284	1.41297	1.45392	0.78842
36	38.379	112.985	Unknown	[M-H]-		0.071	FALSE	Unknown	Unknown	Unknown	Unknown	4.08	NDold-3_red_nega	112.98467:119461 113.98802:2883 114.99138:1044					90300.9	117564	106596	50316.5	101193	106689	50188.3	1.30192	1.18045	0.557209	1.12062	1.18148	0.555789
37	41.408	112.985	Unknown	[M-H]-		0.071	FALSE	Unknown	Unknown	Unknown	Unknown	5.09	HFDold-2_blue_nega	112.98467:118555 113.98802:2275 114.99138:764					104275	122502	115938	56748	112410	112627	56383.9	1.1748	1.11186	0.544216	1.07802	1.0801	0.540725
38	2.228	112.985	Unknown	[M-H]-	found in higher mz's MsMs_4904	0.571	FALSE	Unknown	Unknown	Unknown	Unknown	12.01	NDold-2_blue_nega	112.98467:176225 113.98802:6509 114.99138:1456					29772.9	154613	108348	59113.2	68781.5	102095	34475.7	5.19308	3.63914	1.98547	2.3102	3.42913	1.15795
39	44.085	112.985	Unknown	[M-H]-		0.214	FALSE	Unknown	Unknown	Unknown	Unknown	4.41	6G-1_red_nega	112.98467:115948 113.98802:2586 114.99138:894					94719.1	107473	107476	53302.2	115770	107715	53190.5	1.13465	1.13468	0.562739	1.22225	1.1372	0.561561
40	39.643	112.985	Unknown	[M-H]-		0.071	FALSE	Unknown	Unknown	Unknown	Unknown	4.91	NDold-2_blue_nega	112.98467:112737 113.98802:2033 114.99138:667					91784.1	111183	106617	52619.2	102801	101657	50402.7	1.21135	1.16161	0.573294	1.12003	1.10756	0.549144
41	32.572	112.985	Unknown	[M-H]-	ion correlated with 34	0.143	FALSE	Unknown	Unknown	Unknown	Unknown	4.25	6S-3_red_nega	112.98467:115059 113.98802:3158 114.99138:1242					84597.4	134585	121340	57937.8	111620	115307	54071.1	1.59089	1.43433	0.684865	1.31943	1.36301	0.639158
42	40.361	112.985	Unknown	[M-H]-		0.143	FALSE	Unknown	Unknown	Unknown	Unknown	4.1	NDold-3_red_nega	112.98467:114996 113.98802:3072 114.99138:322					96769.4	113510	107544	53932.9	104238	105931	54083.6	1.17299	1.11134	0.557334	1.07717	1.09468	0.558892
43	40.812	112.985	Unknown	[M-H]-		0.214	FALSE	Unknown	Unknown	Unknown	Unknown	4.25	NDold-3_red_nega	112.98467:116986 113.98802:4854 114.99138:949					96330.1	116440	107306	53399.8	105140	107251	54065.2	1.20876	1.11394	0.554342	1.09145	1.11337	0.56125
44	31.708	112.985	Unknown	[M-H]-		0.071	FALSE	Unknown	Unknown	Unknown	Unknown	3.79	NDold-3_red_nega	112.98467:109134 113.98802:3086 114.99138:730					73591.9	102535	80802.1	41490.7	81065.1	83978.3	44019.4	1.39329	1.09798	0.563794	1.10155	1.14113	0.598155
45	17.236	112.985	Unknown	[M-H]-	similar chromatogram in higher mz_1169; similar chromatogram in higher mz_1680; similar chromatogram in higher mz_12051; similar chromatogram in higher mz_12214; similar chromatogram in higher mz_7923; similar chromatogram in higher mz_11882; similar chromatogram in higher mz_11509; similar chromatogram in higher mz_7034; similar chromatogram in higher mz_11383; similar chromatogram in higher mz_…	0.714	FALSE	Unknown	Unknown	Unknown	Unknown	4.95	NDold-2_blue_nega	112.98467:119185 113.98802:3491 114.99138:1363					84822.1	118109	109917	51012.2	100064	100808	49899	1.39243	1.29586	0.601402	1.1797	1.18847	0.588278
46	39.875	112.985	Unknown	[M-H]-		0.286	FALSE	Unknown	Unknown	Unknown	Unknown	4.39	HFDold-2_blue_nega	112.98467:108783 113.98802:3167 114.99138:936					93684.1	109694	107602	51122.1	104925	104368	52264.3	1.17089	1.14857	0.545686	1.11998	1.11404	0.557878
47	21.565	112.985	Unknown	[M-H]-	found in higher mz's MsMs_3645; found in higher mz's MsMs_4173	0.429	FALSE	Unknown	Unknown	Unknown	Unknown	4.24	NDold-3_red_nega	112.98467:118304 113.98802:2855 114.99138:581					86474	110422	99724	50600.4	93838.2	92422.6	50807.4	1.27694	1.15323	0.585151	1.08516	1.06879	0.587545
48	39.421	112.985	Unknown	[M-H]-		0.071	FALSE	Unknown	Unknown	Unknown	Unknown	4.16	6P-2_blue_nega	112.98467:103639 113.98802:2297 114.99138:951					92699.1	110655	105192	51904.4	101856	100869	51934.9	1.1937	1.13476	0.559924	1.09878	1.08814	0.560253
49	21.207	112.985	Unknown	[M-H]-		0.714	FALSE	Unknown	Unknown	Unknown	Unknown	4.33	NDold-2_blue_nega	112.98467:112654 113.98802:1806 114.99138:654					84268	112453	102279	49236.6	98101.3	101962	52490.5	1.33447	1.21373	0.584286	1.16416	1.20998	0.6229
50	14.668	112.985	Unknown	[M-H]-		0.286	FALSE	Unknown	Unknown	Unknown	Unknown	4.46	NDold-3_red_nega	112.98467:106707 113.98802:3761 114.99138:365					69950.1	99349.9	96782	47654.7	87526.6	78986.5	46060	1.4203	1.38359	0.681267	1.25127	1.12918	0.65847
51	17.694	112.985	Unknown	[M-H]-	found in higher mz's MsMs_1912	0.357	FALSE	Unknown	Unknown	Unknown	Unknown	3.65	NDold-2_blue_nega	112.98467:111580 113.98802:1487 114.99138:958					76498.1	108751	96733.5	46919.4	94628	94404.5	46607.8	1.42162	1.26452	0.613341	1.237	1.23408	0.609267
52	15.171	112.985	Unknown	[M-H]-	similar chromatogram in higher mz_8483; similar chromatogram in higher mz_14452	0.571	FALSE	Unknown	Unknown	Unknown	Unknown	4.2	NDold-2_blue_nega	112.98467:115376 113.98802:3052 114.99138:823					73334.5	114876	96923.6	43768.2	91691.1	89477.8	45592.8	1.56647	1.32166	0.59683	1.25031	1.22013	0.62171
53	14.438	112.985	Unknown	[M-H]-		0.143	FALSE	Unknown	Unknown	Unknown	Unknown	3.8	NDold-3_red_nega	112.98467:103724 113.98802:4107 114.99138:1157					69171.1	99640.5	85097.8	40586.3	72792.7	80002.2	40023	1.44049	1.23025	0.586753	1.05236	1.15658	0.578609
54	32.192	112.985	Unknown	[M-H]-		0.071	FALSE	Unknown	Unknown	Unknown	Unknown	1	6S-3_blue_nega	112.98467:93036 113.98802:1809 114.99138:895					82426.2	98851.6	92319.5	45046.3	89650.8	90267.1	46419.9	1.19927	1.12003	0.546504	1.08765	1.09513	0.563169
55	14.05	112.985	Unknown	[M-H]-		0.214	FALSE	Unknown	Unknown	Unknown	Unknown	3.58	NDold-3_red_nega	112.98467:104156 113.98802:2353 114.99138:727					64613.7	97236.5	83724.2	41336.6	73589.9	74610.2	41423.3	1.50489	1.29576	0.639749	1.13892	1.15471	0.641091
56	31.423	112.985	Unknown	[M-H]-		0.071	FALSE	Unknown	Unknown	Unknown	Unknown	3.66	6G-3_blue_nega	112.98467:90740 113.98802:2658 114.99138:1093					77095.8	98726.2	93946.5	44218.2	90783	89958.7	45575.1	1.28056	1.21857	0.573549	1.17753	1.16684	0.591149
57	2.024	112.985	Unknown	[M-H]-		0.5	FALSE	Unknown	Unknown	Unknown	Unknown	4.82	NDold-2_blue_nega	112.98467:97508 113.98802:2691 114.99138:577					35717.2	101605	85641	43962.3	70810.7	88196.5	31208.4	2.8447	2.39775	1.23085	1.98254	2.4693	0.873765
58	11.497	112.985	Unknown	[M-H]-		0.071	FALSE	Unknown	Unknown	Unknown	Unknown	2.63	6G-1_red_nega	112.98467:67716 113.98802:1667 114.99138:596					48741.1	69896.5	64645.3	29875.3	62669.2	57953.1	30011.7	1.43404	1.3263	0.61294	1.28576	1.189	0.615738
59	10.72	112.985	Unknown	[M-H]-		0.071	FALSE	Unknown	Unknown	Unknown	Unknown	2.91	6P-2_blue_nega	112.98467:67283 113.98802:1684 114.99138:491					49187.6	70285.2	62894.8	29328.2	54661.6	57603.4	33716.5	1.42892	1.27867	0.596253	1.11129	1.17109	0.685466
60	3.015	112.985	Unknown	[M-C6H10O5-H]-	similar chromatogram in higher mz_507; similar chromatogram in higher mz_5680; similar chromatogram in higher mz_8918; similar chromatogram in higher mz_9407; similar chromatogram in higher mz_10251; found in higher mz's MsMs_5416; adduct linked to 8686_[2M-H]-	0.714	FALSE	Unknown	Unknown	Unknown	Unknown	4.92	NDold-3_red_nega	112.98467:87994 113.98802:1625 114.99138:392					40998.6	80186.4	66844.8	33360.4	58996.6	56865.6	31680.1	1.95583	1.63042	0.813696	1.43899	1.38701	0.772712
61	3.563	112.985	Unknown	[M-H]-		0.571	FALSE	Unknown	Unknown	Unknown	Unknown	4.88	NDold-3_red_nega	112.98467:66293 113.98802:1952 114.99138:326					28229.2	65101.7	61989.7	28442.1	47798.7	53802.4	26773.2	2.30618	2.19594	1.00754	1.69323	1.90591	0.948422
62	8.436	112.985	Unknown	[M-H]-		0.071	FALSE	Unknown	Unknown	Unknown	Unknown	3.33	GOP ext-3_red_nega	112.98467:53562 113.98802:1131 114.99138:263					35320.6	51159.5	48781.6	26838.8	45424.2	42161.8	20478.2	1.44843	1.38111	0.759864	1.28605	1.19369	0.57978
63	5.915	112.985	Unknown	[M-H]-	similar chromatogram in higher mz_7745	0.571	FALSE	Unknown	Unknown	Unknown	Unknown	3.82	HFDold-2_blue_nega	112.98467:58459 113.98802:2542 114.99138:327					28032.5	47018.2	57341.7	24475.9	47567	45237.2	23227.9	1.67728	2.04555	0.873128	1.69685	1.61374	0.828608
64	4.135	112.985	Unknown	[M-H]-		0.143	FALSE	Unknown	Unknown	Unknown	Unknown	2.47	HFDold-3_red_nega	112.98467:46292 113.98802:590 114.99138:331					25738.9	42895.1	43907	18497.6	34223.4	39627.2	19394.7	1.66655	1.70586	0.718664	1.32964	1.53959	0.753515
65	17.245	113	Unknown	[M-H]-		0.071	FALSE	Unknown	Unknown	Unknown	Unknown	4.76	6S-3_blue_nega	113.00002:24393 114.00337:1068 115.00673:894					22274.5	29182.8	28282.7	16115	28169.7	23808.9	11588.2	1.31014	1.26973	0.723471	1.26466	1.06888	0.520242
66	21.167	113.012	Unknown	[M-H]-		0.143	FALSE	Unknown	Unknown	Unknown	Unknown	1.66	6G-3_blue_nega	113.0123:9877 114.01565:433 115.01901:257					8775	11167.2	10306.4	13046.1	9858.72	9753.88	13652.9	1.27262	1.17452	1.48673	1.1235	1.11155	1.55589
67	31.409	113.012	Unknown	[M-H]-		0.143	FALSE	Unknown	Unknown	Unknown	Unknown	1.93	HFDold-3_red_nega	113.0123:9841 114.01565:605 115.01901:580					8126.81	9824.62	9820.22	79492.9	9128	9371.41	83990.9	1.20891	1.20837	9.78156	1.1232	1.15315	10.335
68	27.225	113.013	Unknown	[M-H]-		0.071	FALSE	Unknown	Unknown	Unknown	Unknown	6.51	6P-1_blue_nega	113.01269:122128 114.01604:4453 115.0194:1875					8208.06	10013.9	9307.22	57054.9	9074.66	8625.97	65094.3	1.22001	1.13391	6.95108	1.10558	1.05091	7.93053
69	1.506	113.013	Unknown	[M-H]-		0.071	FALSE	Unknown	Unknown	Unknown	Unknown	16.99	6P-1_blue_nega	113.01269:48222 114.01604:1366 115.0194:1352					1994.09	24447.7	21255.5	18136.3	18004.2	25278.1	35759.9	12.2601	10.6592	9.09501	9.02874	12.6765	17.9329
70	17.27	113.015	Unknown	[M-H]-		0.143	FALSE	Unknown	Unknown	Unknown	Unknown	1.9	6G-3_blue_nega	113.01537:9911 114.01872:630 115.02208:426					8479.62	11692.4	11016.1	10628.2	10038.6	9818.75	10524.2	1.37888	1.29913	1.25338	1.18385	1.15792	1.24112
71	2.09	113.016	Unknown	[M-H]-		0.143	FALSE	Unknown	Unknown	Unknown	Unknown	6.15	6P-1_blue_nega	113.01576:38952 114.01911:810 115.02247:1152					3377.91	10202.8	8440.34	12917.3	7407.84	8299.81	22604.5	3.02045	2.49869	3.82405	2.19303	2.45709	6.69187
72	3.352	113.016	Unknown	[M-H]-	similar chromatogram in higher mz_7009	0.143	FALSE	Unknown	Unknown	Unknown	Unknown	5.29	GOP ext-1_nega	113.01576:19664 114.01911:407 115.02247:220					2793.19	5075.78	5173.94	12413.7	4914.03	4019.38	12494.4	1.8172	1.85234	4.44427	1.75929	1.43899	4.47318
73	1.609	113.016	Unknown	[M-H]-	similar chromatogram in higher mz_11374; similar chromatogram in higher mz_13239	0.071	FALSE	Unknown	Unknown	Unknown	Unknown	5.14	GOP ext-1_nega	113.01576:19095 114.01911:410 115.02247:5595					2297.19	21839.5	21247.9	19250.9	16062.8	20042.9	32852.4	9.50706	9.24953	8.38022	6.9924	8.72496	14.3012
74	42.185	113.018	Unknown	[M-H]-		0.071	FALSE	Unknown	Unknown	Unknown	Unknown	0.96	6G-3_blue_nega	113.01844:11720 114.02179:665 115.02515:208					10401.6	12190.9	11831.5	118368	11373.8	11434	112132	1.17202	1.13747	11.3798	1.09347	1.09925	10.7802
75	41.39	113.018	Unknown	[M-H]-		0.143	FALSE	Unknown	Unknown	Unknown	Unknown	1.79	6G-3_blue_nega	113.01844:10951 114.02179:559 115.02515:441					9952.44	11463.9	10986.8	120328	10804.9	10781.1	113736	1.15187	1.10393	12.0903	1.08566	1.08326	11.4279
76	32.512	113.018	Unknown	[M-H]-		0.071	FALSE	Unknown	Unknown	Unknown	Unknown	2.17	6S-3_red_nega	113.01844:10863 114.02179:549 115.02515:613					8031.97	12600.8	11503.4	88956.2	10670.7	10818.9	85524.7	1.56882	1.43221	11.0753	1.32853	1.34698	10.648
77	39.294	113.018	Unknown	[M-H]-		0.071	FALSE	Unknown	Unknown	Unknown	Unknown	2.24	NDold-2_blue_nega	113.01844:10722 114.02179:705 115.02515:388					9277.78	10451.9	10594.9	112925	9588.94	10050.1	108402	1.12656	1.14196	12.1715	1.03354	1.08325	11.6841
78	40.767	113.018	Unknown	[M-H]-		0.143	FALSE	Unknown	Unknown	Unknown	Unknown	1.67	NDold-2_blue_nega	113.01844:11105 114.02179:597 115.02515:393					9387.03	11136	10380.1	119169	10264.5	10185.7	113806	1.18632	1.10579	12.6951	1.09348	1.08508	12.1237
79	14.665	113.018	Unknown	[M-H]-		0.071	FALSE	Unknown	Unknown	Unknown	Unknown	1.39	NDold-3_red_nega	113.01844:10418 114.02179:819 115.02515:1489					6824.12	9770.44	9411.09	9082.53	8635.88	7761.91	9018.22	1.43175	1.37909	1.33094	1.26549	1.13742	1.32152
80	15.205	113.022	Unknown	[M-H]-		0.071	FALSE	Unknown	Unknown	Unknown	Unknown	1.59	6P-2_blue_nega	113.02151:8357 114.02486:881 115.02822:429					6844.91	10729.7	8866.78	9010.44	8421.62	8140.84	7992.84	1.56754	1.29538	1.31637	1.23035	1.18933	1.16771
81	1.516	113.114	Unknown	[M-C6H10O5-H]-	adduct linked to 3004_[M+FA-H]-	0.714	FALSE	Unknown	Unknown	Unknown	Unknown	5.02	NDold-3_red_nega	113.11363:2496 114.11698:531 115.12034:295					317.25	2336.69	1986.56	1269.56	1668.84	2357.78	1893.19	7.36545	6.26182	4.00177	5.26034	7.43193	5.96749
82	28.403	113.114	Unknown	[M-C6H10O5-H]-	adduct linked to 3003_[M-H]-	0.143	FALSE	Unknown	Unknown	Unknown	Unknown	3.36	6S-3_blue_nega	113.11363:2038 114.11698:395 115.12034:238					713.219	1029.16	1994.81	2459.47	1976.59	1973.72	2294.38	1.44297	2.79692	3.44841	2.77137	2.76734	3.21693
83	28.464	113.114	Unknown	[M-C6H10O5-H]-	adduct linked to 2439_[M+Na-2H]-	0.429	FALSE	Unknown	Unknown	Unknown	Unknown	3.51	HFDold-3_red_nega	113.11363:2093 114.11698:258 115.12034:200					730.25	1029.16	1994.81	2484.22	1976.59	1973.72	2423.69	1.40932	2.73168	3.40187	2.70674	2.7028	3.31898
84	30.179	113.114	Unknown	[M-H]-		0.071	FALSE	Unknown	Unknown	Unknown	Unknown	2.11	GOP ext-3_red_nega	113.11363:1451 114.11698:155 115.12034:286					701.562	890.469	1574.78	2454.44	1063	1073.22	2215.22	1.26927	2.24468	3.49853	1.51519	1.52976	3.15755
85	2.238	113.117	Unknown	[M-H]-		0.357	FALSE	Unknown	Unknown	Unknown	Unknown	2.16	NDold-2_blue_nega	113.1167:1806 114.12005:280 115.12341:187					428.5	1520.88	984.5	731.562	805.719	986.75	832	3.5493	2.29755	1.70726	1.88032	2.3028	1.94166
86	28.457	113.212	Unknown	[M-H]-	ion correlated with 88	0.071	FALSE	Unknown	Unknown	Unknown	Unknown	2.48	6G-3_blue_nega	113.21193:1098 114.21528:232 115.21864:716					365.188	457.094	1042	844.656	1127.84	1043.06	790.781	1.25167	2.85333	2.31294	3.0884	2.85624	2.16541
87	1.53	113.224	Unknown	[M-H]-	ion correlated with 5003; ion correlated with 90; ion correlated with 5346; ion correlated with 91; ion correlated with 9009; ion correlated with 11093; ion correlated with 9869	0.214	FALSE	Unknown	Unknown	Unknown	Unknown	2.9	NDold-3_red_nega	113.22422:1247 114.22757:335 115.23093:196					201.031	1190.66	992.438	496.281	878.938	1143.75	661.625	5.92274	4.93673	2.46868	4.37214	5.68941	3.29115
88	28.399	113.227	Unknown	[M-H]-	ion correlated with 86; similar chromatogram in higher mz_8754; similar chromatogram in higher mz_17177	0.143	FALSE	Unknown	Unknown	Unknown	Unknown	1.94	HFDold-2_blue_nega	113.22729:1002 114.23064:127 115.234:286					391.562	447.844	967.344	800.219	1023.53	958.344	758.188	1.14374	2.47047	2.04366	2.61397	2.44749	1.93631
89	28.465	113.24	Unknown	[M-H]-		0.214	FALSE	Unknown	Unknown	Unknown	Unknown	2.16	6S-3_red_nega	113.23959:1023 114.24294:359 115.2463:120					388.188	442.938	890.406	826.25	885.594	956.156	795.188	1.14104	2.29375	2.12848	2.28136	2.46313	2.04846
90	1.512	113.246	Unknown	[M-H]-	ion correlated with 91; ion correlated with 87; ion correlated with 10347	0.143	FALSE	Unknown	Unknown	Unknown	Unknown	3.73	6S-3_blue_nega	113.24574:1256 114.24909:223 115.25245:343					166.938	1094.44	920.812	501.125	881.125	1210.72	646.156	6.55597	5.51591	3.00187	5.27817	7.25253	3.87065
91	1.516	113.261	Unknown	[M-H]-	ion correlated with 90; ion correlated with 93; ion correlated with 87; ion correlated with 7821	0.143	FALSE	Unknown	Unknown	Unknown	Unknown	2.61	6P-2_blue_nega	113.2611:1004 114.26445:125 115.26781:27					235.094	1037.72	930.5	540.406	774.719	1187.69	602.406	4.41406	3.958	2.29868	3.29536	5.05197	2.56241
92	28.413	113.267	Unknown	[M-H]-		0.071	FALSE	Unknown	Unknown	Unknown	Unknown	2.19	6S-3_blue_nega	113.26724:966 114.27059:231 115.27395:137					351.656	471.875	922.562	750.188	909.688	899.312	748.688	1.34186	2.62348	2.1333	2.58687	2.55736	2.12903
93	1.523	113.31	Unknown	[M-H]-	ion correlated with 10343; ion correlated with 91; ion correlated with 11376; ion correlated with 7311	0.143	FALSE	Unknown	Unknown	Unknown	Unknown	2.86	6S-3_red_nega	113.31027:989 114.31362:238 115.31698:235					218.938	964.469	820.562	495.344	651.781	1036.75	527.625	4.40522	3.74793	2.26249	2.97702	4.73537	2.40993
94	2.25	113.316	Unknown	[M-H]-	ion correlated with 5195; ion correlated with 4929	0.071	FALSE	Unknown	Unknown	Unknown	Unknown	1.52	NDold-2_blue_nega	113.31642:742 114.31977:277 115.32313:178					174.969	608.906	452.719	329.312	272.531	397.656	208.969	3.48009	2.58743	1.88212	1.5576	2.27273	1.19432
95	28.46	113.335	Unknown	[M-H]-	similar chromatogram in higher mz_163; similar chromatogram in higher mz_228; similar chromatogram in higher mz_858; similar chromatogram in higher mz_1509; similar chromatogram in higher mz_14779; similar chromatogram in higher mz_15692; similar chromatogram in higher mz_15714	0.071	FALSE	Unknown	Unknown	Unknown	Unknown	1.89	6P-2_blue_nega	113.33487:873 114.33822:350 115.34158:193					302.938	399.469	681.438	735.781	731.031	739.812	683.125	1.31865	2.24943	2.42882	2.41314	2.44213	2.255
96	1.536	113.353	Unknown	[M-H]-	ion correlated with 98	0.143	FALSE	Unknown	Unknown	Unknown	Unknown	2.07	NDold-3_red_nega	113.35332:825 114.35667:154 115.36003:234					163.5	816.562	736.156	413.812	609.469	837.031	511.688	4.99427	4.50248	2.53096	3.72764	5.11946	3.12959
97	28.486	113.353	Unknown	[M-H]-	similar chromatogram in higher mz_5625; similar chromatogram in higher mz_12383; similar chromatogram in higher mz_8852	0.071	FALSE	Unknown	Unknown	Unknown	Unknown	1.82	6S-3_blue_nega	113.35332:759 114.35667:120 115.36003:195					267.438	417.656	569.281	711.969	733.031	717.5	532.375	1.5617	2.12865	2.66219	2.74094	2.68287	1.99065
98	1.553	113.381	Unknown	[M-H]-	ion correlated with 96; ion correlated with 10081	0.071	FALSE	Unknown	Unknown	Unknown	Unknown	2.15	HFDold-2_blue_nega	113.38099:739 114.38434:123 115.3877:106					148.781	934.781	759.031	394.5	584.5	887.844	465.5	6.28292	5.10166	2.65154	3.92859	5.96744	3.12875
99	28.433	113.421	Unknown	[M-H]-		0.214	FALSE	Unknown	Unknown	Unknown	Unknown	1.98	HFDold-2_blue_nega	113.42096:812 114.42431:475 115.42767:260					301.625	339.438	794.125	638.938	730.438	652.375	590.188	1.12536	2.63282	2.11832	2.42167	2.16287	1.95669
100	28.544	113.427	Unknown	[M-H]-		0.071	FALSE	Unknown	Unknown	Unknown	Unknown	1.89	6P-2_blue_nega	113.42712:752 114.43047:100 115.43383:82					297.188	342.281	562.062	493.906	685.844	563.562	582.875	1.15174	1.89127	1.66193	2.30778	1.89632	1.9613
101	28.43	113.442	Unknown	[M-H]-		0.071	FALSE	Unknown	Unknown	Unknown	Unknown	2.16	6S-3_blue_nega	113.44249:761 114.44584:70 115.4492:82					267.781	365.625	579.344	590.312	709.938	631.719	432.062	1.36539	2.1635	2.20446	2.65118	2.35909	1.61349
102	1.495	113.446	Unknown	[M-H]-	similar chromatogram in higher mz_10294	0.143	FALSE	Unknown	Unknown	Unknown	Unknown	2.51	NDold-3_red_nega	113.44556:828 114.44891:149 115.45227:69					139.438	766.406	622.875	339.375	553.875	799.375	422.812	5.49641	4.46706	2.43389	3.97221	5.73286	3.03227
103	1.557	113.464	Unknown	[M-H]-	ion correlated with 10887	0.071	FALSE	Unknown	Unknown	Unknown	Unknown	2.04	HFDold-3_red_nega	113.46402:653 114.46737:161 115.47073:155					188.656	727.625	575.719	300.812	567.969	678.562	433.625	3.85688	3.05168	1.5945	3.0106	3.59682	2.29849
104	1.519	113.513	Unknown	[M-H]-	adduct linked to 948_[2M-H]-; similar chromatogram in higher mz_513; similar chromatogram in higher mz_817	0.143	FALSE	Unknown	Unknown	Unknown	Unknown	2.7	NDold-3_red_nega	113.51324:785 114.51659:140 115.51995:61					77.875	670.375	589.625	241.062	448.312	701	374	8.60835	7.57143	3.09551	5.75682	9.00161	4.80257
105	1.479	113.562	Unknown	[M-H]-		0.071	FALSE	Unknown	Unknown	Unknown	Unknown	1.86	6P-2_blue_nega	113.56248:601 114.56583:201 115.56919:227					143.219	533.75	422.688	288.562	398.375	605.25	370.438	3.72682	2.95134	2.01484	2.78158	4.22605	2.58652
106	28.297	113.988	Unknown	[M-H]-		0.071	FALSE	Unknown	Unknown	Unknown	Unknown	6.27	HFDold-2_blue_nega	113.98755:4692 114.9909:765 115.99426:223					2375.28	2433	3886.28	1834.47	2751.16	3290.62	1230.31	1.0243	1.63614	0.772316	1.15824	1.38536	0.517965
107	1.805	114.021	Unknown	[M-H]-		0.071	FALSE	Unknown	Unknown	Unknown	Unknown	5.26	6S-3_red_nega	114.02146:2022 115.02481:8337 116.02817:646					368.969	1130.34	669.5	791.438	779.375	1584.44	801.531	3.06352	1.81452	2.145	2.11231	4.29423	2.17236
108	28.544	114.025	Unknown	[M-H]-	ion correlated with 16617; ion correlated with 18039	0.071	FALSE	Unknown	Unknown	Unknown	Unknown	2.4	6P-2_blue_nega	114.02454:970 115.02789:485 116.03125:289					436.281	381.406	641.75	1747.81	721.188	518.562	2003.75	0.874221	1.47095	4.00616	1.65303	1.1886	4.59279
109	1.823	114.053	Unknown	[M-H]-	ion correlated with 400; adduct linked to 408_[M+FA-H]-	0.143	FALSE	Unknown	Unknown	Unknown	Unknown	6.92	6P-1_blue_nega	114.05258:4259 115.05593:18816 116.05929:1719					205.656	473.188	318.875	1289.47	224.344	854.531	2366.94	2.30087	1.55052	6.27002	1.09087	4.15514	11.5092
110	1.53	114.055	Unknown	[M+Na-2H]-	ion correlated with 712; adduct linked to 980_[2M+FA-H]-; adduct linked to 608_[2M-H]-; similar chromatogram in higher mz_9400; similar chromatogram in higher mz_15300; similar chromatogram in higher mz_15197	0.643	FALSE	Unknown	Unknown	Unknown	Unknown	12.11	6S-3_blue_nega	114.05538:6353 115.05873:1535 116.06209:23670					178.406	5015.28	1772.41	1216.66	2018.62	5963.25	2208.72	28.1116	9.93466	6.81958	11.3148	33.4251	12.3803
111	1.597	114.087	Unknown	[M-C6H10O5-H]-	ion correlated with 1389; ion correlated with 177; ion correlated with 3894; ion correlated with 6906; ion correlated with 5610; ion correlated with 123; ion correlated with 130; ion correlated with 571; ion correlated with 626; ion correlated with 705; ion correlated with 716; ion correlated with 805; ion correlated with 816; ion correlated with 829; ion correlated with 3558; ion correlated with…	0.071	FALSE	Unknown	Unknown	Unknown	Unknown	17.63	6P-1_blue_nega	114.0865:7773 115.08985:1105 116.09321:37246					205.75	1037.09	517.125	626.312	465.75	1122.5	4280.25	5.04055	2.51337	3.04405	2.26367	5.45565	20.8032
112	1.563	114.989	Unknown	[M-H]-		0.571	FALSE	Unknown	Unknown	Unknown	Unknown	14.97	NDold-3_red_nega	114.98866:7771 115.99201:1136 116.99537:1919					918.281	6626.53	6875.44	3725.69	5973.66	5820.88	2674.41	7.21623	7.48729	4.05724	6.50526	6.33888	2.9124
113	1.791	115.02	Unknown	[M+C2H3N+Na-2H]-	adduct linked to 313_[2M+FA-H]-	0.429	FALSE	Unknown	Unknown	Unknown	Unknown	8.99	6S-3_red_nega	115.01962:7186 116.02297:520 117.02633:365					854.719	3601.44	1597.81	3554.38	2097.59	4870.5	3912.81	4.21359	1.8694	4.15853	2.45413	5.69837	4.57789
114	1.676	115.02	Unknown	[M-H]-		0.071	FALSE	Unknown	Unknown	Unknown	Unknown	16.01	GOP ext-1_nega	115.01981:7575 116.02316:1420 117.02652:1253					844.812	3001.69	1371.5	4654.72	1663.62	2911.62	4956.12	3.55308	1.62344	5.50977	1.96922	3.44647	5.86654
115	1.607	115.038	Unknown	[M-H]-	adduct linked to 235_[M+Na-2H]-	0.071	FALSE	Unknown	Unknown	Unknown	Unknown	2.06	6S-3_blue_nega	115.0382:1316 116.04155:548 117.04491:726					528.25	1363.94	972.844	1119.06	1081.75	1280.94	1296.72	2.58199	1.84164	2.11843	2.0478	2.42487	2.45474
116	1.84	115.051	Unknown	[M-C6H10O5-H]-	ion correlated with 621; adduct linked to 1470_[M-H2O-H]-	0.143	FALSE	Unknown	Unknown	Unknown	Unknown	29.09	6P-1_blue_nega	115.05077:16287 116.05412:1213 117.05748:1353					276.219	620.469	341.25	4961.53	397.25	846.531	8378.09	2.24629	1.23543	17.9623	1.43817	3.06471	30.3314
117	1.54	116.072	Unknown	[M-H]-	ion correlated with 574; ion correlated with 447; adduct linked to 1798_[2M+FA-H]-	0.714	FALSE	Unknown	Unknown	Unknown	Unknown	44.21	6S-3_blue_nega	116.07191:21497 117.07526:2703 118.07862:3466					266.344	14293.3	4362.91	2737.81	5386.72	19588.3	5175.56	53.6649	16.3807	10.2792	20.2247	73.5451	19.4319
118	1.567	116.1	Unknown	[M-H]-	ion correlated with 575; ion correlated with 1389; ion correlated with 177; ion correlated with 123; ion correlated with 130; ion correlated with 170; ion correlated with 222; ion correlated with 449; similar chromatogram in higher mz_19262; adduct linked to 426_[M+FA-H]-; similar chromatogram in higher mz_119; similar chromatogram in higher mz_12322; similar chromatogram in higher mz_14872; simi…	0.143	FALSE	Unknown	Unknown	Unknown	Unknown	54.09	6P-1_blue_nega	116.09998:29972 117.10333:2484 118.10669:6983					219.812	1655.94	537.375	741.969	675.344	2282.62	15485.9	7.53341	2.4447	3.37546	3.07236	10.3844	70.4507
119	1.597	116.206	Unknown	[M-H]-	ion correlated with 173	0.071	FALSE	Unknown	Unknown	Unknown	Unknown	2.8	6P-1_blue_nega	116.20579:591 117.20914:178 118.2125:462					79.5625	205.438	115.344	98.6562	103.75	248	358.719	2.58209	1.44973	1.23998	1.30401	3.11705	4.50864
120	1.55	116.985	Unknown	[M-H]-	ion correlated with 10514	0.214	FALSE	Unknown	Unknown	Unknown	Unknown	3.85	NDold-2_blue_nega	116.98526:1282 117.98861:15 118.99197:1282					145.125	1228.06	894.844	604.969	978.938	889.75	493.219	8.4621	6.16602	4.1686	6.74548	6.13092	3.39858
121	1.5	117.02	Unknown	[M+Na-2H]-	adduct linked to 1008_[2M+FA-H]-	0.143	FALSE	Unknown	Unknown	Unknown	Unknown	4.12	6G-3_blue_nega	117.01962:1231 118.02297:72 119.02633:2888					238.375	462.156	273.219	297.438	845.688	952.25	553.188	1.93878	1.14617	1.24777	3.54772	3.99476	2.32066
122	1.525	118.05	Unknown	[M-H]-	adduct linked to 447_[M+FA-H]-	0.5	FALSE	Unknown	Unknown	Unknown	Unknown	20.79	6S-3_blue_nega	118.04961:9124 119.05296:4592 120.05632:598					229.156	4591	646.719	672.25	1771.22	8095.09	2447.41	20.0344	2.82217	2.93359	7.72931	35.3257	10.6801
123	1.561	118.081	Unknown	[M-H2O-H]-	ion correlated with 3164; ion correlated with 575; ion correlated with 1389; ion correlated with 177; ion correlated with 5609; ion correlated with 130; ion correlated with 626; ion correlated with 964; ion correlated with 118; ion correlated with 170; ion correlated with 282; ion correlated with 222; ion correlated with 449; adduct linked to 588_[M+FA-H]-	0.071	FALSE	Unknown	Unknown	Unknown	Unknown	80.15	6P-1_blue_nega	118.08086:24015 119.08421:12019 120.08757:2142					119.75	631.656	198.594	387.875	263.375	940.125	12274.4	5.27479	1.6584	3.23904	2.19937	7.85073	102.5
124	1.158	118.892	Unknown	[M-H]-		0.071	FALSE	Unknown	Unknown	Unknown	Unknown	1.72	HFDold-3_red_nega	118.89197:1427 119.89532:3 120.89868:223					1281.41	1245.16	1216.53	501.594	1001.47	1177.03	617.219	0.971711	0.949372	0.39144	0.781539	0.918547	0.481673
125	1.93	118.993	Unknown	[M-H]-		0.071	FALSE	Unknown	Unknown	Unknown	Unknown	7.25	6G-3_blue_nega	118.99275:3184 119.9961:119 120.99946:440					2192.69	2149.09	2357.31	1409.22	2963.44	2642.22	1624.97	0.980119	1.07508	0.64269	1.35151	1.20501	0.741085
126	1.231	118.993	Unknown	[M-H]-	ion correlated with 568	0.071	FALSE	Unknown	Unknown	Unknown	Unknown	5.64	6G-3_blue_nega	118.99275:2255 119.9961:55 120.99946:362					1562.06	1768.66	1486.66	915.531	2246.84	2211.84	1228.19	1.13226	0.951726	0.586104	1.43838	1.41598	0.78626
127	1.925	119.024	Unknown	[M-H]-		0.071	FALSE	Unknown	Unknown	Unknown	Unknown	5.52	GOP ext-1_nega	119.02404:2780 120.02739:205 121.03075:142					454.062	716.812	628.312	1693.47	611.75	788.062	1405.5	1.57866	1.38376	3.72959	1.34728	1.73558	3.09539
128	1.526	119.034	Unknown	[M+Na-2H]-	adduct linked to 1071_[2M+FA-H]-	0.357	FALSE	Unknown	Unknown	Unknown	Unknown	10.7	6S-3_red_nega	119.03371:6012 120.03706:545 121.04042:1739					398.094	2620	942.781	932.812	2816.22	5145.72	2630.88	6.58136	2.36824	2.3432	7.07426	12.9259	6.60868
129	1.657	119.034	Unknown	[M-H]-		0.071	FALSE	Unknown	Unknown	Unknown	Unknown	5.44	NDold-3_red_nega	119.03371:3822 120.03706:298 121.04042:2010					544.438	2843.66	841.625	1025.56	873.188	2622.53	1167.5	5.22311	1.54586	1.88371	1.60383	4.81696	2.14442
130	1.561	119.065	Unknown	[M-H2O-H]-	ion correlated with 3164; ion correlated with 575; ion correlated with 1389; ion correlated with 177; ion correlated with 5609; ion correlated with 123; ion correlated with 626; ion correlated with 964; ion correlated with 118; ion correlated with 170; ion correlated with 222; ion correlated with 449; adduct linked to 595_[M+FA-H]-; adduct linked to 693_[M+C2H3N+Na-2H]-	0.071	FALSE	Unknown	Unknown	Unknown	Unknown	58	6P-1_blue_nega	119.06499:23135 120.06834:1842 121.0717:2383					146.844	568.188	234.281	582.875	542.406	1027.28	11937.8	3.86933	1.59545	3.96936	3.69376	6.99574	81.2958
131	2.049	121.03	Unknown	[M-H]-		0.357	FALSE	Unknown	Unknown	Unknown	Unknown	11.71	NDold-3_red_nega	121.03003:10316 122.03338:3649 123.03674:486					2409.41	7172.41	3871.03	2373.84	3130.31	6697.56	2881.06	2.97684	1.60663	0.98524	1.2992	2.77976	1.19576
132	2.021	121.058	Unknown	[M-C6H10O5-H]-	ion correlated with 1424; ion correlated with 1293; ion correlated with 5220; similar chromatogram in higher mz_1232; adduct linked to 2034_[M-H]-; similar chromatogram in higher mz_133; similar chromatogram in higher mz_7610; similar chromatogram in higher mz_10658; similar chromatogram in higher mz_11357	0.071	FALSE	Unknown	Unknown	Unknown	Unknown	22.82	6P-1_blue_nega	121.05823:13313 122.06158:3053 123.06494:1283					387.812	1103.03	791.594	1704.88	789.25	1148.97	7120.84	2.84424	2.04118	4.39613	2.03513	2.96269	18.3616
133	2.004	121.1	Unknown	[M-H]-	ion correlated with 2220	0.071	FALSE	Unknown	Unknown	Unknown	Unknown	5.66	6P-1_blue_nega	121.09953:1607 122.10288:996 123.10624:730					247.531	377.562	235.5	382.812	227.969	380.094	962.156	1.52531	0.951395	1.54652	0.92097	1.53554	3.88701
134	30.08	122.023	Unknown	[M-H]-		0.071	FALSE	Unknown	Unknown	Unknown	Unknown	10.28	HFDold-2_blue_nega	122.02325:12927 123.0266:990 124.02996:379					5021.91	4613.5	8646.75	3489.56	4514.12	5020.16	2227.19	0.918675	1.72181	0.694868	0.898887	0.999652	0.443494
135	38.408	122.023	Unknown	[M-H]-	similar chromatogram in higher mz_1182; similar chromatogram in higher mz_2074; similar chromatogram in higher mz_13320	0.214	FALSE	Unknown	Unknown	Unknown	Unknown	5.92	6S-3_red_nega	122.02325:11333 123.0266:1064 124.02996:345					6081.72	10091	9358.56	4185.56	10022.5	10505.7	4397.41	1.65924	1.5388	0.68822	1.64797	1.72742	0.723053
136	30.757	122.023	Unknown	[M-H]-		0.643	FALSE	Unknown	Unknown	Unknown	Unknown	6.77	NDold-3_red_nega	122.02325:11182 123.0266:618 124.02996:83					5065.75	10521.2	10504.7	5481.53	10117.9	9791.12	5593.72	2.07694	2.07367	1.08208	1.99732	1.93281	1.10422
137	30.185	122.023	Unknown	[M-H]-		0.143	FALSE	Unknown	Unknown	Unknown	Unknown	6.76	GOP ext-3_red_nega	122.02325:12075 123.0266:383 124.02996:794					5052.72	4652.06	10413.1	6082.47	7746.75	7370.41	4307.44	0.920705	2.06089	1.2038	1.53318	1.4587	0.852499
138	28.546	122.023	Unknown	[M-H]-		0.643	FALSE	Unknown	Unknown	Unknown	Unknown	6.77	6G-3_blue_nega	122.02325:11097 123.0266:911 124.02996:13					4249.5	10100.2	10697.8	4908.41	10631.6	9670.53	2994.34	2.3768	2.51743	1.15506	2.50185	2.27569	0.704634
139	28.304	122.023	Unknown	[M-H]-		0.429	FALSE	Unknown	Unknown	Unknown	Unknown	5.53	6P-2_blue_nega	122.02325:10549 123.0266:772 124.02996:245					3988.06	7734.59	9910	5168.62	9678.56	9165.41	5303.81	1.93944	2.48492	1.29602	2.42688	2.29821	1.32992
140	28.152	122.023	Unknown	[M-H]-		0.071	FALSE	Unknown	Unknown	Unknown	Unknown	5.82	6P-2_blue_nega	122.02325:9917 123.0266:947 124.02996:49					4386.44	5133.91	7354.41	3241.91	7349.38	6497.19	5035.06	1.1704	1.67662	0.739075	1.67548	1.4812	1.14787
141	29.601	122.023	Unknown	[M-H]-		0.071	FALSE	Unknown	Unknown	Unknown	Unknown	6.01	6P-2_blue_nega	122.02325:9606 123.0266:882 124.02996:128					6374.44	6850.12	5498.97	2943.56	6041.62	5679.09	4890.25	1.07462	0.862659	0.461776	0.94779	0.890917	0.767166
142	32.505	122.023	Unknown	[M-H]-		0.143	FALSE	Unknown	Unknown	Unknown	Unknown	5.53	NDold-3_red_nega	122.02325:10190 123.0266:785 124.02996:140					5200.44	8746.19	7992.84	3836.59	8313.38	8275.38	3361.03	1.68182	1.53696	0.737744	1.59859	1.59128	0.646298
143	29.768	122.023	Unknown	[M-H]-		0.071	FALSE	Unknown	Unknown	Unknown	Unknown	5.33	6P-2_blue_nega	122.02325:9358 123.0266:690 124.02996:152					5160.06	6375.12	6763	3836.53	6789	6323.72	4739.09	1.23547	1.31064	0.743505	1.31568	1.22551	0.918418
144	1.564	122.023	Unknown	[M+Na-2H]-	adduct linked to 446_[M+C2H3N+Na-2H]-	0.214	FALSE	Unknown	Unknown	Unknown	Unknown	4.89	6S-3_blue_nega	122.02325:6465 123.0266:529 124.02996:723					2637.62	3805.19	2433.78	1544.03	4302.75	6210.75	3089.81	1.44266	0.922717	0.585387	1.6313	2.35468	1.17144
145	3.033	122.023	Unknown	[M+Na-2H]-	adduct linked to 701_[2M-H]-	0.071	FALSE	Unknown	Unknown	Unknown	Unknown	3.09	NDold-3_red_nega	122.02325:5186 123.0266:323 124.02996:296					2253.59	3887.91	3059.66	1571.78	2805.19	4071.34	1681.91	1.7252	1.35768	0.697455	1.24476	1.8066	0.746322
146	17.23	122.026	Unknown	[M-H]-		0.071	FALSE	Unknown	Unknown	Unknown	Unknown	3.47	NDold-2_blue_nega	122.02644:6128 123.02979:232 124.03315:391					4167.88	5666.12	5035.34	2532.28	5264.22	5593.62	3126.66	1.35948	1.20813	0.607571	1.26305	1.34208	0.75018
147	1.634	122.051	Unknown	[M-H]-	ion correlated with 282; ion correlated with 111; ion correlated with 19259; ion correlated with 734; ion correlated with 820; ion correlated with 7185; ion correlated with 273; ion correlated with 200; adduct linked to 515_[M+FA-H]-	0.071	FALSE	Unknown	Unknown	Unknown	Unknown	8.81	6P-1_blue_nega	122.05148:4780 123.05483:720 124.05819:1230					467.469	463.906	404.344	861.969	655.25	767.031	2657.41	0.992379	0.864964	1.84391	1.4017	1.64082	5.68467
148	1.514	124.006	w/o MS2:Taurine	[M-H2O-H]-	adduct linked to 728_[M+C2H3N+Na-2H]-	0.357	FALSE	C2H7NO3S	Others	XOAAWQZATWQOTB-UHFFFAOYSA-N	NCCS(O)(=O)=O	5.61	6S-3_red_nega	124.00579:2052 125.00914:414 126.0125:398					198.906	336.469	708.969	621.938	1090.38	1313.94	706.75	1.69159	3.56434	3.12679	5.48185	6.60581	3.55318
149	1.523	124.034	Unknown	[M+Na-2H]-	adduct linked to 1225_[2M+FA-H]-	0.071	FALSE	Unknown	Unknown	Unknown	Unknown	5.04	6P-1_blue_nega	124.03407:1266 125.03742:226 126.04078:1127					181.719	285.125	141.281	608.562	326.5	570.812	807.062	1.56905	0.777472	3.34893	1.79673	3.14119	4.44127
150	1.607	125.034	Unknown	[M-H]-		0.071	FALSE	Unknown	Unknown	Unknown	Unknown	2.86	6S-3_blue_nega	125.03372:1004 126.03707:206 127.04043:1302					410.406	897.5	424.844	228.062	510.531	963.719	494.719	2.18686	1.03518	0.555699	1.24397	2.34821	1.20544
151	1.721	125.068	Unknown	[M-H2O-H]-	ion correlated with 1120; ion correlated with 1136; adduct linked to 634_[M+FA-H]-	0.071	FALSE	Unknown	Unknown	Unknown	Unknown	6.63	6P-1_blue_nega	125.06849:2057 126.07184:365 127.0752:1164					425.875	514.688	359	318.625	421.594	459.5	1219.5	1.20854	0.84297	0.748166	0.989947	1.07896	2.86352
152	1.619	125.095	Unknown	[M-H]-		0.214	FALSE	Unknown	Unknown	Unknown	Unknown	2.84	6P-2_blue_nega	125.09509:1706 126.09844:810 127.1018:408					554.906	1282.19	1495.44	955.125	1180.22	1079.5	1254.81	2.31064	2.69494	1.72124	2.12688	1.94537	2.26131
153	6.31	125.875	Unknown	[M-H]-		0.143	FALSE	Unknown	Unknown	Unknown	Unknown	6.63	GOP ext-3_red_nega	125.87468:2589 126.87803:994 127.88139:1338					592.812	1726.94	2057.31	1352.19	1652.47	1179	1233.97	2.91313	3.47043	2.28097	2.78751	1.98882	2.08155
154	1.191	125.897	Unknown	[M-H]-		0.071	FALSE	Unknown	Unknown	Unknown	Unknown	3.21	HFDold-3_red_nega	125.89735:848 126.9007:521 127.90406:705					878.156	985.062	804.938	527.562	959.906	866.031	542.094	1.12174	0.916622	0.600762	1.09309	0.986193	0.617309
155	1.878	126.881	Unknown	[M-H]-		0.071	FALSE	Unknown	Unknown	Unknown	Unknown	8.25	Blank MeOH_3_nega	126.88103:2371 127.88438:585 128.88774:1192					2227.78	391.656	1113.75	503.406	1435.47	379.344	614.688	0.175806	0.499937	0.225968	0.644349	0.170279	0.275919
156	1.161	126.881	Unknown	[M-H]-		0.214	FALSE	Unknown	Unknown	Unknown	Unknown	11.03	6S-3_red_nega	126.88103:2425 127.88438:343 128.88774:947					2260.31	2184.5	1937.12	1068.56	2464.5	2241.38	1177.28	0.966459	0.857016	0.47275	1.09034	0.991622	0.520849
157	28.449	126.881	Unknown	[M-H]-	ion correlated with 7450; ion correlated with 12293; ion correlated with 11484; ion correlated with 9280; similar chromatogram in higher mz_12167; similar chromatogram in higher mz_3873; similar chromatogram in higher mz_20333; similar chromatogram in higher mz_19709; similar chromatogram in higher mz_20424	0.5	FALSE	Unknown	Unknown	Unknown	Unknown	5.1	6G-1_red_nega	126.88103:2020 127.88438:277 128.88774:972					293.844	175.812	875.406	830.562	1662.72	1206.72	1012.16	0.59832	2.97916	2.82654	5.65851	4.10667	3.44454
158	1.875	126.913	Unknown	[M-H]-		0.071	FALSE	Unknown	Unknown	Unknown	Unknown	6.6	GOP ext-1_nega	126.91264:2457 127.91599:107 128.91935:922					380.031	196.219	233.188	1333.09	316.406	230.031	256.719	0.516323	0.613601	3.50785	0.83258	0.605296	0.67552
159	1.589	127.076	Unknown	[M-H]-		0.071	FALSE	Unknown	Unknown	Unknown	Unknown	3.09	6S-3_red_nega	127.07628:1510 128.07963:551 129.08299:687					623.438	1214.31	902.625	910.125	1008.09	1412.16	980.844	1.94777	1.44782	1.45985	1.61699	2.26511	1.57328
160	1.515	128.035	Unknown	[M-C6H10O5-H]-	adduct linked to 10941_[2M+FA-H]-; similar chromatogram in higher mz_3198	0.571	FALSE	Unknown	Unknown	Unknown	Unknown	16.5	6S-3_blue_nega	128.03514:7328 129.03849:941 130.04185:1077					289.219	5202.66	1151.34	2245.59	1695.97	6063.47	1380.69	17.9887	3.98088	7.76434	5.86397	20.965	4.77385
161	1.548	128.064	Unknown	[M-H2O-H]-	ion correlated with 3207; ion correlated with 4132; ion correlated with 6765; ion correlated with 11427; ion correlated with 5394; ion correlated with 9957; ion correlated with 8519; ion correlated with 1883; ion correlated with 19259; adduct linked to 763_[M+C2H3N+Na-2H]-	0.143	FALSE	Unknown	Unknown	Unknown	Unknown	29.04	6P-1_blue_nega	128.06351:12823 129.06686:2597 130.07022:1943					173.25	789.031	181.469	2800.44	347.719	787.562	6607.78	4.55429	1.04744	16.1641	2.00703	4.54582	38.1402
162	1.208	128.88	Unknown	[M-H]-		0.071	FALSE	Unknown	Unknown	Unknown	Unknown	6.69	HFDold-3_red_nega	128.87955:1466 129.8829:2 130.88626:289					1314.94	1247.47	1392.31	715.062	1382.81	1093.47	762.688	0.948691	1.05884	0.5438	1.05162	0.831575	0.580018
163	28.455	128.88	Unknown	[M-H]-	ion correlated with 14795; ion correlated with 18705; ion correlated with 14736; ion correlated with 6277; similar chromatogram in higher mz_10338; similar chromatogram in higher mz_20178	0.357	FALSE	Unknown	Unknown	Unknown	Unknown	3.47	6P-2_blue_nega	128.87955:1019 129.8829:207 130.88626:102					263.969	113.938	661.719	427.344	768.344	590.094	549.219	0.431633	2.50681	1.61892	2.91074	2.23547	2.08062
164	1.57	129.053	Unknown	[M-C6H10O5-H]-	adduct linked to 10994_[2M+FA-H]-	0.286	FALSE	Unknown	Unknown	Unknown	Unknown	5.83	NDold-3_red_nega	129.05336:2820 130.05671:879 131.06007:8311					551.875	1859.5	757.938	670.844	1114.34	2056.62	1354.84	3.36942	1.37339	1.21557	2.0192	3.72661	2.45498
165	1.521	129.085	Unknown	[M-H]-	ion correlated with 1458; ion correlated with 549; ion correlated with 421; ion correlated with 1097; ion correlated with 1389; ion correlated with 3894; ion correlated with 5610; ion correlated with 3; ion correlated with 123; ion correlated with 130; ion correlated with 571; ion correlated with 705; ion correlated with 829; ion correlated with 3290; ion correlated with 3558; ion correlated with…	0.143	FALSE	Unknown	Unknown	Unknown	Unknown	17.24	6P-1_blue_nega	129.08504:7148 130.08839:1306 131.09175:15776					169	813.625	188.062	316.344	308.219	400.344	3753.38	4.81435	1.1128	1.87186	1.82378	2.3689	22.2093
166	27.208	129.085	Unknown	[M-H2O-H]-	ion correlated with 18858; ion correlated with 5850; ion correlated with 7525; ion correlated with 13708; ion correlated with 10455; ion correlated with 6487; ion correlated with 7172; ion correlated with 10257; ion correlated with 10521; ion correlated with 10759; ion correlated with 12543; ion correlated with 14587; ion correlated with 15088; ion correlated with 14146; ion correlated with 9764;…	0.071	FALSE	Unknown	Unknown	Unknown	Unknown	3.11	6P-1_blue_nega	129.08504:1157 130.08839:848 131.09175:2652					168.344	191.594	175.469	421.188	177.562	184.156	633.062	1.13811	1.04232	2.50195	1.05476	1.09393	3.76053
167	1.711	129.977	Unknown	[M-H]-		0.071	FALSE	Unknown	Unknown	Unknown	Unknown	3.8	Blank MeOH_3_nega	129.97682:1220 130.98017:1802 131.98353:759					1082.62	121.688	126.562	113.688	340.031	168.688	114.875	0.1124	0.116903	0.105011	0.31408	0.155813	0.106108
168	1.556	130.085	Unknown	[M-H2O-H]-	adduct linked to 3448_[2M+FA-H]-	0.714	TRUE	Unknown	Unknown	Unknown	Unknown	184.31	6S-3_blue_nega	130.08549:80909 131.08884:31286 132.0922:1776	50.10418:3 50.82215:2 51.15206:3 51.55558:3 51.63233:1 51.6946:1 52.01691:26 52.05233:4 52.37784:2 53.29933:3 53.41745:2 53.98457:2 54.8922:3 54.96711:76 55.02279:4 55.45848:4 55.5058:2 55.8074:2 57.03508:117 57.06997:9 57.12671:3 57.41517:2 57.56187:2 58.39079:2 58.99918:32 59.02802:10 59.06352:4 59.28566:2 59.96575:2 60.05075:1 60.15597:2 60.61374:2 60.74646:1 61.83385:3 61.95198:2 62.3139:2 63…				194.594	61187.7	17813.4	12231.7	15885.7	73701.1	16929.9	314.438	91.5415	62.8576	81.635	378.743	87.0014
169	1.785	130.085	Unknown	[M-H]-		0.643	FALSE	Unknown	Unknown	Unknown	Unknown	66.27	6S-3_blue_nega	130.08549:26215 131.08884:5958 132.0922:601					274.688	21864.5	6813.16	4379.25	5805.88	23775.3	5669.38	79.5978	24.8033	15.9427	21.1363	86.5539	20.6394
170	1.58	130.117	Unknown	[M-H2O-H]-	adduct linked to 2494_[2M-H]-; adduct linked to 3453_[2M+FA-H]-	0.214	TRUE	Unknown	Unknown	Unknown	Unknown	175.07	6P-1_blue_nega	130.1172:100024 131.12055:41910 132.12391:3504	50.04957:8 50.54514:2 50.59031:1 50.68071:2 51.39858:2 51.69503:3 51.75317:2 51.87372:1 52.09856:1 52.12983:2 52.28422:3 53.07009:3 53.30384:5 53.41773:2 53.44728:4 54.26521:2 55.05078:53 55.08721:7 55.10221:9 55.20514:3 55.66521:3 55.91106:2 56.41309:2 56.57368:2 57.15504:2 57.81839:2 57.93261:2 58.02715:4 58.1636:3 58.40609:2 58.52973:2 58.85934:1 59.03003:3 59.08551:3 59.17654:1 59.31211:2 60.…				78.4062	6495.38	1756.12	2749.81	1590.5	6610.97	51508.1	82.8426	22.3978	35.0713	20.2854	84.3169	656.939
171	1.558	130.201	Unknown	[M-H]-		0.143	FALSE	Unknown	Unknown	Unknown	Unknown	9.68	NDold-2_blue_nega	130.20079:1201 131.20414:426 132.2075:218					135.375	1180.03	393.25	335.031	375.188	1332.81	1286.16	8.71676	2.90489	2.47484	2.77147	9.84534	9.50069
172	1.585	130.223	Unknown	[M-H]-	ion correlated with 1556; ion correlated with 2524; ion correlated with 409; ion correlated with 1497; ion correlated with 1780; ion correlated with 1855	0.143	FALSE	Unknown	Unknown	Unknown	Unknown	8.48	6P-1_blue_nega	130.22263:2121 131.22598:1223 132.22934:162					109.781	472	150.344	172.688	165.156	722.812	1224.47	4.29946	1.36948	1.57301	1.50441	6.58412	11.1537
173	1.597	130.42	Unknown	[M-H]-		0.071	FALSE	Unknown	Unknown	Unknown	Unknown	2.91	6P-1_blue_nega	130.42041:605 131.42376:525 132.42712:229					120.844	248.156	125.406	101.688	91.4688	326.219	374.438	2.05353	1.03776	0.841479	0.756918	2.69951	3.09853
174	1.873	130.998	Unknown	[M-H]-	ion correlated with 581; adduct linked to 560_[M+FA-H]-	0.143	FALSE	Unknown	Unknown	Unknown	Unknown	24.63	GOP ext-1_nega	130.99811:11956 132.00146:638 133.00482:1221					1851.69	2125.47	2544.28	7240.38	2277.12	2064.06	7026.38	1.14785	1.37403	3.91015	1.22976	1.11469	3.79458
175	1.812	131.013	Unknown	[M-H]-		0.071	FALSE	Unknown	Unknown	Unknown	Unknown	4.21	6P-2_blue_nega	131.01263:2410 132.01598:507 133.01934:700					1180.56	1119.69	1049.56	3722.94	1340.31	1313.28	3373.72	0.948436	0.889036	3.15353	1.13532	1.11242	2.85772
176	27.375	131.021	Unknown	[M-H]-	ion correlated with 14836; ion correlated with 11422; ion correlated with 13120; ion correlated with 972; ion correlated with 1876; ion correlated with 4123; ion correlated with 5383; ion correlated with 1345; ion correlated with 2099	0.071	FALSE	Unknown	Unknown	Unknown	Unknown	4.48	6P-1_blue_nega	131.02126:24898 132.02461:830 133.02797:303					863.25	836.812	1145.97	11157.4	862.219	901.375	12824	0.969374	1.32751	12.9249	0.998805	1.04416	14.8555
177	1.542	131.111	Unknown	[M-H]-	ion correlated with 575; ion correlated with 1389; ion correlated with 123; ion correlated with 130; ion correlated with 118; ion correlated with 170; ion correlated with 222; ion correlated with 449; adduct linked to 2762_[2M+FA-H]-	0.143	FALSE	Unknown	Unknown	Unknown	Unknown	13.99	6P-1_blue_nega	131.1105:37597 132.11385:3115 133.11721:457					209.656	2408.06	862.875	1821.25	657.469	2625.84	19261.2	11.4858	4.11567	8.68684	3.13594	12.5245	91.8703
178	1.523	131.22	Unknown	[M-H]-	ion correlated with 255; ion correlated with 808; ion correlated with 1142; ion correlated with 1497; ion correlated with 2399; ion correlated with 3758	0.071	FALSE	Unknown	Unknown	Unknown	Unknown	4.24	6P-1_blue_nega	131.21964:1074 132.22299:186 133.22635:98					111.844	324.719	133.469	204	125.438	331.188	598.906	2.90332	1.19335	1.82397	1.12154	2.96116	5.35485
179	1.634	132.118	Unknown	[M-H]-	ion correlated with 1855; ion correlated with 1756	0.071	FALSE	Unknown	Unknown	Unknown	Unknown	6.86	6P-1_blue_nega	132.11754:2640 133.12089:345 134.12425:5653					60.0312	196.688	65.4062	162.156	97.7188	247.656	1390.31	3.27642	1.08954	2.7012	1.6278	4.12546	23.1598
180	1.844	132.867	Unknown	[M-H]-		0.071	FALSE	Unknown	Unknown	Unknown	Unknown	28.95	Blank MeOH_3_nega	132.86682:16698 133.87017:98 134.87353:21735					15563.9	4386.34	7933.06	3652.41	9109.38	5575.5	3849.59	0.281829	0.50971	0.234672	0.58529	0.358233	0.247342
181	1.09	132.867	Unknown	[M-H]-	ion correlated with 204	0.357	FALSE	Unknown	Unknown	Unknown	Unknown	8.03	HFDold-3_red_nega	132.86682:16884 133.87017:50 134.87353:21122					11107.3	13931.2	16495.6	8467.47	16426.2	15880.6	8125.69	1.25424	1.48511	0.762335	1.47887	1.42974	0.731564
182	2.028	132.867	Unknown	[M-H]-	ion correlated with 205	0.214	FALSE	Unknown	Unknown	Unknown	Unknown	13.21	Blank MeOH_2_nega	132.86682:15917 133.87017:44 134.87353:16018					16027.2	10871.4	12470.7	6085.69	14864.6	13748.4	7190.47	0.67831	0.778093	0.379709	0.927458	0.857816	0.44864
183	2.11	132.867	Unknown	[M-H]-	ion correlated with 205	0.286	FALSE	Unknown	Unknown	Unknown	Unknown	16.06	6P-2_blue_nega	132.86682:14272 133.87017:21 134.87353:17724					16418.2	10871.4	12991.2	6493.78	14864.6	14954	7190.47	0.662159	0.791268	0.395524	0.905375	0.910823	0.437958
184	6.191	132.867	Unknown	[M-H]-		0.071	FALSE	Unknown	Unknown	Unknown	Unknown	4.67	6G-1_red_nega	132.86682:12668 133.87017:15 134.87353:15018					14247.1	11542.8	12078.3	6262.91	13057.4	13531.9	6467.19	0.810183	0.847774	0.439592	0.916498	0.949801	0.45393
185	1.31	132.867	Unknown	[M-H]-	ion correlated with 211	0.143	FALSE	Unknown	Unknown	Unknown	Unknown	19.15	Blank MeOH_3_nega	132.86682:12195 133.87017:12 134.87353:14468					11753.1	13493.5	13327.5	7714.84	14729.8	13532.1	6664.72	1.14808	1.13396	0.656411	1.25327	1.15137	0.567062
186	14.669	132.867	Unknown	[M-H]-	ion correlated with 207; similar chromatogram in higher mz_4178; similar chromatogram in higher mz_8926	0.286	FALSE	Unknown	Unknown	Unknown	Unknown	6.73	6G-1_red_nega	132.86682:6647 133.87017:157 134.87353:6218					3773.16	5053.66	5688.75	3290.88	5708.56	4123.03	3261.16	1.33937	1.50769	0.872181	1.51294	1.09273	0.864305
187	21.194	132.867	Unknown	[M-H]-	ion correlated with 2446; ion correlated with 209	0.214	FALSE	Unknown	Unknown	Unknown	Unknown	5.58	6P-2_blue_nega	132.86682:4872 133.87017:17 134.87353:3749					2790.16	4782.94	3757.38	1979.38	3794.53	4363.34	2472	1.71422	1.34665	0.709414	1.35997	1.56383	0.885972
188	0.841	132.87	Unknown	[M-H]-		0.071	FALSE	Unknown	Unknown	Unknown	Unknown	12.82	Blank MeOH_2_nega	132.87016:16938 133.87351:27 134.87687:21962					16535.3	14878	16330	8905.53	16722.8	17407.1	8999.25	0.899771	0.987585	0.538577	1.01134	1.05272	0.544244
189	1.719	132.87	Unknown	[M-H]-	ion correlated with 206	0.071	FALSE	Unknown	Unknown	Unknown	Unknown	13.88	HFDold-2_blue_nega	132.87016:8922 133.87351:378 134.87687:12000					11028.8	2660.12	7293.44	4137.59	7518.97	4577.78	2658.31	0.241197	0.661306	0.375161	0.681755	0.415074	0.241033
190	2.487	132.895	Unknown	[M-H]-	ion correlated with 213	0.071	FALSE	Unknown	Unknown	Unknown	Unknown	45.3	6P-1_blue_nega	132.89531:30731 133.89866:89 134.90202:39193					1783	1494.47	1459.5	17540.7	1508.19	1659.25	16156.3	0.838177	0.818564	9.83776	0.845871	0.930595	9.06131
191	16.945	132.895	Unknown	[M-H]-		0.071	FALSE	Unknown	Unknown	Unknown	Unknown	7.18	6P-1_blue_nega	132.89531:6552 133.89866:111 134.90202:7307					439.312	299.125	418.594	3429.25	401.625	397.781	3432.47	0.680893	0.952838	7.80595	0.914213	0.905463	7.81327
192	1.892	132.899	Unknown	[M-H]-	ion correlated with 581; ion correlated with 748	0.071	FALSE	Unknown	Unknown	Unknown	Unknown	18.05	GOP ext-1_nega	132.89864:36235 133.90199:151 134.90535:43344					1754.31	731	1128.75	18665.6	1189.47	852.031	8072.81	0.416687	0.643414	10.6398	0.678026	0.485678	4.6017
193	1.269	132.899	Unknown	[M-H]-		0.071	FALSE	Unknown	Unknown	Unknown	Unknown	16.62	GOP ext-1_nega	132.89864:34854 133.90199:40 134.90535:43991					1327.72	1415.62	1688.75	18122.8	1548.56	1578.31	16208.7	1.06621	1.27192	13.6495	1.16633	1.18874	12.2079
194	1.129	132.899	Unknown	[M-H]-		0.143	FALSE	Unknown	Unknown	Unknown	Unknown	2.14	GOP ext-1_nega	132.89864:35123 133.90199:99 134.90535:40434					1252.88	1609.75	1812.16	18444.6	1891.97	1731.91	17114.5	1.28484	1.4464	14.7218	1.5101	1.38235	13.6602
195	27.591	132.899	Unknown	[M-H]-		0.071	FALSE	Unknown	Unknown	Unknown	Unknown	4.16	6P-1_blue_nega	132.89864:6028 133.90199:84 134.90535:4995					175.719	160.875	206.406	3333.75	213.406	178.031	3088.31	0.915526	1.17464	18.9721	1.21448	1.01316	17.5753
196	1.561	133.048	Unknown	[M-H2O-H]-	ion correlated with 1458; ion correlated with 1488; ion correlated with 549; ion correlated with 240; ion correlated with 250; ion correlated with 421; ion correlated with 599; ion correlated with 2897; ion correlated with 3894; ion correlated with 310; ion correlated with 3; ion correlated with 409; ion correlated with 571; ion correlated with 588; ion correlated with 829; ion correlated with 14…	0.071	FALSE	Unknown	Unknown	Unknown	Unknown	5.21	6P-1_blue_nega	133.04846:1938 134.05181:503 135.05517:31563					309.719	517.438	354.125	326.125	392.656	599.312	1239.84	1.67067	1.14338	1.05297	1.26778	1.93502	4.00313
197	1.641	134.048	Unknown	[M-C6H10O5-H]-	adduct linked to 1779_[M-H2O-H]-	0.714	FALSE	Unknown	Unknown	Unknown	Unknown	58.67	6S-3_red_nega	134.04778:23769 135.05113:8160 136.05449:1481					286.25	13183.7	8503.5	4790.56	9972	22806	12029.4	46.0564	29.7066	16.7356	34.8367	79.6715	42.0242
198	1.793	134.048	Unknown	[M-H]-		0.071	FALSE	Unknown	Unknown	Unknown	Unknown	31.12	NDold-2_blue_nega	134.04778:7957 135.05113:1737 136.05449:857					262.875	6329.22	4148.47	2306	3799.88	9904.88	5435.62	24.0769	15.7811	8.77223	14.4551	37.679	20.6776
199	1.698	134.076	Unknown	[M-H]-	similar chromatogram in higher mz_968; similar chromatogram in higher mz_1136	0.143	FALSE	Unknown	Unknown	Unknown	Unknown	115.01	6P-1_blue_nega	134.07628:67820 135.07963:14630 136.08299:535					240.75	1502.44	1078.53	4311.25	1210.88	2722.91	35132.4	6.24065	4.47988	17.9076	5.0296	11.3101	145.929
200	1.637	134.101	Unknown	[M-C6H10O5-H]-	ion correlated with 282; ion correlated with 5381; ion correlated with 6971; ion correlated with 111; ion correlated with 449; ion correlated with 2781; ion correlated with 3321; ion correlated with 4294; ion correlated with 734; ion correlated with 820; ion correlated with 273; ion correlated with 26; adduct linked to 2986_[M+Na-2H]-	0.5	FALSE	Unknown	Unknown	Unknown	Unknown	7.44	6P-2_blue_nega	134.10127:1320 135.10462:632 136.10798:111					117.344	741.188	486.344	748.531	621.5	1288.16	4304.69	6.31638	4.14461	6.37896	5.2964	10.9776	36.6844
201	5.909	134.865	Unknown	[M-H]-		0.143	FALSE	Unknown	Unknown	Unknown	Unknown	10.75	6S-3_red_nega	134.86479:18924 135.86814:42 136.8715:7232					15077.1	12200.8	15874.3	8082.19	17388.1	18322.1	8222.12	0.809228	1.05287	0.536057	1.15328	1.21523	0.545339
202	1.033	134.865	Unknown	[M-H]-		0.214	FALSE	Unknown	Unknown	Unknown	Unknown	13.72	Blank MeOH_3_nega	134.86479:17078 135.86814:61 136.8715:6828					14619.6	14972.5	16292.1	8574.59	17238.7	16272.2	8327.59	1.02414	1.1144	0.586513	1.17915	1.11304	0.569617
203	1.892	134.865	Unknown	[M-H]-		0.143	FALSE	Unknown	Unknown	Unknown	Unknown	20.95	Blank MeOH_3_nega	134.86479:16689 135.86814:160 136.8715:8575					16092.4	6691.28	9435.38	5636.25	11640.3	8771.16	4914	0.415804	0.586326	0.350244	0.723343	0.54505	0.305362
204	1.117	134.865	Unknown	[M-H]-	ion correlated with 181	0.357	FALSE	Unknown	Unknown	Unknown	Unknown	19.23	NDold-3_red_nega	134.86479:17056 135.86814:8 136.8715:7749					10337.8	15004.9	16102.9	8574.59	17238.7	16010.7	8333.59	1.45146	1.55768	0.829442	1.66754	1.54875	0.80613
205	2.055	134.865	Unknown	[M-H]-	ion correlated with 182; ion correlated with 183	0.643	FALSE	Unknown	Unknown	Unknown	Unknown	16.49	Blank MeOH_3_nega	134.86479:16689 135.86814:160 136.8715:8575					16602.1	11310.6	13477.3	6743.62	14904.2	14388.2	7622.22	0.681278	0.811785	0.406192	0.897733	0.866649	0.459113
206	1.703	134.865	Unknown	[M-H]-	ion correlated with 189	0.071	FALSE	Unknown	Unknown	Unknown	Unknown	13.33	HFDold-2_blue_nega	134.86479:9088 135.86814:106 136.8715:3879					10470.7	2552.59	7590.69	4097.34	8279.56	4205.47	2473.38	0.243785	0.724949	0.391317	0.79074	0.401643	0.23622
207	14.673	134.865	Unknown	[M-H]-	ion correlated with 186	0.143	FALSE	Unknown	Unknown	Unknown	Unknown	5.01	NDold-3_red_nega	134.86479:5859 135.86814:87 136.8715:3920					3440.22	4758.81	5729.94	2912.75	4910.12	4465.22	2978.03	1.38329	1.66557	0.846676	1.42727	1.29795	0.865652
208	17.244	134.865	Unknown	[M-H]-	ion correlated with 1080; ion correlated with 1085; similar chromatogram in higher mz_4362; similar chromatogram in higher mz_13697; similar chromatogram in higher mz_10554; similar chromatogram in higher mz_16710	0.071	FALSE	Unknown	Unknown	Unknown	Unknown	3.56	NDold-3_red_nega	134.86479:5199 135.86814:40 136.8715:2639					3005.66	4887.62	4290.06	2637.75	4679.88	4476.06	2361.38	1.62614	1.42733	0.877595	1.55702	1.48921	0.785644
209	21.212	134.865	Unknown	[M-H]-	ion correlated with 187	0.071	FALSE	Unknown	Unknown	Unknown	Unknown	5.07	6G-3_blue_nega	134.86479:4794 135.86814:31 136.8715:2490					2792.16	4684.38	3324.97	1869.97	4297	4168.25	2185.75	1.67769	1.19082	0.669722	1.53895	1.49284	0.782818
210	21.555	134.865	Unknown	[M-H]-	ion correlated with 726	0.071	FALSE	Unknown	Unknown	Unknown	Unknown	5.86	GOP ext-3_red_nega	134.86479:4651 135.86814:66 136.8715:2224					2277.47	3804.94	3154.5	2378.59	3535.69	3227.44	1979.25	1.67069	1.38509	1.0444	1.55246	1.41712	0.869057
211	1.271	134.868	Unknown	[M-C6H10O5-H]-	ion correlated with 185; adduct linked to 2989_[M+Na-2H]-	0.214	FALSE	Unknown	Unknown	Unknown	Unknown	21.28	6G-1_red_nega	134.86815:15716 135.8715:81 136.87486:8080					12365.1	11325.6	13812.4	7416.47	14881.9	12738	6708.78	0.915932	1.11705	0.599792	1.20354	1.03016	0.542559
212	28.418	134.868	Unknown	[M-H]-	similar chromatogram in higher mz_529; similar chromatogram in higher mz_5926; similar chromatogram in higher mz_8238; similar chromatogram in higher mz_8586; similar chromatogram in higher mz_9109; similar chromatogram in higher mz_9921; similar chromatogram in higher mz_10706; similar chromatogram in higher mz_13244; similar chromatogram in higher mz_14111; similar chromatogram in higher mz_150…	0.286	FALSE	Unknown	Unknown	Unknown	Unknown	2.79	6G-1_red_nega	134.86815:2672 135.8715:64 136.87486:1123					1173.75	1289.09	2177.41	1110.72	2487.28	2100.94	1242.09	1.09827	1.85509	0.946299	2.11909	1.78994	1.05823
213	2.454	134.893	Unknown	[M-H]-	ion correlated with 190	0.071	FALSE	Unknown	Unknown	Unknown	Unknown	36.35	6P-1_blue_nega	134.89331:30097 135.89666:86 136.90002:14133					1890.62	1480.62	1775.03	16787.3	1812.88	1607.81	15839	0.78314	0.93886	8.87926	0.958876	0.850413	8.37764
214	20.203	134.893	Unknown	[M-H]-		0.071	FALSE	Unknown	Unknown	Unknown	Unknown	4.93	6P-1_blue_nega	134.89331:6544 135.89666:40 136.90002:2789					364.781	331.219	410.281	3384.34	337.531	398.438	3441.91	0.907993	1.12473	9.27773	0.925298	1.09226	9.43553
215	1.204	134.897	Unknown	[M-H]-		0.143	FALSE	Unknown	Unknown	Unknown	Unknown	19.43	GOP ext-1_nega	134.89667:35163 135.90002:307 136.90338:14136					1320.78	1665.75	1891	18519.2	1908.22	1749.94	17248.2	1.26119	1.43173	14.0214	1.44477	1.32493	13.0591
216	1.742	134.897	Unknown	[M-H]-		0.071	FALSE	Unknown	Unknown	Unknown	Unknown	10.49	GOP ext-1_nega	134.89667:32843 135.90002:47 136.90338:12908					1324.75	303.375	895.938	16835.2	957.75	557.094	2326.56	0.229005	0.676307	12.7082	0.722967	0.420527	1.75623
217	16.483	134.897	Unknown	[M-H]-		0.071	FALSE	Unknown	Unknown	Unknown	Unknown	2.99	6P-1_blue_nega	134.89667:6044 135.90002:64 136.90338:2803					463.312	416.656	396.25	3411.88	471.375	381.625	3294.53	0.899299	0.855254	7.36409	1.0174	0.823688	7.11082
218	16.28	134.9	Unknown	[M-H]-		0.071	FALSE	Unknown	Unknown	Unknown	Unknown	2.38	GOP ext-1_nega	134.90002:7501 135.90337:151 136.90673:2550					400.344	418.25	405.062	3943.47	326.375	370.281	3209.81	1.04473	1.01179	9.85021	0.815237	0.924908	8.01764
219	1.559	135.009	Unknown	[M-H]-	ion correlated with 832; ion correlated with 673; ion correlated with 663; adduct linked to 579_[M+FA-H]-; similar chromatogram in higher mz_11816	0.143	FALSE	Unknown	Unknown	Unknown	Unknown	8.61	Blank MeOH_3_nega	135.00905:2510 136.0124:446 137.01576:613					2436.72	223.688	147.594	485.312	198.875	412.906	445.75	0.0917987	0.0605707	0.199166	0.0816159	0.169452	0.18293
220	1.579	135.029	Unknown	[M+Na-2H]-	ion correlated with 447; adduct linked to 401_[M+FA-H]-	0.571	FALSE	Unknown	Unknown	Unknown	Unknown	35.3	6S-3_blue_nega	135.02917:19691 136.03252:2227 137.03588:10217					320.156	14655.7	4713	1565.44	4120.09	15555.6	5764.5	45.7766	14.7209	4.8896	12.869	48.5876	18.0053
221	2.395	135.043	Unknown	[M-H]-		0.357	FALSE	Unknown	Unknown	Unknown	Unknown	11.16	6S-3_red_nega	135.0426:7962 136.04595:1209 137.04931:1356					386.969	2768.09	2026.06	2443.31	3257.06	5517.38	1803.12	7.15327	5.23573	6.31398	8.41686	14.2579	4.65961
222	1.597	135.061	Unknown	[M-H]-	ion correlated with 1389; ion correlated with 177; ion correlated with 123; ion correlated with 130; ion correlated with 118; ion correlated with 170; ion correlated with 449; ion correlated with 2885; adduct linked to 1683_[2M-H]-; adduct linked to 2983_[2M+FA-H]-	0.071	FALSE	Unknown	Unknown	Unknown	Unknown	93.02	6P-1_blue_nega	135.06105:31057 136.0644:4406 137.06776:7898					372.844	2436.25	1027.12	931.406	1315.06	2679.41	16640.4	6.53424	2.75484	2.49811	3.52711	7.18641	44.631
223	2.498	135.074	Unknown	[M-H]-	similar chromatogram in higher mz_16329	0.143	FALSE	Unknown	Unknown	Unknown	Unknown	21.51	6P-1_blue_nega	135.07448:9803 136.07783:1085 137.08119:792					247.844	470.656	322.406	3606.56	358.219	482.781	5210	1.899	1.30084	14.5518	1.44534	1.94793	21.0213
224	1.894	136.861	Unknown	[M-H]-		0.071	FALSE	Unknown	Unknown	Unknown	Unknown	1.71	Blank MeOH_3_nega	136.86079:5748 137.86414:28 138.8675:1530					5884.34	3606.72	3473.84	1762.09	3823.56	2671.03	2141	0.612935	0.590354	0.299455	0.649786	0.453922	0.363847
225	1.105	136.864	Unknown	[M-H]-		0.286	FALSE	Unknown	Unknown	Unknown	Unknown	3.63	6S-3_blue_nega	136.86417:6386 137.86752:118 138.87088:1235					4563.31	5390.66	6102.56	3168.34	5880.44	6048.47	3152.38	1.1813	1.33731	0.694308	1.28863	1.32546	0.690808
226	1.235	136.864	Unknown	[M-H]-		0.5	FALSE	Unknown	Unknown	Unknown	Unknown	10.11	6G-1_red_nega	136.86417:6636 137.86752:105 138.87088:1222					4164.91	4891.09	5492.97	2384.84	6243.22	5664.41	2863.38	1.17436	1.31887	0.572604	1.49901	1.36003	0.6875
227	2.006	136.864	Unknown	[M-H]-		0.429	FALSE	Unknown	Unknown	Unknown	Unknown	8.5	Blank MeOH_2_nega	136.86417:6416 137.86752:156 138.87088:873					5788.44	3664.34	4895.06	2371.06	5466.56	5041.03	2734.22	0.633045	0.845662	0.40962	0.944393	0.870879	0.472359
228	28.437	136.864	Unknown	[M-H]-	ion correlated with 9919	0.214	FALSE	Unknown	Unknown	Unknown	Unknown	2.15	GOP ext-3_red_nega	136.86417:1163 137.86752:59 138.87088:750					538.875	696.938	952.312	611.969	970.875	917.594	593.656	1.29332	1.76722	1.13564	1.80167	1.7028	1.10166
229	1.173	136.893	Unknown	[M-H]-		0.071	FALSE	Unknown	Unknown	Unknown	Unknown	2.86	6P-1_blue_nega	136.89272:12088 137.89607:103 138.89943:1927					570.5	691.625	746.688	6735.34	787.375	784.062	6444.81	1.21231	1.30883	11.806	1.38015	1.37434	11.2968
230	2.178	136.893	Unknown	[M-H]-	ion correlated with 19272	0.071	FALSE	Unknown	Unknown	Unknown	Unknown	14.71	6P-1_blue_nega	136.89272:9692 137.89607:209 138.89943:1293					744.375	507.844	615.625	6477.06	662.531	584.938	5170.84	0.682242	0.827036	8.70134	0.89005	0.78581	6.94656
231	1.926	136.982	Unknown	[M-H]-		0.071	FALSE	Unknown	Unknown	Unknown	Unknown	6.3	NDold-2_blue_nega	136.98244:2870 137.98579:55 138.98915:734					2061.47	2871.47	1959.25	1173.31	2160.78	1900.31	1151.69	1.39292	0.950415	0.569163	1.04818	0.921825	0.558673
232	28.418	136.986	Unknown	[M-H]-		0.071	FALSE	Unknown	Unknown	Unknown	Unknown	1.68	6G-3_blue_nega	136.98581:664 137.98916:25 138.99252:124					314.406	273.031	577.812	415.469	639.031	351.438	320.594	0.868403	1.83779	1.32144	2.0325	1.11778	1.01968
233	1.881	137.014	Unknown	[M+Na-2H]-	ion correlated with 553; ion correlated with 581; ion correlated with 444; adduct linked to 420_[M+FA-H]-	0.143	FALSE	Unknown	Unknown	Unknown	Unknown	14.09	GOP ext-1_nega	137.01437:12376 138.01772:583 139.02108:568					433.25	1228.25	785.906	6641.88	755.375	1376.56	4595.66	2.83497	1.81398	15.3304	1.74351	3.17729	10.6074
234	1.972	137.023	Unknown	[M+Na-2H]-	ion correlated with 615; adduct linked to 977_[2M-H]-	0.071	FALSE	Unknown	Unknown	Unknown	Unknown	4.74	6S-3_red_nega	137.02299:2656 138.02634:908 139.0297:409					488.094	1535.88	1128.97	5586.75	1093.06	2246.19	2703.41	3.14668	2.31302	11.4461	2.23945	4.60196	5.5387
235	1.596	137.037	Unknown	[M+Na-2H]-	adduct linked to 115_[M-H]-	0.571	FALSE	Unknown	Unknown	Unknown	Unknown	12.76	6S-3_blue_nega	137.03651:7588 138.03986:1218 139.04322:384					783.938	6813.09	2697.75	3852.56	2327.25	6037.06	2428.88	8.69086	3.44128	4.91437	2.96867	7.70095	3.0983
236	1.671	137.065	Unknown	[M-H]-		0.071	FALSE	Unknown	Unknown	Unknown	Unknown	10.1	6P-1_blue_nega	137.06506:5995 138.06841:763 139.07177:535					409.656	1340.19	429.375	2291.84	786.062	1380.06	3242.84	3.27149	1.04813	5.59455	1.91883	3.36883	7.91601
237	2.353	138.019	Unknown	[M-H2O-H]-	adduct linked to 709_[M+FA-H]-; similar chromatogram in higher mz_241; similar chromatogram in higher mz_2784; similar chromatogram in higher mz_8370; similar chromatogram in higher mz_2193; similar chromatogram in higher mz_324; similar chromatogram in higher mz_3178; similar chromatogram in higher mz_16195	0.857	FALSE	Unknown	Unknown	Unknown	Unknown	25.17	NDold-3_red_nega	138.0186:41795 139.02195:5075 140.02531:1223					8621.38	27273.3	13903.9	4780	11155.9	21327.2	7910.09	3.16346	1.61273	0.554436	1.29398	2.47376	0.917498
238	1.607	138.019	Unknown	[M-H]-		0.071	FALSE	Unknown	Unknown	Unknown	Unknown	2.41	6S-3_blue_nega	138.0186:2136 139.02195:235 140.02531:631					2245.03	2270.66	1344.03	964.875	2107.53	1870.12	1027.03	1.01141	0.598669	0.429782	0.938754	0.833006	0.457469
239	2.318	138.047	Unknown	[M+C2H3N+Na-2H]-	similar chromatogram in higher mz_1101; adduct linked to 315_[2M-H]-	0.143	FALSE	Unknown	Unknown	Unknown	Unknown	19.4	6P-1_blue_nega	138.04716:9347 139.05051:1795 140.05387:42					982.812	3021.28	1674.72	4591.53	1276.81	2366.81	5528.44	3.07412	1.70401	4.67183	1.29914	2.4082	5.62512
240	1.523	138.088	Unknown	[M-H]-	ion correlated with 18740; ion correlated with 1458; ion correlated with 549; ion correlated with 165; ion correlated with 250; ion correlated with 421; ion correlated with 599; ion correlated with 1556; ion correlated with 310; ion correlated with 1; ion correlated with 3; ion correlated with 123; ion correlated with 409; ion correlated with 571; ion correlated with 588; ion correlated with 829;…	0.071	FALSE	Unknown	Unknown	Unknown	Unknown	5.32	6P-1_blue_nega	138.08788:2381 139.09123:513 140.09459:963					182.562	302.562	156.562	218.031	237.438	452	1305.31	1.65731	0.857583	1.19428	1.30058	2.47586	7.14995
241	2.351	138.1	Unknown	[M-H]-	similar chromatogram in higher mz_6219	0.071	FALSE	Unknown	Unknown	Unknown	Unknown	7.51	NDold-3_red_nega	138.10004:972 139.10339:613 140.10675:107					289	637.812	389.062	432.469	318.469	494.594	567	2.20696	1.34624	1.49643	1.10197	1.7114	1.96194
242	2.36	138.124	Unknown	[M-H]-		0.071	FALSE	Unknown	Unknown	Unknown	Unknown	4.44	6S-3_red_nega	138.12379:582 139.12714:288 140.1305:183					276.75	482.188	248.188	265.969	260.688	469.531	295.094	1.74232	0.896793	0.961043	0.94196	1.69659	1.06628
243	1.556	139.076	Unknown	[M-H]-	adduct linked to 3061_[2M+FA-H]-	0.143	FALSE	Unknown	Unknown	Unknown	Unknown	3.64	NDold-2_blue_nega	139.0757:1780 140.07905:253 141.08241:238					523.906	1600.97	779.438	594.438	1176.53	1378.03	942.656	3.05583	1.48774	1.13463	2.24569	2.6303	1.79928
244	1.506	140.031	Unknown	[M-H]-		0.071	FALSE	Unknown	Unknown	Unknown	Unknown	2.96	6S-3_red_nega	140.03087:716 141.03422:296 142.03758:1547					240.031	368.562	304	235.531	441.562	554	285.906	1.53548	1.2665	0.981252	1.8396	2.30803	1.19112
245	1.128	141.868	Unknown	[M-H]-		0.5	FALSE	Unknown	Unknown	Unknown	Unknown	23.2	6G-3_blue_nega	141.86847:7189 142.87182:561 143.87518:3907					6218.53	5820.62	6540.31	3489.03	6749.88	7307.91	2941.09	0.936013	1.05175	0.56107	1.08545	1.17518	0.472956
246	1.252	141.868	Unknown	[M-H]-		0.143	FALSE	Unknown	Unknown	Unknown	Unknown	27.09	Blank MeOH_3_nega	141.86847:6003 142.87182:998 143.87518:4679					6193.59	5555.16	5835.22	3489.03	5322.22	4581.47	2932.66	0.89692	0.942138	0.563329	0.85931	0.739711	0.473498
247	1.97	141.868	Unknown	[M-C6H10O5-H]-	adduct linked to 3827_[M+C2H3N+Na-2H]-	0.214	FALSE	Unknown	Unknown	Unknown	Unknown	23.89	Blank MeOH_3_nega	141.86847:5899 142.87182:553 143.87518:4296					5572.56	2832.28	2923.38	1326.84	3597.19	1957.91	1561.41	0.508255	0.524602	0.238103	0.645518	0.351348	0.280195
248	2.107	141.868	Unknown	[M-H]-		0.071	FALSE	Unknown	Unknown	Unknown	Unknown	15.15	HFDold-3_red_nega	141.86847:4249 142.87182:664 143.87518:3024					5055.25	3148.16	4066.66	1709.66	4043.94	2920.12	1972.44	0.62275	0.804442	0.338194	0.799948	0.577642	0.390176
249	1.523	142.051	Unknown	[M-H]-	ion correlated with 2033; adduct linked to 3220_[2M+FA-H]-	0.357	FALSE	Unknown	Unknown	Unknown	Unknown	5.95	6S-3_blue_nega	142.05083:1577 143.05418:1247 144.05754:2356					174.281	918	392.594	213.688	505.125	1490.31	794.344	5.26735	2.25264	1.22611	2.89833	8.55119	4.55783
250	1.523	142.083	Unknown	[M-H]-	ion correlated with 1458; ion correlated with 1488; ion correlated with 549; ion correlated with 165; ion correlated with 240; ion correlated with 421; ion correlated with 599; ion correlated with 3894; ion correlated with 310; ion correlated with 1; ion correlated with 3; ion correlated with 123; ion correlated with 130; ion correlated with 196; ion correlated with 409; ion correlated with 571; …	0.071	FALSE	Unknown	Unknown	Unknown	Unknown	14.76	6P-1_blue_nega	142.0829:3261 143.08625:1429 144.08961:1281					94.5	328.094	225.844	353.562	209.406	498.594	1795.31	3.47189	2.38988	3.7414	2.21594	5.27612	18.998
251	1.561	142.104	Unknown	[M-H]-	adduct linked to 632_[M+FA-H]-	0.071	FALSE	Unknown	Unknown	Unknown	Unknown	2.96	6P-1_blue_nega	142.10355:599 143.1069:1439 144.11026:1701					106.344	209.094	109.75	121.906	123.375	197.656	424.531	1.96621	1.03203	1.14634	1.16015	1.85865	3.99207
252	1.522	143.068	Unknown	[M-C6H10O5-H]-	adduct linked to 11835_[2M+FA-H]-	0.357	FALSE	Unknown	Unknown	Unknown	Unknown	2.22	6P-2_blue_nega	143.06796:2108 144.07131:553 145.07467:2472					974.875	1996.03	1306.69	1028.5	1655.88	1597.94	1795.56	2.04747	1.34036	1.05501	1.69855	1.63912	1.84184
253	27.208	143.103	w/o MS2:FA 8:0	[M-H2O-H]-	ion correlated with 17845; ion correlated with 18858; ion correlated with 6026; ion correlated with 7525; ion correlated with 7529; ion correlated with 9822; ion correlated with 10455; ion correlated with 8876; ion correlated with 10257; ion correlated with 18877; ion correlated with 8208; ion correlated with 14146; ion correlated with 7706; ion correlated with 7711; ion correlated with 9764; ion…	0.071	FALSE	C8H16O2	FA	WWZKQHOCKIZLMA-UHFFFAOYSA-N	O=C(O)CCCCCCC	3.87	6P-1_blue_nega	143.1035:1326 144.10685:377 145.11021:598					213.812	242.438	186.312	572.562	225.281	194.906	770.625	1.13388	0.871383	2.67787	1.05364	0.911576	3.60421
254	1.518	143.116	Unknown	[M-H]-		0.286	FALSE	Unknown	Unknown	Unknown	Unknown	4.74	6S-3_blue_nega	143.11632:2036 144.11967:483 145.12303:3396					147.875	1259.78	547.125	679.719	427.125	1337	737.938	8.51923	3.69992	4.59658	2.88842	9.04142	4.99028
255	1.523	143.145	Unknown	[M-C6H10O5-H]-	ion correlated with 178; ion correlated with 1142; ion correlated with 2399; adduct linked to 3119_[M+Na-2H]-	0.071	FALSE	Unknown	Unknown	Unknown	Unknown	3.76	6P-1_blue_nega	143.14496:856 144.14831:153 145.15167:1427					148.875	299.062	139.406	200.031	137.75	236.125	545.938	2.00882	0.936398	1.34362	0.925273	1.58606	3.66709
256	1.125	143.863	Unknown	[M-H]-	ion correlated with 258	0.143	FALSE	Unknown	Unknown	Unknown	Unknown	11.79	6G-3_blue_nega	143.86349:4635 144.86684:3195 145.8702:1071					4137	3652.97	3695.97	1993.84	4213.31	4492.5	2066.84	0.882999	0.893393	0.481954	1.01845	1.08593	0.4996
257	2.128	143.863	Unknown	[M-H]-		0.071	FALSE	Unknown	Unknown	Unknown	Unknown	3.28	Blank MeOH_3_nega	143.86349:4002 144.86684:2328 145.8702:1259					3697.41	2169	2366.66	950.531	2678.97	2115	1423.22	0.586627	0.640086	0.257081	0.724554	0.572023	0.384924
258	1.176	143.863	Unknown	[M-H]-	ion correlated with 256	0.214	FALSE	Unknown	Unknown	Unknown	Unknown	19.23	Blank MeOH_3_nega	143.86349:4154 144.86684:4504 145.8702:560					3984.28	3652.97	3699.5	1993.84	4213.31	3962.66	1992.22	0.916845	0.928524	0.500427	1.05748	0.994572	0.50002
259	2.146	144.044	Unknown	[M-H]-	similar chromatogram in higher mz_262	0.714	FALSE	Unknown	Unknown	Unknown	Unknown	74.6	NDold-3_red_nega	144.04366:78854 145.04701:10004 146.05037:1180					469.875	44630.7	28083.8	4183.31	6524.84	24329.8	6647.72	94.9842	59.7686	8.90303	13.8863	51.7792	14.1478
260	2.09	144.076	Unknown	[M-H]-		0.143	FALSE	Unknown	Unknown	Unknown	Unknown	42.34	6P-1_blue_nega	144.07578:27107 145.07913:2452 146.08249:1697					196.406	4854.84	3035.75	1610.19	882.594	2647.03	14364.4	24.7184	15.4565	8.19825	4.49372	13.4773	73.1364
261	1.597	144.097	Unknown	[M-H]-	ion correlated with 10149; ion correlated with 17944; ion correlated with 18741; ion correlated with 395; ion correlated with 426; ion correlated with 19776; adduct linked to 637_[M+FA-H]-	0.071	FALSE	Unknown	Unknown	Unknown	Unknown	2.97	6P-1_blue_nega	144.09656:1083 145.09991:3518 146.10327:2547					123	165.219	147.375	293.125	135.906	291.375	651.75	1.34324	1.19817	2.38313	1.10493	2.3689	5.29878
262	2.147	144.103	Unknown	[M-H]-		0.357	FALSE	Unknown	Unknown	Unknown	Unknown	14.78	NDold-3_red_nega	144.10258:3688 145.10593:1306 146.10929:284					87.4062	2125.47	1374.69	393.219	382.031	1171.38	1933.53	24.3171	15.7276	4.49875	4.37075	13.4015	22.1212
263	1.955	144.87	Unknown	[M-H]-		0.143	FALSE	Unknown	Unknown	Unknown	Unknown	7.61	HFDold-2_blue_nega	144.86969:3313 145.87304:628 146.8764:2619					2938.09	1355.34	2667.88	951.125	1909.66	779.625	749.906	0.4613	0.908029	0.323722	0.649964	0.265351	0.255236
264	5.679	144.87	Unknown	[M-H]-		0.071	FALSE	Unknown	Unknown	Unknown	Unknown	6.55	6G-3_blue_nega	144.86969:2976 145.87304:970 146.8764:2679					2759.16	2986.38	2679.31	1388.66	2843.03	2811.72	1420.34	1.08235	0.971062	0.50329	1.0304	1.01905	0.514775
265	6.021	144.87	Unknown	[M-H]-		0.071	FALSE	Unknown	Unknown	Unknown	Unknown	4.97	6P-2_blue_nega	144.86969:2876 145.87304:397 146.8764:1085					2921.34	3151.31	2452.12	1642.5	2880.06	2761.72	1455	1.07872	0.839383	0.562241	0.985869	0.945359	0.498058
266	1.263	144.873	Unknown	[M-H]-		0.286	FALSE	Unknown	Unknown	Unknown	Unknown	10.54	Blank MeOH_2_nega	144.87317:4817 145.87652:829 146.87988:3101					4601.78	3170.59	3175.5	1771.84	2658.94	2435.5	1583.09	0.688993	0.690059	0.385034	0.577806	0.529252	0.344018
267	28.485	144.991	Unknown	[M-H]-	similar chromatogram in higher mz_2958	0.357	FALSE	Unknown	Unknown	Unknown	Unknown	3.74	HFDold-3_red_nega	144.99138:4176 145.99473:252 146.99809:204					915.156	691.406	3045.62	1560.5	1973.69	1508.75	964.75	0.755506	3.32798	1.70517	2.15667	1.64863	1.05419
268	2.087	145.02	Unknown	[M-H]-	ion correlated with 704	0.071	FALSE	Unknown	Unknown	Unknown	Unknown	3.77	6P-1_blue_nega	145.02003:3675 146.02338:110 147.02674:254					411.125	246.75	306.062	918.344	195.656	189.688	1952.41	0.600182	0.744451	2.23373	0.475905	0.461386	4.74894
269	1.563	145.05	Unknown	[M-H]-		0.143	FALSE	Unknown	Unknown	Unknown	Unknown	2.43	6G-3_blue_nega	145.05049:1747 146.05384:1010 147.0572:2022					701.062	2960.66	1211.53	1361.78	1648.22	2668.41	1511.69	4.2231	1.72814	1.94245	2.35103	3.80623	2.15628
270	1.548	145.096	Unknown	[M-H]-	adduct linked to 511_[M+Na-2H]-; adduct linked to 3289_[2M+FA-H]-	0.714	FALSE	Unknown	Unknown	Unknown	Unknown	11.98	6S-3_blue_nega	145.0957:7187 146.09905:2225 147.10241:526					194.938	5067.06	2246.53	2313.16	1889.44	7148.5	3368.22	25.9933	11.5244	11.8661	9.69253	36.6707	17.2785
271	1.707	145.128	Unknown	[M-H]-	ion correlated with 26; ion correlated with 199	0.143	FALSE	Unknown	Unknown	Unknown	Unknown	13.56	6P-1_blue_nega	145.12784:11521 146.13119:1670 147.13455:515					152.312	351.5	193.625	935.219	143.531	375	5841.25	2.30776	1.27124	6.14013	0.942347	2.46204	38.3504
272	1.548	146.047	Unknown	[M+FA-H]-	adduct linked to 0_[M-H]-	0.429	FALSE	Unknown	Unknown	Unknown	Unknown	14.38	6S-3_blue_nega	146.04688:5059 147.05023:4041 148.05358:7026					138.281	3620.12	635.875	669.812	840.969	5002.31	633.875	26.1794	4.59842	4.84384	6.08158	36.1749	4.58395
273	1.629	146.076	Unknown	[M-H2O-H]-	ion correlated with 282; ion correlated with 6971; ion correlated with 111; ion correlated with 449; ion correlated with 2781; ion correlated with 3321; ion correlated with 4294; ion correlated with 734; ion correlated with 820; ion correlated with 147; ion correlated with 200; ion correlated with 26; adduct linked to 4029_[2M+FA-H]-	0.143	FALSE	Unknown	Unknown	Unknown	Unknown	12.5	6P-1_blue_nega	146.07555:5690 147.0789:2690 148.08226:9566					98.5938	739.531	342.125	556.719	325.594	1046.78	3108.97	7.50079	3.47005	5.64659	3.30238	10.6171	31.5331
274	1.204	146.865	Unknown	[M-H]-		0.429	FALSE	Unknown	Unknown	Unknown	Unknown	5.22	Blank MeOH_3_nega	146.86462:2873 147.86797:51 148.87133:650					2721.78	2401.66	1666.09	921.844	2040.5	1980.12	774.812	0.882384	0.612134	0.338691	0.749693	0.727511	0.284671
275	1.087	146.868	Unknown	[M-H]-		0.071	FALSE	Unknown	Unknown	Unknown	Unknown	1.62	GOP ext-3_red_nega	146.86813:2067 147.87148:3 148.87484:2					2701.62	2546.34	1792.12	1046.03	1711.34	1877.78	870.031	0.942523	0.663351	0.387186	0.63345	0.695056	0.32204
276	6.149	146.868	Unknown	[M-H]-		0.071	FALSE	Unknown	Unknown	Unknown	Unknown	5.04	6S-3_blue_nega	146.86813:1883 147.87148:7 148.87484:196					1610.06	1598.5	1598.28	818.594	1720.84	1636.78	741.469	0.992819	0.992683	0.508424	1.06881	1.01659	0.460522
277	1.916	147.043	Unknown	[M-H]-		0.143	FALSE	Unknown	Unknown	Unknown	Unknown	5.73	NDold-3_red_nega	147.04317:2174 148.04652:545 149.04988:2362					113.469	1913.78	761.875	678.406	462.75	1801.38	680.812	16.8662	6.7144	5.97879	4.07822	15.8755	6
278	1.797	147.043	Unknown	[M-H]-		0.143	FALSE	Unknown	Unknown	Unknown	Unknown	3.1	6S-3_blue_nega	147.04317:2248 148.04652:1297 149.04988:608					152.531	1496.62	834.312	618.312	545.312	1727.06	620.062	9.81192	5.46978	4.05368	3.57509	11.3227	4.06515
279	1.837	147.075	Unknown	[M-H2O-H]-	ion correlated with 715; ion correlated with 450; ion correlated with 735; ion correlated with 1482; adduct linked to 621_[M+Na-2H]-; adduct linked to 4074_[2M+FA-H]-	0.071	FALSE	Unknown	Unknown	Unknown	Unknown	6.83	6P-1_blue_nega	147.07535:3434 148.0787:3373 149.08206:1748					173.875	330.688	175.75	249.188	149.812	418.969	1834.53	1.90187	1.01078	1.43314	0.86161	2.4096	10.5509
280	1.549	148.043	Unknown	[M+Na-2H]-	adduct linked to 1236_[2M-H]-; adduct linked to 2546_[2M+FA-H]-	0.357	FALSE	Unknown	Unknown	Unknown	Unknown	12.49	6S-3_blue_nega	148.04285:4778 149.0462:2578 150.04956:3407					147.438	2533.81	711.906	720.75	507.625	3863.88	727.75	17.1857	4.82853	4.88851	3.44298	26.2069	4.93599
281	1.883	148.06	Unknown	[M-H]-		0.143	FALSE	Unknown	Unknown	Unknown	Unknown	5.39	6S-3_blue_nega	148.06041:1871 149.06376:288 150.06712:286					66.875	1313.03	492.906	243.594	441.594	1355.91	874.031	19.6341	7.37056	3.64252	6.60327	20.2752	13.0696
282	1.58	148.072	Unknown	[M-H]-	ion correlated with 165; ion correlated with 3164; ion correlated with 575; ion correlated with 1389; ion correlated with 177; ion correlated with 3894; ion correlated with 6906; ion correlated with 5610; ion correlated with 123; ion correlated with 130; ion correlated with 571; ion correlated with 626; ion correlated with 829; ion correlated with 3558; ion correlated with 964; ion correlated wit…	0.143	FALSE	Unknown	Unknown	Unknown	Unknown	25.2	6P-1_blue_nega	148.07153:11270 149.07488:4201 150.07824:7461					190.125	549.812	315.25	369.625	467.469	988.219	5875.88	2.89185	1.65812	1.94412	2.45874	5.19773	30.9053
283	1.609	148.983	Unknown	[M-H]-	ion correlated with 10985; ion correlated with 381; ion correlated with 15688; ion correlated with 17052; ion correlated with 18048; ion correlated with 17248; adduct linked to 3468_[2M+FA-H]-	0.071	FALSE	Unknown	Unknown	Unknown	Unknown	4.79	GOP ext-1_nega	148.98296:1288 149.98631:115 150.98967:18					148.188	173.812	119.688	758.125	171.625	235.938	266.625	1.17292	0.807676	5.11598	1.15816	1.59216	1.79924
284	23.423	149.007	Unknown	[M-H]-	ion correlated with 1023; ion correlated with 464; similar chromatogram in higher mz_869; similar chromatogram in higher mz_891; similar chromatogram in higher mz_2863; similar chromatogram in higher mz_16190; similar chromatogram in higher mz_16316; similar chromatogram in higher mz_16588; similar chromatogram in higher mz_17628; similar chromatogram in higher mz_18050; similar chromatogram in h…	0.214	FALSE	Unknown	Unknown	Unknown	Unknown	13.25	Blank MeOH_3_nega	149.00713:12924 150.01048:2207 151.01384:368					12082	1240.03	816.656	361.281	317.969	764.469	342.469	0.102635	0.0675928	0.0299024	0.0263176	0.0632734	0.0283454
285	17.536	149.007	Unknown	[M-H2O-H]-	ion correlated with 852; ion correlated with 2860; ion correlated with 1025; ion correlated with 2405; ion correlated with 14203; similar chromatogram in higher mz_852; similar chromatogram in higher mz_2405; adduct linked to 509_[M-H]-; similar chromatogram in higher mz_496; similar chromatogram in higher mz_2860; similar chromatogram in higher mz_11456; similar chromatogram in higher mz_14122; …	0.143	FALSE	Unknown	Unknown	Unknown	Unknown	12.01	Blank MeOH_3_nega	149.00713:8691 150.01048:857 151.01384:1202					8231.75	1167.09	831.469	259.875	474.188	624.969	483.094	0.14178	0.101008	0.0315698	0.0576047	0.0759217	0.0586866
286	8.582	149.007	Unknown	[M-H]-	ion correlated with 457; ion correlated with 7414; ion correlated with 9262	0.143	FALSE	Unknown	Unknown	Unknown	Unknown	11.82	Blank MeOH_3_nega	149.00713:8581 150.01048:1210 151.01384:509					7712.53	479.75	326.281	154.844	255.219	308.531	190.719	0.062204	0.0423053	0.0200769	0.0330914	0.0400039	0.0247284
287	29.993	149.007	Unknown	[M-H]-	ion correlated with 1019; similar chromatogram in higher mz_853; similar chromatogram in higher mz_895; similar chromatogram in higher mz_19610; similar chromatogram in higher mz_20191; similar chromatogram in higher mz_20145; similar chromatogram in higher mz_504; similar chromatogram in higher mz_20051; similar chromatogram in higher mz_20273; similar chromatogram in higher mz_20136	0.286	FALSE	Unknown	Unknown	Unknown	Unknown	10.69	Blank MeOH_3_nega	149.00713:12658 150.01048:2106 151.01384:975					12594.8	1358.41	1235.41	551.906	542.469	883.156	398.594	0.107855	0.098089	0.0438203	0.043071	0.070121	0.0316476
288	20.501	149.007	Unknown	[M-H]-	ion correlated with 296; ion correlated with 846; ion correlated with 459; similar chromatogram in higher mz_846; similar chromatogram in higher mz_503; similar chromatogram in higher mz_2408; similar chromatogram in higher mz_13977; similar chromatogram in higher mz_14051; similar chromatogram in higher mz_16420; similar chromatogram in higher mz_17501; similar chromatogram in higher mz_19817; s…	0.5	FALSE	Unknown	Unknown	Unknown	Unknown	11.48	Blank MeOH_3_nega	149.00713:21896 150.01048:4759 151.01384:3232					19812.5	1861.53	1460.84	417.469	736.281	1119.69	728.125	0.0939573	0.0737333	0.0210709	0.0371624	0.0565141	0.0367507
289	28.009	149.007	Unknown	[M-H]-	ion correlated with 1035; ion correlated with 2867; ion correlated with 2418	0.214	FALSE	Unknown	Unknown	Unknown	Unknown	9.91	Blank MeOH_3_nega	149.00713:9526 150.01048:1953 151.01384:1204					8892.88	1586.38	791.031	382	508.25	860.875	514.625	0.178387	0.0889511	0.0429557	0.0571525	0.096805	0.0578694
290	25.902	149.007	Unknown	[M-H]-	ion correlated with 2407; ion correlated with 19069; ion correlated with 2871; similar chromatogram in higher mz_867; similar chromatogram in higher mz_2407; similar chromatogram in higher mz_2871; similar chromatogram in higher mz_17957; similar chromatogram in higher mz_17958; similar chromatogram in higher mz_18119; similar chromatogram in higher mz_18785; similar chromatogram in higher mz_190…	0.143	FALSE	Unknown	Unknown	Unknown	Unknown	9.32	Blank MeOH_3_nega	149.00713:7079 150.01048:312 151.01384:1321					6432.88	769.75	539.094	310.094	425.562	698.75	316.656	0.119659	0.0838029	0.0482045	0.0661543	0.108622	0.0492247
291	33.613	149.007	Unknown	[M-H]-	ion correlated with 2406; ion correlated with 2864; similar chromatogram in higher mz_855; similar chromatogram in higher mz_893; similar chromatogram in higher mz_2864; similar chromatogram in higher mz_20274; similar chromatogram in higher mz_20431	0.214	FALSE	Unknown	Unknown	Unknown	Unknown	7.38	Blank MeOH_3_nega	149.00713:7406 150.01048:976 151.01384:869					6741.25	1177.03	941	397.625	499.312	569.875	221.438	0.174601	0.139588	0.0589839	0.0740682	0.0845355	0.0328481
292	35.252	149.007	Unknown	[M-H]-	ion correlated with 2874; ion correlated with 2427; similar chromatogram in higher mz_871; similar chromatogram in higher mz_2874; similar chromatogram in higher mz_20472	0.143	FALSE	Unknown	Unknown	Unknown	Unknown	6.17	Blank MeOH_3_nega	149.00713:4887 150.01048:1389 151.01384:963					4592.59	1013.84	659.25	304.031	412.656	393.031	329.375	0.220756	0.143546	0.0662003	0.0898525	0.0855794	0.0717187
293	31.861	149.007	Unknown	[M-H]-	similar chromatogram in higher mz_870; similar chromatogram in higher mz_1034; similar chromatogram in higher mz_497; similar chromatogram in higher mz_894; similar chromatogram in higher mz_20034; similar chromatogram in higher mz_1050; similar chromatogram in higher mz_6833	0.286	FALSE	Unknown	Unknown	Unknown	Unknown	7.82	Blank MeOH_3_nega	149.00713:7955 150.01048:1600 151.01384:846					7741.75	1473.75	1047.31	283.281	600.781	912.594	499.406	0.190364	0.135281	0.0365914	0.0776028	0.11788	0.0645082
294	36.751	149.007	Unknown	[M-H]-	similar chromatogram in higher mz_857	0.143	FALSE	Unknown	Unknown	Unknown	Unknown	5.8	Blank MeOH_3_nega	149.00713:4710 150.01048:1406 151.01384:697					4433.12	1174.06	766.781	255.75	320.375	666.188	339.656	0.264839	0.172966	0.0576907	0.0722684	0.150275	0.0766178
295	18.864	149.007	Unknown	[M-H]-	ion correlated with 3939; ion correlated with 18054; similar chromatogram in higher mz_866; similar chromatogram in higher mz_3939; similar chromatogram in higher mz_19023	0.143	FALSE	Unknown	Unknown	Unknown	Unknown	3.23	Blank MeOH_3_nega	149.00713:2428 150.01048:430 151.01384:343					2228.56	179	126.312	171.656	160.344	163.188	82.9688	0.0803208	0.0566789	0.0770255	0.0719494	0.0732255	0.0372297
296	20.448	149.007	Unknown	[M-H]-	ion correlated with 846; ion correlated with 459; ion correlated with 288	0.143	FALSE	Unknown	Unknown	Unknown	Unknown	4.3	HFDold-2_blue_nega	149.00713:1685 150.01048:636 151.01384:17					19253.5	1899.38	1449.38	422.188	736.281	1119.69	822.406	0.0986507	0.0752784	0.0219278	0.0382414	0.0581549	0.0427146
297	37.853	149.011	Unknown	[M-H]-	similar chromatogram in higher mz_856; similar chromatogram in higher mz_2866; similar chromatogram in higher mz_896	0.429	FALSE	Unknown	Unknown	Unknown	Unknown	5.32	Blank MeOH_2_nega	149.01065:6257 150.014:1268 151.01736:1442					5896.91	1970.25	1261.06	454.344	604.375	1102.41	835.562	0.334116	0.213852	0.0770478	0.10249	0.186947	0.141695
298	12.052	149.011	Unknown	[M-H]-	ion correlated with 11451; ion correlated with 468; ion correlated with 8685; ion correlated with 9395; ion correlated with 19459; ion correlated with 10936; ion correlated with 20411; similar chromatogram in higher mz_845; similar chromatogram in higher mz_9435; similar chromatogram in higher mz_897; similar chromatogram in higher mz_8019; similar chromatogram in higher mz_9442; similar chromato…	0.143	FALSE	Unknown	Unknown	Unknown	Unknown	4.42	Blank MeOH_3_nega	149.01065:3146 150.014:590 151.01736:847					2943.38	260.875	198.469	185.688	142.969	181.219	154.25	0.0886312	0.067429	0.0630866	0.0485731	0.0615684	0.0524058
299	28.416	149.011	Unknown	[M-H]-		0.143	FALSE	Unknown	Unknown	Unknown	Unknown	3.38	Blank MeOH_2_nega	149.01065:3058 150.014:404 151.01736:327					2782	685.375	582.938	320.031	579.969	572.281	369.969	0.246361	0.209539	0.115036	0.208472	0.205709	0.132987
300	21.761	149.011	Unknown	[M-H]-	ion correlated with 2411; ion correlated with 2857; ion correlated with 473	0.143	FALSE	Unknown	Unknown	Unknown	Unknown	3.27	Blank MeOH_3_nega	149.01065:2679 150.014:495 151.01736:100					2587.09	254.406	172.719	95.0312	173.188	242.438	103.656	0.0983367	0.0667617	0.0367328	0.0669429	0.0937104	0.0400667
301	16.219	149.011	Unknown	[M-H]-	ion correlated with 475; ion correlated with 3945; ion correlated with 2877; similar chromatogram in higher mz_11203; similar chromatogram in higher mz_3945; similar chromatogram in higher mz_11216; similar chromatogram in higher mz_19592; similar chromatogram in higher mz_16503; similar chromatogram in higher mz_16548	0.143	FALSE	Unknown	Unknown	Unknown	Unknown	3.27	Blank MeOH_3_nega	149.01065:2361 150.014:188 151.01736:558					2234.75	216.969	182.156	138.188	161.875	171.469	113.219	0.0970886	0.0815108	0.0618358	0.0724354	0.0767284	0.0506628
302	21.392	149.011	Unknown	[M-H]-	ion correlated with 6327	0.071	FALSE	Unknown	Unknown	Unknown	Unknown	2.14	Blank MeOH_2_nega	149.01065:2191 150.014:340 151.01736:108					2372.94	262.875	283.75	98.5312	189.469	251.625	226.969	0.11078	0.119578	0.0415229	0.0798457	0.106039	0.0956489
303	18.519	149.011	Unknown	[M-H]-	ion correlated with 18118; ion correlated with 18055	0.071	FALSE	Unknown	Unknown	Unknown	Unknown	2.32	Blank MeOH_2_nega	149.01065:1817 150.014:203 151.01736:343					1920.56	331.844	179.531	93.9062	160.812	108.062	172.469	0.172785	0.0934785	0.0488952	0.083732	0.0562661	0.0898012
304	1.99	149.021	Unknown	[M-H]-		0.5	FALSE	Unknown	Unknown	Unknown	Unknown	6.46	NDold-3_red_nega	149.02122:3988 150.02457:691 151.02793:3919					258	2655.56	1362.75	679.5	913.219	2266.31	1286.19	10.2929	5.28198	2.63372	3.53961	8.78416	4.98522
305	1.587	149.025	Unknown	[M-H2O-H]-	adduct linked to 966_[M+C2H3N+Na-2H]-	0.5	FALSE	Unknown	Unknown	Unknown	Unknown	5.21	6S-3_red_nega	149.02475:2778 150.0281:1435 151.03146:33639					196.312	1200.16	482.562	588.438	1727.31	2323.72	1144.59	6.1135	2.45813	2.99745	8.79879	11.8368	5.83047
306	16.737	149.036	Unknown	[M-C6H10O5-H]-	ion correlated with 1989; ion correlated with 9978; ion correlated with 17887; ion correlated with 1275; ion correlated with 1403; ion correlated with 1958; ion correlated with 3367; ion correlated with 8321; ion correlated with 10219; ion correlated with 12228; ion correlated with 14622; ion correlated with 16834; ion correlated with 16950; ion correlated with 16967; ion correlated with 17441; i…	0.143	FALSE	Unknown	Unknown	Unknown	Unknown	6.25	6P-1_blue_nega	149.03583:1764 150.03918:704 151.04254:395					92.75	141.969	108.969	873.844	76.6562	95.7188	926.188	1.53066	1.17487	9.4215	0.826482	1.03201	9.98585
307	28.876	149.039	Unknown	[M-H]-	ion correlated with 7174; ion correlated with 2881; ion correlated with 486; ion correlated with 876; ion correlated with 3608; ion correlated with 4741; ion correlated with 17446; ion correlated with 2119; ion correlated with 10011; ion correlated with 16074; ion correlated with 18963; similar chromatogram in higher mz_486; similar chromatogram in higher mz_876; similar chromatogram in higher mz…	0.143	FALSE	Unknown	Unknown	Unknown	Unknown	6.77	6P-1_blue_nega	149.03935:2402 150.0427:331 151.04606:121					121.469	104.562	94	715.5	77.7812	102.844	1275.09	0.860818	0.773862	5.8904	0.64034	0.846668	10.4973
308	1.921	149.053	Unknown	[M+Na-2H]-	ion correlated with 2209; ion correlated with 1612; ion correlated with 4873; ion correlated with 5616; ion correlated with 2895; adduct linked to 2639_[2M+FA-H]-; adduct linked to 636_[M+C2H3N+Na-2H]-	0.071	FALSE	Unknown	Unknown	Unknown	Unknown	18.38	6P-1_blue_nega	149.05345:5182 150.0568:417 151.06016:4660					134	437.094	217	664.125	349.094	531.781	2801.84	3.26189	1.6194	4.95616	2.60518	3.96852	20.9093
309	1.554	150.042	Unknown	[M-H2O-H]-	adduct linked to 792_[M+FA-H]-	0.5	FALSE	Unknown	Unknown	Unknown	Unknown	6.28	6S-3_blue_nega	150.04175:1892 151.0451:33140 152.04846:4903					108.438	1711.41	1120.38	644.75	665.719	1649.38	414.5	15.7824	10.332	5.94582	6.13919	15.2104	3.82248
310	1.548	150.07	Unknown	[M-H]-	ion correlated with 1458; ion correlated with 1488; ion correlated with 549; ion correlated with 165; ion correlated with 250; ion correlated with 421; ion correlated with 599; ion correlated with 1389; ion correlated with 3894; ion correlated with 1; ion correlated with 3; ion correlated with 123; ion correlated with 130; ion correlated with 196; ion correlated with 409; ion correlated with 571;…	0.143	FALSE	Unknown	Unknown	Unknown	Unknown	10.39	6P-1_blue_nega	150.07045:4355 151.0738:25530 152.07716:3405					130.188	347.656	185.375	456.719	152.375	393.156	2323.06	2.67043	1.42391	3.50816	1.17043	3.01992	17.844
311	1.911	150.988	Unknown	[M-H]-		0.071	FALSE	Unknown	Unknown	Unknown	Unknown	4.77	6G-1_red_nega	150.98767:785 151.99102:8 152.99438:1307					575.938	710.062	567.25	216.062	640.656	525.156	363.25	1.23288	0.984916	0.375149	1.11237	0.911829	0.630711
312	1.603	151.023	Unknown	[M+Na-2H]-	adduct linked to 24_[M-H2O-H]-	0.714	FALSE	Unknown	Unknown	Unknown	Unknown	162.48	NDold-3_red_nega	151.02315:190719 152.0265:17612 153.02986:2505					149.312	168977	23053.4	2891.84	10784.1	67915.4	19153	1131.7	154.397	19.3677	72.2252	454.854	128.274
313	1.773	151.023	Unknown	[2M+FA-H]-	adduct linked to 113_[M+C2H3N+Na-2H]-	0.143	FALSE	Unknown	Unknown	Unknown	Unknown	113.01	NDold-3_red_nega	151.02315:70697 152.0265:7985 153.02986:1371					177.469	59235.4	7901.03	1104.97	4342.72	28077.6	7898.78	333.779	44.5207	6.22627	24.4703	158.211	44.508
314	1.597	151.055	Unknown	[M-H]-	adduct linked to 3532_[2M+FA-H]-	0.071	FALSE	Unknown	Unknown	Unknown	Unknown	178.54	6P-1_blue_nega	151.05542:49375 152.05877:5289 153.06213:2216					152.125	15024	2228.06	877	1370.31	6561.53	26677.3	98.7611	14.6463	5.765	9.00781	43.1325	175.365
315	2.311	151.07	Unknown	[2M-H]-	adduct linked to 239_[M+C2H3N+Na-2H]-	0.071	FALSE	Unknown	Unknown	Unknown	Unknown	5.09	6P-1_blue_nega	151.06961:1683 152.07296:617 153.07632:578					154.5	321.344	228.25	861.062	194.094	302.344	995.938	2.07989	1.47735	5.57322	1.25627	1.95692	6.4462
316	1.6	151.101	Unknown	[M-H2O-H]-	adduct linked to 3335_[2M-H]-	0.429	FALSE	Unknown	Unknown	Unknown	Unknown	19.2	NDold-3_red_nega	151.10124:5736 152.10459:1176 153.10795:511					130.562	5182.47	828.219	264.312	433.781	1946.09	2495.41	39.6934	6.34347	2.02441	3.3224	14.9055	19.1127
317	1.593	151.215	Unknown	[M-H]-	ion correlated with 318	0.071	FALSE	Unknown	Unknown	Unknown	Unknown	7.74	NDold-2_blue_nega	151.21484:754 152.21819:414 153.22155:254					59.6875	819.844	140.469	46.9062	83.4062	330.906	290.656	13.7356	2.3534	0.785864	1.39738	5.54398	4.86963
318	1.607	151.25	Unknown	[M-H]-	ion correlated with 317; ion correlated with 319; ion correlated with 321; ion correlated with 320	0.071	FALSE	Unknown	Unknown	Unknown	Unknown	10.2	NDold-3_red_nega	151.25037:821 152.25372:480 153.25708:221					73.375	721.375	124.531	50.8438	81.2812	270.25	213.688	9.83135	1.69719	0.69293	1.10775	3.68313	2.91227
319	1.607	151.343	Unknown	[M-H]-	ion correlated with 317; ion correlated with 318; ion correlated with 321; ion correlated with 320	0.071	FALSE	Unknown	Unknown	Unknown	Unknown	7.2	NDold-3_red_nega	151.34271:710 152.34606:296 153.34942:107					52.1562	614.094	99.75	53.6562	75.375	264.438	178.812	11.7741	1.91252	1.02876	1.44518	5.0701	3.4284
320	1.61	151.442	Unknown	[M-H]-	ion correlated with 318; ion correlated with 319; ion correlated with 321	0.071	FALSE	Unknown	Unknown	Unknown	Unknown	5.39	NDold-2_blue_nega	151.4422:532 152.44555:234 153.44891:177					97.4688	590.156	95.4375	28.9062	65.8438	229.5	168.75	6.05483	0.97916	0.296569	0.675537	2.3546	1.73132
321	1.607	151.471	Unknown	[M-H]-	ion correlated with 318; ion correlated with 319; ion correlated with 320	0.071	FALSE	Unknown	Unknown	Unknown	Unknown	7.94	NDold-3_red_nega	151.47063:713 152.47398:106 153.47734:58					47.6562	601.531	100.906	34.375	77.6562	213.875	148.656	12.6223	2.11738	0.721311	1.62951	4.48787	3.11934
322	2.692	152.033	Unknown	[M-H]-		0.429	FALSE	Unknown	Unknown	Unknown	Unknown	7.08	NDold-3_red_nega	152.03268:4087 153.03603:712 154.03939:218					1689.25	3030.72	1951.16	574.781	1526.25	2813.75	1191.03	1.79412	1.15504	0.340258	0.903507	1.66568	0.705065
323	2.536	152.036	Unknown	[M-H]-		0.357	FALSE	Unknown	Unknown	Unknown	Unknown	8.04	Blank MeOH_3_nega	152.03624:3161 153.03959:550 154.04295:89					3062.12	2289.69	2142.34	854	1370.03	2598.78	1139.44	0.747745	0.699626	0.278891	0.447412	0.848686	0.372107
324	2.344	152.999	Unknown	[M-C6H10O5-H]-	adduct linked to 3748_[M+FA-H]-	0.071	FALSE	Unknown	Unknown	Unknown	Unknown	4.6	Blank MeOH_3_nega	152.99915:1584 154.0025:499 155.00586:335					1285.94	458.062	278.906	229.438	302.906	310.531	362.906	0.356209	0.216889	0.17842	0.235553	0.241482	0.282211
325	1.506	153.046	Unknown	[M-H2O-H]-	adduct linked to 3438_[2M-H]-; adduct linked to 811_[M+FA-H]-	0.071	FALSE	Unknown	Unknown	Unknown	Unknown	2.67	6P-1_blue_nega	153.04573:1098 154.04908:267 155.05244:1633					253.031	544.812	329.406	215.031	347.531	508.906	771.844	2.15314	1.30184	0.849821	1.37347	2.01124	3.05039
326	1.575	154.062	Unknown	[M+Na-2H]-	adduct linked to 2802_[2M+FA-H]-	0.357	FALSE	Unknown	Unknown	Unknown	Unknown	4.71	6S-3_blue_nega	154.06184:2232 155.06519:1152 156.06855:1244					306.75	1311.66	539.875	463.719	609.469	2142.44	539.062	4.27598	1.75998	1.51172	1.98686	6.98431	1.75733
327	1.704	154.091	Unknown	[M-H]-	ion correlated with 1756; ion correlated with 968; ion correlated with 271; ion correlated with 634	0.071	FALSE	Unknown	Unknown	Unknown	Unknown	12.47	6P-1_blue_nega	154.09056:3017 155.09391:437 156.09727:1065					130.438	240.344	143.375	290.5	165.344	208.281	1564.41	1.8426	1.09919	2.22712	1.26761	1.59679	11.9935
328	32.532	154.97	Unknown	[M-H]-		0.714	FALSE	Unknown	Unknown	Unknown	Unknown	11.64	NDold-3_red_nega	154.97:80829 155.97335:1999 156.97671:516					26810	74179	62032.3	27421.5	55870.9	56818.1	24326.8	2.76684	2.31377	1.02281	2.08395	2.11928	0.907378
329	38.39	154.97	Unknown	[M-H]-		0.214	FALSE	Unknown	Unknown	Unknown	Unknown	6.23	NDold-3_red_nega	154.97:63191 155.97335:2033 156.97671:580					38704.9	61237.8	47249.8	20963.6	45701.5	52861.2	21272.7	1.58217	1.22077	0.541626	1.18077	1.36575	0.549613
330	31.726	154.97	Unknown	[M-H]-	found in higher mz's MsMs_3858; similar chromatogram in higher mz_3858; similar chromatogram in higher mz_3865	0.643	FALSE	Unknown	Unknown	Unknown	Unknown	7.63	NDold-3_red_nega	154.97:70324 155.97335:2484 156.97671:1181					22686.4	60390.8	37644	21304.8	39129.6	43832.9	22460.6	2.66198	1.65932	0.939096	1.7248	1.93212	0.990045
331	34.402	154.97	Unknown	[M-H]-	similar chromatogram in higher mz_4568; similar chromatogram in higher mz_16385	0.143	FALSE	Unknown	Unknown	Unknown	Unknown	4.51	NDold-3_red_nega	154.97:53104 155.97335:1512 156.97671:384					27236.3	48451.2	39293.3	16573.7	35003.2	37880.1	17383.2	1.77892	1.44268	0.608515	1.28516	1.39079	0.638237
332	29.818	154.97	Unknown	[M-H]-		0.071	FALSE	Unknown	Unknown	Unknown	Unknown	4.36	6P-2_blue_nega	154.97:39244 155.97335:1067 156.97671:162					26548.1	38147.8	34043.4	15511.2	32055.7	31895.8	19660.5	1.43693	1.28233	0.58427	1.20746	1.20144	0.740563
333	36.92	154.97	Unknown	[M-H]-		0.071	FALSE	Unknown	Unknown	Unknown	Unknown	4.27	NDold-3_red_nega	154.97:38578 155.97335:1087 156.97671:184					30822.1	38918.1	36513.3	15506.3	31109.6	32893.2	16968.1	1.26267	1.18465	0.503091	1.00933	1.0672	0.550518
334	28.415	154.974	Unknown	[M-H]-		0.357	FALSE	Unknown	Unknown	Unknown	Unknown	50.26	6S-3_blue_nega	154.97359:183607 155.97694:3900 156.9803:1527					26854.4	54012.1	176834	90550.4	175913	169251	89024.7	2.01129	6.58492	3.3719	6.55062	6.30255	3.31508
335	42.629	154.974	Unknown	[M-H]-		0.214	FALSE	Unknown	Unknown	Unknown	Unknown	7.86	NDold-2_blue_nega	154.97359:104958 155.97694:2626 156.9803:878					84918.9	95443.3	92230.4	42702.4	91312	89746.4	44124.6	1.12394	1.0861	0.502861	1.07529	1.05685	0.519608
336	43.078	154.974	Unknown	[M-H]-		0.643	FALSE	Unknown	Unknown	Unknown	Unknown	8.07	NDold-2_blue_nega	154.97359:109049 155.97694:2584 156.9803:619					85295.9	99635.4	95718.4	44979.5	93295.4	89802.8	42954.1	1.16811	1.12219	0.527334	1.09379	1.05284	0.503589
337	42.183	154.974	Unknown	[M-H]-		0.143	FALSE	Unknown	Unknown	Unknown	Unknown	6.77	6G-1_red_nega	154.97359:92729 155.97694:2646 156.9803:195					81234.2	94792.2	87526.4	43809.6	90766	85583.2	42891.2	1.1669	1.07746	0.5393	1.11734	1.05354	0.527994
338	41.416	154.974	Unknown	[M-H]-		0.5	FALSE	Unknown	Unknown	Unknown	Unknown	7.45	NDold-2_blue_nega	154.97359:93915 155.97694:1163 156.9803:364					70637.3	86621.8	76619.8	38049.8	70674.7	72666.8	35293.5	1.22629	1.08469	0.538665	1.00053	1.02873	0.499643
339	43.57	154.974	Unknown	[M-H]-		0.286	FALSE	Unknown	Unknown	Unknown	Unknown	7.34	6G-3_blue_nega	154.97359:79296 155.97694:1481 156.9803:663					67238.4	79625.9	75265.7	38774.9	78641.2	72041.1	36972.8	1.18423	1.11939	0.576678	1.16959	1.07143	0.549876
340	30.158	154.974	Unknown	[M-H]-		0.214	FALSE	Unknown	Unknown	Unknown	Unknown	15.87	HFDold-2_blue_nega	154.97359:102717 155.97694:3831 156.9803:471					26614.6	35058.1	75526.7	31905.2	39481.4	40972.3	15030.4	1.31725	2.83779	1.19878	1.48345	1.53947	0.564744
341	44.094	154.974	Unknown	[M-H]-		0.286	FALSE	Unknown	Unknown	Unknown	Unknown	8.15	6G-3_blue_nega	154.97359:76902 155.97694:1494 156.9803:527					57077.1	67687.3	64413.6	32679.7	75215.6	63732.3	33366.3	1.18589	1.12854	0.572553	1.31779	1.1166	0.584583
342	40.398	154.974	Unknown	[M-H]-		0.429	FALSE	Unknown	Unknown	Unknown	Unknown	4.02	NDold-2_blue_nega	154.97359:68844 155.97694:2072 156.9803:601					54706.8	67048.5	58946.2	30863.8	58096	58227.2	28482.6	1.2256	1.07749	0.564167	1.06195	1.06435	0.520641
343	30.768	154.974	Unknown	[M-H]-		0.286	FALSE	Unknown	Unknown	Unknown	Unknown	5.99	NDold-3_red_nega	154.97359:51180 155.97694:961 156.9803:269					28467.9	51131.9	39062.3	18714.5	37859.3	36603.8	23381.3	1.79612	1.37215	0.657388	1.32989	1.28579	0.821321
344	38.233	154.974	Unknown	[M-H]-		0.071	FALSE	Unknown	Unknown	Unknown	Unknown	5.51	6G-1_red_nega	154.97359:45776 155.97694:1195 156.9803:149					40556.3	49671.8	47236.2	22462.3	44932.9	44432.7	20288.7	1.22476	1.16471	0.553856	1.10791	1.09558	0.500261
345	38.116	154.974	Unknown	[M-H]-		0.071	FALSE	Unknown	Unknown	Unknown	Unknown	5.09	6P-2_blue_nega	154.97359:40802 155.97694:698 156.9803:95					38340.2	46080	45431.8	22441.1	43101.9	41680.8	20441.8	1.20187	1.18496	0.585315	1.12419	1.08713	0.533168
346	17.231	154.974	Unknown	[M+FA-H]-	adduct linked to 1507_[2M+FA-H]-	0.714	FALSE	Unknown	Unknown	Unknown	Unknown	7.4	NDold-2_blue_nega	154.97359:48817 155.97694:2161 156.9803:20					24715.8	47537.2	40477.3	19865.8	38936.3	37518.2	18480.1	1.92336	1.63771	0.803773	1.57537	1.51799	0.747704
347	21.564	154.974	Unknown	[M-H]-	found in higher mz's MsMs_4173	0.357	FALSE	Unknown	Unknown	Unknown	Unknown	5.71	NDold-3_red_nega	154.97359:46983 155.97694:1959 156.9803:528					22197.8	41080.1	33747.7	19022.9	30371.1	29885.7	16801.2	1.85064	1.52032	0.856976	1.36821	1.34634	0.756888
348	21.194	154.974	Unknown	[M-H]-	similar chromatogram in higher mz_1159	0.714	FALSE	Unknown	Unknown	Unknown	Unknown	5.7	NDold-3_red_nega	154.97359:43738 155.97694:1084 156.9803:270					27750.7	42566.3	39121.6	18878.2	36157.6	37042	18376.7	1.53388	1.40975	0.680277	1.30294	1.33481	0.662205
349	1.459	154.974	Unknown	[M-H]-		0.714	FALSE	Unknown	Unknown	Unknown	Unknown	13.5	HFDold-2_blue_nega	154.97359:82321 155.97694:1383 156.9803:258					6649	32617.7	65623.3	18430.2	30907.5	26448.2	7807.88	4.90566	9.86965	2.77187	4.64844	3.97778	1.17429
350	17.701	154.974	Unknown	[M-H]-		0.714	FALSE	Unknown	Unknown	Unknown	Unknown	5.04	NDold-2_blue_nega	154.97359:42782 155.97694:1067 156.9803:95					21690.2	42465.9	34061.2	16737.2	34602.7	32718.7	14902.5	1.95784	1.57035	0.771652	1.59532	1.50846	0.687063
351	15.194	154.974	Unknown	[M-C6H10O5-H]-	adduct linked to 2536_[M-H2O-H]-; similar chromatogram in higher mz_1872	0.643	FALSE	Unknown	Unknown	Unknown	Unknown	4.91	NDold-2_blue_nega	154.97359:44339 155.97694:1126 156.9803:323					19299.1	42118.8	31722.3	13109.4	31601.4	28653.1	14369.6	2.18242	1.64372	0.679273	1.63745	1.48468	0.744571
352	14.061	154.974	Unknown	[M-H]-		0.071	FALSE	Unknown	Unknown	Unknown	Unknown	3.8	NDold-3_red_nega	154.97359:32526 155.97694:1075 156.9803:217					17252	30624	22823.8	10519.7	17744.3	20064.1	9961.59	1.7751	1.32297	0.609766	1.02854	1.163	0.577418
353	19.783	154.974	Unknown	[M-H]-		0.071	FALSE	Unknown	Unknown	Unknown	Unknown	3.02	NDold-2_blue_nega	154.97359:31251 155.97694:767 156.9803:362					19663.2	27763.2	21848	10405.4	19739.8	20459.2	8918.34	1.41193	1.11111	0.52918	1.00389	1.04048	0.453554
354	14.427	154.974	Unknown	[M-H]-		0.071	FALSE	Unknown	Unknown	Unknown	Unknown	2.75	NDold-3_red_nega	154.97359:29548 155.97694:411 156.9803:204					17523.3	28765.1	22499.7	10408.3	20203.6	21312.3	10250.4	1.64154	1.28399	0.593969	1.15296	1.21623	0.584958
355	14.683	154.974	Unknown	[M-H]-		0.143	FALSE	Unknown	Unknown	Unknown	Unknown	4.07	GOP ext-3_red_nega	154.97359:27160 155.97694:744 156.9803:154					18495.1	29335.4	26548.4	13612.4	24144	19609.2	12311.6	1.58612	1.43543	0.736004	1.30543	1.06024	0.665668
356	10.771	154.974	Unknown	[M-H]-		0.071	FALSE	Unknown	Unknown	Unknown	Unknown	2.15	NDold-2_blue_nega	154.97359:16488 155.97694:707 156.9803:68					9072.03	16014.3	12181.8	5498.5	10681.3	11546.9	6301.59	1.76524	1.34278	0.606094	1.17739	1.2728	0.694618
357	1.382	154.974	Unknown	[M-H]-		0.214	FALSE	Unknown	Unknown	Unknown	Unknown	4.47	NDold-2_blue_nega	154.97359:24609 155.97694:402 156.9803:127					8976.53	32617.7	48624.8	9549	30907.5	25481.7	7768.09	3.63367	5.41688	1.06377	3.44314	2.8387	0.865378
358	1.776	154.974	Unknown	[M-H]-		0.143	FALSE	Unknown	Unknown	Unknown	Unknown	3.68	Blank MeOH_2_nega	154.97359:10495 155.97694:490 156.9803:291					9755.72	7269.12	10976.4	3908.25	8884.22	6182.84	2247.12	0.745114	1.12512	0.400611	0.910668	0.633766	0.230339
359	1.356	155.002	Unknown	[M-H]-		0.071	FALSE	Unknown	Unknown	Unknown	Unknown	8.7	6P-1_blue_nega	155.00233:4542 156.00568:240 157.00904:42					907.031	3156.41	716.781	2115.41	2903.31	2210.34	3028.34	3.47993	0.79025	2.33223	3.2009	2.4369	3.33874
360	21.198	155.006	Unknown	[M-H]-	similar chromatogram in higher mz_4717	0.286	FALSE	Unknown	Unknown	Unknown	Unknown	2.03	NDold-3_red_nega	155.00595:3844 156.0093:312 157.01266:195					2561.97	3950.38	3438.28	1865.53	3262.03	3267.78	2132.78	1.54193	1.34205	0.728163	1.27325	1.2755	0.832477
361	42.185	155.01	Unknown	[M-H]-		0.071	FALSE	Unknown	Unknown	Unknown	Unknown	1.87	6G-3_blue_nega	155.00955:7631 156.0129:446 157.01626:368					7244.94	8177.75	7502.22	3982.53	7947.12	7590.69	3842.62	1.12875	1.03551	0.549698	1.09692	1.04772	0.530388
362	40.426	155.01	Unknown	[M-H]-		0.071	FALSE	Unknown	Unknown	Unknown	Unknown	0.84	6P-2_blue_nega	155.00955:5181 156.0129:154 157.01626:132					4949.38	5590.16	5269.19	2911.75	5043.25	4983.69	2847.44	1.12947	1.06462	0.588307	1.01897	1.00693	0.575313
363	31.739	155.01	Unknown	[M-H]-		0.071	FALSE	Unknown	Unknown	Unknown	Unknown	1.93	6G-3_blue_nega	155.00955:3412 156.0129:84 157.01626:209					2184.03	5330.47	3596.94	2299.66	3459.19	3842.78	2418.78	2.44066	1.64693	1.05294	1.58385	1.75949	1.10748
364	15.206	155.013	Unknown	[M-H]-	ion correlated with 1188	0.071	FALSE	Unknown	Unknown	Unknown	Unknown	1.14	6S-3_red_nega	155.01314:2381 156.01649:129 157.01985:687					1764.09	3824	2809.06	1272.47	2694.38	2408.84	1458.53	2.16769	1.59235	0.721316	1.52734	1.36549	0.826788
365	3.016	155.071	Unknown	[M-H]-	ion correlated with 2296; adduct linked to 2803_[M+FA-H]-; similar chromatogram in higher mz_10524	0.071	FALSE	Unknown	Unknown	Unknown	Unknown	1.2	NDold-3_red_nega	155.07068:1304 156.07403:67 157.07739:717					456.812	1021.56	768.438	403.594	586.5	1017.53	372.594	2.23628	1.68217	0.8835	1.2839	2.22746	0.815638
366	28.45	155.103	Unknown	[M-H]-	ion correlated with 528; ion correlated with 7335	0.143	FALSE	Unknown	Unknown	Unknown	Unknown	4.02	6S-3_red_nega	155.10304:1883 156.10639:277 157.10975:434					540.062	845.594	1398.12	1153.91	1811.25	1873.56	998.562	1.56573	2.58882	2.13662	3.35378	3.46916	1.84898
367	30.138	155.103	Unknown	[M-H]-	adduct linked to 702_[M+FA-H]-	0.143	FALSE	Unknown	Unknown	Unknown	Unknown	3.28	HFDold-2_blue_nega	155.10304:1544 156.10639:1028 157.10975:1151					662.031	636.344	1249.38	773.438	633.156	854.688	561.781	0.961199	1.88718	1.16828	0.956384	1.29101	0.848572
368	1.454	155.103	Unknown	[M-H]-		0.143	FALSE	Unknown	Unknown	Unknown	Unknown	3.18	HFDold-2_blue_nega	155.10304:1257 156.10639:149 157.10975:481					351.406	632.375	1052.34	434.375	680.844	634.25	422.906	1.79956	2.99466	1.2361	1.93748	1.80489	1.20347
369	17.292	155.107	Unknown	[M-H]-		0.071	FALSE	Unknown	Unknown	Unknown	Unknown	2.06	6S-3_red_nega	155.10663:982 156.10998:371 157.11334:448					559.75	1001.78	740.25	575.031	777.812	900.938	562.875	1.78969	1.32247	1.0273	1.38957	1.60954	1.00558
370	15.222	155.11	Unknown	[M-H]-	adduct linked to 2820_[2M-H]-	0.071	FALSE	Unknown	Unknown	Unknown	Unknown	2.32	NDold-2_blue_nega	155.11023:1083 156.11358:281 157.11694:576					450.281	991.969	593.844	365.219	594.094	670.344	502.281	2.203	1.31883	0.81109	1.31938	1.48872	1.11548
371	28.336	155.114	Unknown	[M-C6H10O5-H]-	adduct linked to 11142_[2M-H]-; adduct linked to 12614_[2M+FA-H]-	0.071	FALSE	Unknown	Unknown	Unknown	Unknown	3.94	HFDold-2_blue_nega	155.11383:1404 156.11718:553 157.12054:531					445.938	564	1159.12	517.219	717.094	1077.69	392.281	1.26475	2.5993	1.15985	1.60806	2.41668	0.879678
372	28.456	155.125	Unknown	[M-H]-	ion correlated with 8142; ion correlated with 14144; ion correlated with 12751; ion correlated with 13706; ion correlated with 10109; ion correlated with 8144; ion correlated with 9879; ion correlated with 8140; ion correlated with 10052; ion correlated with 15125; ion correlated with 11342; ion correlated with 14219; ion correlated with 10585; ion correlated with 10954; ion correlated with 14689…	0.357	FALSE	Unknown	Unknown	Unknown	Unknown	4.02	6S-3_blue_nega	155.12462:1491 156.12797:357 157.13133:231					288.156	479.75	1165.53	760.531	1385.59	1395.19	741.406	1.6649	4.04479	2.6393	4.80848	4.84177	2.57293
373	2.071	155.132	Unknown	[M-H]-	adduct linked to 704_[M+FA-H]-	0.071	FALSE	Unknown	Unknown	Unknown	Unknown	3.19	6P-1_blue_nega	155.13177:798 156.13512:25 157.13848:322					102.094	229.688	190.906	314.375	237.031	158.75	474.469	2.24977	1.86991	3.07928	2.3217	1.55494	4.64738
374	28.44	155.222	Unknown	[M-C6H10O5-H]-	ion correlated with 9356; ion correlated with 12286; ion correlated with 13846; ion correlated with 17240; ion correlated with 17711; ion correlated with 3844; ion correlated with 14964; ion correlated with 15365; ion correlated with 17473; ion correlated with 14569; ion correlated with 13835; ion correlated with 11893; ion correlated with 11650; ion correlated with 8409; ion correlated with 1614…	0.071	FALSE	Unknown	Unknown	Unknown	Unknown	4.37	HFDold-3_red_nega	155.22174:821 156.22509:206 157.22845:125					115.594	260.875	740.5	447.344	735.219	699.5	351.688	2.25683	6.40606	3.86996	6.36037	6.05137	3.04244
375	28.448	155.251	Unknown	[M-H]-	ion correlated with 13091; ion correlated with 19150; ion correlated with 17473; ion correlated with 11893; ion correlated with 9906; ion correlated with 13585; ion correlated with 15700; ion correlated with 16826; ion correlated with 13203; ion correlated with 13599; ion correlated with 17011; ion correlated with 18596; ion correlated with 13002; ion correlated with 14363; ion correlated with 14…	0.214	FALSE	Unknown	Unknown	Unknown	Unknown	3.72	GOP ext-3_red_nega	155.25052:774 156.25387:181 157.25723:89					145.312	190.031	567.781	426.938	685.75	621.375	355.594	1.30774	3.90731	2.93806	4.71914	4.27613	2.4471
376	28.43	155.287	Unknown	[M-H]-	ion correlated with 377; ion correlated with 11293; ion correlated with 13711; ion correlated with 15075; ion correlated with 17003; ion correlated with 17126; ion correlated with 18151; ion correlated with 18947; ion correlated with 19011; ion correlated with 14128; ion correlated with 10737; ion correlated with 14696; ion correlated with 15161; ion correlated with 16201; ion correlated with 166…	0.071	FALSE	Unknown	Unknown	Unknown	Unknown	3.12	6S-3_blue_nega	155.28651:662 156.28986:307 157.29322:135					91.5625	201.125	612.656	333.312	617.375	615.312	250.438	2.19659	6.69113	3.64027	6.74266	6.72014	2.73515
377	28.375	155.355	Unknown	[M-H]-	ion correlated with 18151; ion correlated with 14696; ion correlated with 16201; ion correlated with 16635; ion correlated with 17952; ion correlated with 17696; ion correlated with 19150; ion correlated with 18838; ion correlated with 14544; ion correlated with 17941; ion correlated with 18756; ion correlated with 9906; ion correlated with 18982; ion correlated with 19102; ion correlated with 90…	0.071	FALSE	Unknown	Unknown	Unknown	Unknown	3.41	HFDold-2_blue_nega	155.35489:637 156.35824:210 157.3616:149					100.938	136.531	591.062	300.219	545.375	583.344	331.688	1.35263	5.85573	2.9743	5.4031	5.77926	3.28607
378	28.486	155.373	Unknown	[M-H]-	ion correlated with 16147; ion correlated with 16228; ion correlated with 17947; ion correlated with 13601; ion correlated with 17343; ion correlated with 376; ion correlated with 11291; ion correlated with 13788; ion correlated with 15076; ion correlated with 15617; ion correlated with 15650; ion correlated with 15801; ion correlated with 18850; ion correlated with 19126; ion correlated with 192…	0.071	FALSE	Unknown	Unknown	Unknown	Unknown	3.9	6S-3_blue_nega	155.37288:596 156.37623:95 157.37959:50					146.125	176.062	578.281	340.969	581.062	530.969	266.156	1.20488	3.95744	2.3334	3.97648	3.63366	1.82143
379	28.423	155.488	Unknown	[M-H]-	ion correlated with 11905; ion correlated with 13023; ion correlated with 16737; ion correlated with 17011; ion correlated with 17936; ion correlated with 11088; ion correlated with 15984; ion correlated with 16833; ion correlated with 17665; ion correlated with 19257; ion correlated with 19700; ion correlated with 17947; ion correlated with 18645; ion correlated with 19357; ion correlated with 1…	0.071	FALSE	Unknown	Unknown	Unknown	Unknown	3.88	HFDold-3_red_nega	155.48808:694 156.49143:311 157.49479:44					62.6875	174.406	602.5	297.406	522.562	374.25	248.938	2.78215	9.61117	4.74427	8.33599	5.97009	3.97109
380	1.413	155.874	Unknown	[M-H]-		0.214	FALSE	Unknown	Unknown	Unknown	Unknown	4.97	6S-3_red_nega	155.87361:1620 156.87696:12 157.88032:2997					1203.38	491.469	390.812	364.969	989.156	1392.94	368.75	0.408409	0.324764	0.303288	0.821985	1.15753	0.30643
381	1.573	155.906	Unknown	[M-C6H10O5-H]-	ion correlated with 391; ion correlated with 951; ion correlated with 18196; ion correlated with 18369; ion correlated with 11497; ion correlated with 13689; ion correlated with 17052; ion correlated with 18048; adduct linked to 4146_[M+C2H3N+Na-2H]-	0.071	FALSE	Unknown	Unknown	Unknown	Unknown	14.1	GOP ext-1_nega	155.90596:3664 156.90931:43 157.91267:4098					158.688	85.4062	129.344	1873.81	125.125	90.625	218.281	0.538204	0.815085	11.8082	0.788499	0.571091	1.37554
382	1.537	156.065	Unknown	[M-H2O-H]-	adduct linked to 4550_[2M+FA-H]-	0.143	FALSE	Unknown	Unknown	Unknown	Unknown	3.76	6S-3_blue_nega	156.06476:1021 157.06811:1215 158.07147:2079					135.094	491.031	344.969	288.094	215.25	847.031	500.75	3.63474	2.55355	2.13255	1.59334	6.26995	3.70669
383	1.634	156.093	Unknown	[M-H]-	ion correlated with 1756; adduct linked to 2894_[2M-H]-; adduct linked to 3727_[2M+FA-H]-	0.071	FALSE	Unknown	Unknown	Unknown	Unknown	4.42	6P-1_blue_nega	156.09349:1006 157.09684:1062 158.1002:1377					62.6562	284.875	205.938	200.906	227.281	237.188	656.531	4.54663	3.28678	3.20648	3.62743	3.78554	10.4783
384	1.573	156.997	Unknown	[M-H]-		0.143	FALSE	Unknown	Unknown	Unknown	Unknown	3.49	6S-3_red_nega	156.99689:1580 158.00024:68 159.0036:1969					117.25	745.656	285.781	385.625	470.75	917.094	147.406	6.35954	2.43737	3.28891	4.01493	7.8217	1.2572
385	1.545	157.048	Unknown	[M-H]-		0.143	FALSE	Unknown	Unknown	Unknown	Unknown	2.48	6S-3_red_nega	157.04755:1332 158.0509:1033 159.05426:2196					562.844	1146.22	715	596.719	888.812	1328.72	765.969	2.03648	1.27033	1.06019	1.57915	2.36072	1.36089
386	1.519	157.087	Unknown	[M-H]-	adduct linked to 2945_[2M-H]-; adduct linked to 3756_[2M+FA-H]-	0.071	FALSE	Unknown	Unknown	Unknown	Unknown	1.61	6S-3_blue_nega	157.08736:862 158.09071:900 159.09407:1698					404.312	684.938	490.812	308.469	445.406	766.156	557.375	1.69408	1.21394	0.762946	1.10164	1.89496	1.37857
387	4.732	157.124	w/o MS2:FA 9:0	[M-H]-		0.143	FALSE	C9H18O2	FA	FBUKVWPVBMHYJY-UHFFFAOYSA-N	O=C(O)CCCCCCCC	4.72	Blank MeOH_3_nega	157.12355:659 158.1269:115 159.13026:151					637.938	448.594	371.438	247.656	175.531	337.562	232.156	0.703194	0.582247	0.388214	0.275154	0.529147	0.363917
388	1.435	157.131	Unknown	[M-H]-		0.071	FALSE	Unknown	Unknown	Unknown	Unknown	3.53	NDold-3_red_nega	157.13078:579 158.13413:146 159.13749:106					78.8125	398.406	198.188	320.75	199.781	569.5	195.688	5.05511	2.51467	4.06979	2.53489	7.22601	2.48295
389	6.577	157.863	Unknown	[M-H]-		0.429	FALSE	Unknown	Unknown	Unknown	Unknown	6.71	HFDold-3_red_nega	157.86284:4316 158.86619:1268 159.86955:2554					1200.66	2649.94	3514.06	2053.22	3425.09	1990.41	2117.62	2.20707	2.92678	1.71008	2.85268	1.65777	1.76372
390	6.343	157.863	Unknown	[M-H]-		0.286	FALSE	Unknown	Unknown	Unknown	Unknown	10.08	6P-2_blue_nega	157.86284:4288 158.86619:200 159.86955:3834					1265.25	2627.09	3141	1752.72	3158.09	1695.97	2157.25	2.07634	2.48251	1.38527	2.49602	1.34042	1.705
391	1.535	157.902	Unknown	[M-H]-	ion correlated with 15822; ion correlated with 15344; ion correlated with 18196; ion correlated with 10985; ion correlated with 381; ion correlated with 13689; ion correlated with 17052; ion correlated with 18048; similar chromatogram in higher mz_575; similar chromatogram in higher mz_5406; similar chromatogram in higher mz_9394	0.071	FALSE	Unknown	Unknown	Unknown	Unknown	12.12	GOP ext-1_nega	157.90248:3136 158.90583:36 159.90919:860					163.625	26.3438	44.8438	1602.56	70.2188	69.3125	223.906	0.161001	0.274064	9.79412	0.429144	0.423606	1.36841
392	1.828	158.012	Unknown	[M-H]-		0.143	FALSE	Unknown	Unknown	Unknown	Unknown	7.93	6P-2_blue_nega	158.01164:2398 159.01499:4364 160.01835:836					79.6562	278.469	463.875	429.625	742.625	879.594	1258.81	3.49588	5.82346	5.39349	9.32287	11.0424	15.8031
393	1.831	158.059	Unknown	[M-H]-	ion correlated with 611	0.143	FALSE	Unknown	Unknown	Unknown	Unknown	6.72	6P-1_blue_nega	158.05853:1968 159.06188:4082 160.06524:3326					81	147.781	156.469	709.812	238.188	154.406	1102.72	1.82446	1.93171	8.76312	2.94059	1.90625	13.6138
394	1.566	158.081	Unknown	[M-H]-		0.214	FALSE	Unknown	Unknown	Unknown	Unknown	5.13	NDold-3_red_nega	158.08061:1364 159.08396:1442 160.08732:327					148.531	1030.12	711.969	521.062	582.875	1222.34	842	6.93541	4.79339	3.5081	3.92426	8.22954	5.66884
395	1.597	158.113	Unknown	[M-H]-	ion correlated with 18741; ion correlated with 261; ion correlated with 426	0.071	FALSE	Unknown	Unknown	Unknown	Unknown	3.73	6P-1_blue_nega	158.11299:891 159.11634:1169 160.1197:1307					81.875	119.469	126.5	210.688	157.719	238.469	563.719	1.45916	1.54504	2.57328	1.92634	2.9126	6.88511
396	28.466	158.975	w/o MS2:RIKEN N-VS1 ID-104 from Mouse_Macrophage_WT_N_F1	[M+FA-H]-	ion correlated with 18310; ion correlated with 18006; ion correlated with 4830; ion correlated with 8645; adduct linked to 31_[M-H]-; similar chromatogram in higher mz_20348	0.214	FALSE		Unknown			4.15	6P-2_blue_nega	158.97504:1647 159.97839:281 160.98175:130					303.875	415.125	663.156	502.688	901.719	916.812	839.969	1.3661	2.18233	1.65426	2.9674	3.01707	2.76419
397	1.573	158.979	w/o MS2:RIKEN N-VS1 ID-111 from Mouse_Muscle_WT_CTX5_Ctr	[M-H]-	similar chromatogram in higher mz_984	0.714	FALSE		Unknown			10.01	NDold-3_red_nega	158.97868:3947 159.98203:829 160.98539:670					628.281	3332.84	3743.84	1872.78	3526.06	2951.28	1526.69	5.3047	5.95887	2.9808	5.61224	4.69739	2.42994
398	1.812	159.008	Unknown	[M-H]-		0.071	FALSE	Unknown	Unknown	Unknown	Unknown	7.05	6P-2_blue_nega	159.00781:2528 160.01116:471 161.01452:214					84.9688	409.531	448.312	1961.75	1201.06	934.594	2831.72	4.81979	5.2762	23.0879	14.1353	10.9993	33.3266
399	1.682	159.011	Unknown	[M-H]-		0.143	FALSE	Unknown	Unknown	Unknown	Unknown	15.82	GOP ext-1_nega	159.01106:6134 160.01441:884 161.01777:953					172.875	488.531	259.656	3377.12	392.125	417.938	2982.31	2.82592	1.50199	19.5351	2.26826	2.41757	17.2513
400	1.831	159.058	Unknown	[M-H]-	ion correlated with 109; ion correlated with 611	0.143	FALSE	Unknown	Unknown	Unknown	Unknown	7.5	6P-1_blue_nega	159.05841:2969 160.06176:2797 161.06512:1858					351.531	461.406	497.688	1475.22	448.688	641.719	1780.22	1.31256	1.41577	4.19655	1.27638	1.8255	5.06418
401	1.563	159.066	Unknown	[M+FA-H]-	adduct linked to 220_[M+Na-2H]-	0.571	FALSE	Unknown	Unknown	Unknown	Unknown	3.77	6S-3_blue_nega	159.06607:2431 160.06942:882 161.07278:1127					645.719	1623.44	957.375	973.25	1490.31	2026.12	1201.03	2.51416	1.48265	1.50724	2.30799	3.13778	1.85999
402	28.321	159.081	Unknown	[M-H]-		0.071	FALSE	Unknown	Unknown	Unknown	Unknown	1.86	6S-3_blue_nega	159.08064:820 160.08399:592 161.08735:86					229.125	1009.34	580.594	482.625	707.438	1172.19	610.062	4.40521	2.53396	2.10638	3.08756	5.11593	2.66258
403	1.634	159.102	Unknown	[M-H]-	ion correlated with 548	0.071	FALSE	Unknown	Unknown	Unknown	Unknown	8.48	6P-1_blue_nega	159.10211:1659 160.10546:3762 161.10882:1279					233.5	450.5	241.344	563.562	361.906	349.5	937.188	1.92934	1.03359	2.41354	1.54992	1.49679	4.01365
404	6.362	159.857	Unknown	[M-H]-	adduct linked to 585_[M+Na-2H]-	0.143	FALSE	Unknown	Unknown	Unknown	Unknown	10.94	6P-2_blue_nega	159.85738:3200 160.86073:4936 161.86409:1197					793.406	1426.44	1988.81	975	1656.72	896.062	1608.34	1.79787	2.50668	1.22888	2.08811	1.12939	2.02714
405	6.606	159.861	Unknown	[M-H]-		0.143	FALSE	Unknown	Unknown	Unknown	Unknown	7.43	HFDold-3_red_nega	159.86104:2859 160.86439:2565 161.86775:1189					749.938	1791.88	2175.19	1212.34	1884.91	1314.44	1276.84	2.38937	2.90049	1.61659	2.51342	1.75273	1.7026
406	1.502	159.901	Unknown	[M-H]-	ion correlated with 15822; ion correlated with 15823; ion correlated with 391; ion correlated with 16628; ion correlated with 19347	0.071	FALSE	Unknown	Unknown	Unknown	Unknown	3.97	GOP ext-1_nega	159.90074:765 160.90409:41 161.90745:145					37.3125	35.6875	57.5625	407.562	36.125	52.625	87.9688	0.956449	1.54271	10.9229	0.968174	1.41039	2.35762
407	1.52	160.04	Unknown	[M-H]-	adduct linked to 733_[M+FA-H]-	0.571	FALSE	Unknown	Unknown	Unknown	Unknown	7.95	6P-2_blue_nega	160.03999:2195 161.04334:2143 162.0467:4354					206.031	1605.88	750.594	446.844	1049.75	2061.22	1131.69	7.79433	3.64311	2.16882	5.0951	10.0044	5.4928
408	1.854	160.072	Unknown	[M+FA-H]-	ion correlated with 986; ion correlated with 279; ion correlated with 425; ion correlated with 735; ion correlated with 2277; adduct linked to 109_[M-H]-	0.071	FALSE	Unknown	Unknown	Unknown	Unknown	7.66	6P-1_blue_nega	160.07239:1657 161.07574:1088 162.0791:2235					116.906	136.531	151.844	193.406	82.125	169.969	959.625	1.16787	1.29885	1.65437	0.702486	1.45389	8.2085
409	1.561	160.091	Unknown	[M-H]-	ion correlated with 1458; ion correlated with 549; ion correlated with 165; ion correlated with 240; ion correlated with 250; ion correlated with 421; ion correlated with 599; ion correlated with 1556; ion correlated with 310; ion correlated with 1; ion correlated with 3; ion correlated with 123; ion correlated with 130; ion correlated with 196; ion correlated with 571; ion correlated with 588; i…	0.071	FALSE	Unknown	Unknown	Unknown	Unknown	15.18	6P-1_blue_nega	160.09065:3200 161.094:2258 162.09736:6248					84.0312	193.875	136.438	198.344	194.156	464.875	1787.69	2.30718	1.62365	2.36036	2.31052	5.53217	21.2741
410	1.046	160.841	Unknown	[M-H]-	ion correlated with 427	0.214	FALSE	Unknown	Unknown	Unknown	Unknown	16.62	6G-3_blue_nega	160.84103:13101 161.84438:382 162.84774:11949					10113.5	11571.6	11820.9	6068.84	12468.7	12652.3	6499	1.14418	1.16883	0.600074	1.23288	1.25103	0.642606
411	1.122	160.841	Unknown	[M-H]-	ion correlated with 432	0.357	FALSE	Unknown	Unknown	Unknown	Unknown	30.49	6S-3_red_nega	160.84103:12496 161.84438:973 162.84774:12631					10113.5	11571.6	11669.8	5397.03	12508.9	11459.4	6203.88	1.14418	1.15389	0.533646	1.23685	1.13308	0.613425
412	0.936	160.841	Unknown	[M-H]-		0.071	FALSE	Unknown	Unknown	Unknown	Unknown	3.09	NDold-3_red_nega	160.84103:11672 161.84438:807 162.84774:11864					11871.6	11546.4	11873.6	5749.16	11587.2	12077.6	6484.41	0.972613	1.00017	0.48428	0.976046	1.01735	0.546213
413	1.235	160.841	Unknown	[M-H]-		0.143	FALSE	Unknown	Unknown	Unknown	Unknown	29.4	Blank MeOH_3_nega	160.84103:10441 161.84438:204 162.84774:13147					9970.38	9581.56	11071.4	5405.38	9560.44	10019.5	6203.88	0.961003	1.11043	0.542144	0.958884	1.00493	0.622231
414	8.012	160.841	Unknown	[M-H]-		0.071	FALSE	Unknown	Unknown	Unknown	Unknown	2.41	GOP ext-3_red_nega	160.84103:9137 161.84438:361 162.84774:7926					9478.25	7554.72	8013.88	4571.56	8655.62	9372.03	4488.38	0.797058	0.845502	0.482321	0.913209	0.988793	0.473545
415	1.923	160.841	Unknown	[M-H]-		0.286	FALSE	Unknown	Unknown	Unknown	Unknown	20.18	Blank MeOH_3_nega	160.84103:9301 161.84438:165 162.84774:11000					8883.12	3291.94	6063.78	2384.69	6365.41	3097.16	2910.5	0.370583	0.682618	0.268451	0.716573	0.348656	0.327644
416	2.118	160.841	Unknown	[M-H]-	ion correlated with 430	0.357	FALSE	Unknown	Unknown	Unknown	Unknown	16.78	6P-2_blue_nega	160.84103:8028 161.84438:190 162.84774:7281					9444.56	6225	7422.78	3288.81	7081.94	6291.72	4020.91	0.659109	0.785932	0.348223	0.749843	0.666174	0.425738
417	18.219	160.841	Unknown	[M-H]-		0.071	FALSE	Unknown	Unknown	Unknown	Unknown	5.83	6P-2_blue_nega	160.84103:2691 161.84438:23 162.84774:2707					1286	1059.03	1668.84	720.969	2286.22	1990.34	1358.81	0.823508	1.2977	0.560629	1.77778	1.5477	1.05662
418	28.421	160.841	Unknown	[M-H]-	ion correlated with 10297; ion correlated with 14299; ion correlated with 10349; ion correlated with 15494; ion correlated with 11197; ion correlated with 11560; ion correlated with 8460; ion correlated with 7754; ion correlated with 11327; ion correlated with 10591; ion correlated with 10709; ion correlated with 12440; ion correlated with 11475; ion correlated with 11630; ion correlated with 783…	0.214	FALSE	Unknown	Unknown	Unknown	Unknown	2.74	HFDold-3_red_nega	160.84103:1165 161.84438:150 162.84774:880					318.312	417.969	1066.41	596.688	972.688	893.5	396.812	1.31308	3.35019	1.87453	3.05576	2.80699	1.24661
419	1.892	160.873	Unknown	[M-H]-		0.071	FALSE	Unknown	Unknown	Unknown	Unknown	8.03	GOP ext-1_nega	160.87344:1380 161.87679:21 162.88015:1141					811.938	294.719	483.062	880.031	622.156	302.688	372.562	0.362982	0.59495	1.08387	0.766261	0.372797	0.458856
420	1.875	161.053	Unknown	[M+FA-H]-	ion correlated with 1123; adduct linked to 233_[M+Na-2H]-	0.071	FALSE	Unknown	Unknown	Unknown	Unknown	3.41	GOP ext-1_nega	161.05295:923 162.0563:25 163.05966:2487					96.7812	238.469	199.25	560.875	311.969	276.938	571.281	2.464	2.05877	5.79529	3.22344	2.86148	5.90281
421	1.523	161.075	Unknown	[M-H]-	ion correlated with 1458; ion correlated with 1488; ion correlated with 549; ion correlated with 165; ion correlated with 250; ion correlated with 1097; ion correlated with 1389; ion correlated with 3894; ion correlated with 310; ion correlated with 3; ion correlated with 123; ion correlated with 130; ion correlated with 409; ion correlated with 571; ion correlated with 588; ion correlated with 8…	0.071	FALSE	Unknown	Unknown	Unknown	Unknown	16.76	6P-1_blue_nega	161.07494:4376 162.07829:3925 163.08165:4818					137.781	377.469	278.375	396.125	366.031	606.406	2483.28	2.73962	2.02041	2.87503	2.65661	4.40122	18.0234
422	1.634	161.115	Unknown	[M-H]-		0.071	FALSE	Unknown	Unknown	Unknown	Unknown	4.57	6P-1_blue_nega	161.11525:560 162.1186:1042 163.12196:788					50.4375	93.0625	39.6562	94.9688	90.3438	97.625	334.781	1.84511	0.786245	1.8829	1.7912	1.93556	6.63755
423	1.549	162.052	Unknown	[M-H2O-H]-	ion correlated with 1456; adduct linked to 3751_[2M-H]-; adduct linked to 574_[M-H]-	0.643	FALSE	Unknown	Unknown	Unknown	Unknown	9.87	6S-3_red_nega	162.05186:3010 163.05521:1633 164.05857:16624					118.156	1935.94	845.656	429.062	1194.81	2751.28	1936	16.3846	7.1571	3.63131	10.1121	23.2851	16.3851
424	1.604	162.078	Unknown	[M+Na-2H]-	adduct linked to 612_[M+FA-H]-	0.071	FALSE	Unknown	Unknown	Unknown	Unknown	3.94	GOP ext-3_red_nega	162.07759:782 163.08094:619 164.0843:5304					93.0312	333.5	132.469	452.094	339.688	834.688	1607.12	3.58482	1.42392	4.85959	3.65133	8.97212	17.2751
425	1.837	162.088	Unknown	[M+Na-2H]-	ion correlated with 986; ion correlated with 279; ion correlated with 735; ion correlated with 408; adduct linked to 715_[M+C2H3N+Na-2H]-	0.071	FALSE	Unknown	Unknown	Unknown	Unknown	9.53	6P-1_blue_nega	162.08797:1804 163.09132:494 164.09468:22738					76.6875	187.281	103.25	200.875	124	143.312	976.312	2.44214	1.34637	2.6194	1.61695	1.86879	12.7311
426	1.597	162.103	Unknown	[M+FA-H]-	ion correlated with 261; ion correlated with 395; adduct linked to 118_[M-H]-	0.071	FALSE	Unknown	Unknown	Unknown	Unknown	8.24	6P-1_blue_nega	162.10268:1016 163.10603:1346 164.10939:39711					40.4375	167.594	100.625	273.75	166.844	331.969	677.375	4.14451	2.48841	6.76971	4.12597	8.20943	16.7512
427	1.035	162.836	Unknown	[M-H]-	ion correlated with 410	0.214	FALSE	Unknown	Unknown	Unknown	Unknown	24.64	6S-3_red_nega	162.83582:12092 163.83917:807 164.84253:3555					9699.97	11056.4	11491.8	5321.03	11103.2	11390.9	6017.59	1.13984	1.18472	0.548562	1.14467	1.17433	0.620372
428	3.888	162.836	Unknown	[M-H]-		0.071	FALSE	Unknown	Unknown	Unknown	Unknown	2.65	6P-2_blue_nega	162.83582:10589 163.83917:301 164.84253:4875					10401.1	9341.91	10263.4	4496.41	9790.94	10282.4	5303.78	0.898168	0.986762	0.432303	0.94134	0.988592	0.509927
429	5.556	162.836	Unknown	[M-H]-		0.071	FALSE	Unknown	Unknown	Unknown	Unknown	2.79	6S-3_blue_nega	162.83582:9839 163.83917:34 164.84253:3094					10080.4	9680.25	9913.44	4572.62	9185.59	9594.56	4733.81	0.960304	0.983436	0.453615	0.911232	0.951803	0.469605
430	2.092	162.836	Unknown	[M-H]-	ion correlated with 416	0.143	FALSE	Unknown	Unknown	Unknown	Unknown	23.42	6P-2_blue_nega	162.83582:7484 163.83917:132 164.84253:2660					9239.47	5274.06	6775.12	2677.72	6628.66	5772.25	3746.28	0.570819	0.733281	0.289813	0.717428	0.624738	0.405465
431	10.346	162.836	Unknown	[M-H]-		0.071	FALSE	Unknown	Unknown	Unknown	Unknown	2.71	6S-3_blue_nega	162.83582:5793 163.83917:111 164.84253:3762					5684.06	5288.91	4675.19	2630.66	4984.09	5824.81	2647.69	0.93048	0.822508	0.462813	0.876854	1.02476	0.465809
432	1.157	162.839	Unknown	[M-H]-	ion correlated with 411	0.357	FALSE	Unknown	Unknown	Unknown	Unknown	15.02	6G-3_blue_nega	162.83949:11502 163.84284:131 164.8462:3434					9883.97	10575.7	10511.5	5173.03	10885	11599.2	5862.75	1.06999	1.06349	0.523376	1.10128	1.17353	0.593157
433	1.977	162.839	Unknown	[M-H]-		0.143	FALSE	Unknown	Unknown	Unknown	Unknown	12.64	6G-1_red_nega	162.83949:6110 163.84284:92 164.8462:2811					8285.03	4465.19	5694.25	2378.47	5659.91	4726.78	2796.94	0.538946	0.687294	0.28708	0.683148	0.570521	0.337589
434	1.686	162.839	Unknown	[M-H]-		0.071	FALSE	Unknown	Unknown	Unknown	Unknown	9.46	HFDold-2_blue_nega	162.83949:4533 163.84284:8 164.8462:1553					129.719	818.281	3301.69	1757.56	1862.59	769.906	563.438	6.30812	25.4527	13.549	14.3587	5.9352	4.34353
435	28.413	162.843	Unknown	[M-H]-	ion correlated with 11144; ion correlated with 8770	0.071	FALSE	Unknown	Unknown	Unknown	Unknown	2.2	6S-3_blue_nega	162.84319:878 163.84654:112 164.8499:523					329.375	341.25	685.5	379.812	896.938	815.312	353.406	1.03605	2.08121	1.15313	2.72315	2.47533	1.07296
436	1.909	162.868	Unknown	[M-H]-		0.071	FALSE	Unknown	Unknown	Unknown	Unknown	6.77	GOP ext-1_nega	162.86824:1148 163.87159:31 164.87495:559					907	359.156	601.125	769.625	617.938	241.25	317.031	0.395983	0.662762	0.848539	0.681298	0.265987	0.349538
437	1.452	162.872	Unknown	[M-H]-		0.071	FALSE	Unknown	Unknown	Unknown	Unknown	7.34	GOP ext-1_nega	162.87193:956 163.87528:104 164.87864:1001					36.6562	41.5312	98.5312	840.156	30.9062	28.0312	84.8125	1.13299	2.68798	22.9199	0.843137	0.764706	2.31373
438	5.62	162.98	Unknown	[M-H]-	ion correlated with 1410	0.143	FALSE	Unknown	Unknown	Unknown	Unknown	10.33	6S-3_red_nega	162.97955:7645 163.9829:341 164.98626:58					6791.06	5187.22	4191.66	2994.75	5643.59	7481.16	3281.81	0.76383	0.617231	0.440984	0.831033	1.10162	0.483255
439	1.243	162.98	Unknown	[M-H]-	ion correlated with 1408	0.357	FALSE	Unknown	Unknown	Unknown	Unknown	10.19	6P-2_blue_nega	162.97955:9251 163.9829:87 164.98626:315					5380.47	7038.62	5954.12	3785.56	7953.56	8394.78	4630.31	1.30818	1.10662	0.703575	1.47823	1.56023	0.860578
440	1.93	162.983	Unknown	[M-H]-	adduct linked to 757_[M+FA-H]-	0.857	FALSE	Unknown	Unknown	Unknown	Unknown	14.3	6P-2_blue_nega	162.98325:11303 163.9866:441 164.98996:650					8054.31	9270.47	6969	4883.88	10214	9502.69	5685.78	1.15099	0.865251	0.606368	1.26814	1.17983	0.70593
441	1.645	162.983	Unknown	[M-H]-	adduct linked to 758_[M+FA-H]-	0.071	FALSE	Unknown	Unknown	Unknown	Unknown	11.85	6G-1_red_nega	162.98325:7953 163.9866:285 164.98996:230					2180.41	3471.22	3140.47	2052.31	5911.19	3902.25	2799.25	1.59201	1.44031	0.941252	2.71105	1.78969	1.28382
442	5.707	162.983	Unknown	[M-H]-	ion correlated with 1734	0.071	FALSE	Unknown	Unknown	Unknown	Unknown	7.43	6G-1_red_nega	162.98325:6346 163.9866:461 164.98996:217					6709.59	5277.31	4336.81	2589.03	6378.41	6561.72	3137.12	0.786532	0.64636	0.38587	0.95064	0.977961	0.467558
443	1.12	162.983	Unknown	[M-H]-		0.071	FALSE	Unknown	Unknown	Unknown	Unknown	1.35	HFDold-2_blue_nega	162.98325:5735 163.9866:387 164.98996:211					5176.12	7120.72	6109.91	3761.09	8313.88	8357.44	4195.41	1.37569	1.1804	0.726623	1.6062	1.61461	0.81053
444	1.908	163.016	Unknown	[M-H2O-H]-	ion correlated with 233; ion correlated with 192; ion correlated with 615; adduct linked to 581_[M-H]-	0.214	FALSE	Unknown	Unknown	Unknown	Unknown	9.08	GOP ext-1_nega	163.01569:10226 164.01904:281 165.0224:567					800.781	906.781	689.188	5552.53	953.156	871.375	2913.91	1.13237	0.860644	6.93389	1.19028	1.08816	3.63883
445	1.931	163.035	Unknown	[M-H]-		0.214	FALSE	Unknown	Unknown	Unknown	Unknown	2.49	NDold-3_red_nega	163.03485:1168 164.0382:342 165.04156:499					636.719	1125.19	810.219	1239.75	1112.91	1263.47	872	1.76717	1.27249	1.94709	1.74788	1.98434	1.36952
446	1.59	163.039	Unknown	[M+C2H3N+Na-2H]-	adduct linked to 144_[M+Na-2H]-	0.071	FALSE	Unknown	Unknown	Unknown	Unknown	4.64	6S-3_blue_nega	163.03854:1785 164.04189:2073 165.04525:626					264.625	1416.59	637.188	693	891.188	1649.19	849.281	5.35321	2.40789	2.6188	3.36774	6.23217	3.20938
447	1.545	164.069	Unknown	[M+FA-H]-	ion correlated with 574; ion correlated with 117; ion correlated with 220; adduct linked to 122_[M-H]-	0.714	FALSE	Unknown	Unknown	Unknown	Unknown	44.99	6S-3_blue_nega	164.06891:19915 165.07226:2675 166.07562:1697					127.25	15318.5	4842.97	3295.78	3728.62	17530.5	5477.81	120.381	38.0587	25.9	29.3016	137.764	43.0476
448	1.87	164.073	Unknown	[M-H]-		0.643	FALSE	Unknown	Unknown	Unknown	Unknown	28.5	6S-3_blue_nega	164.0726:11422 165.07595:1142 166.07931:512					256.906	10504	3265.91	2417.94	2965.28	9760.84	2569.81	40.8864	12.7124	9.41175	11.5423	37.9938	10.0029
449	1.597	164.101	Unknown	[M-H2O-H]-	ion correlated with 1389; ion correlated with 177; ion correlated with 123; ion correlated with 130; ion correlated with 118; ion correlated with 170; ion correlated with 222; ion correlated with 2885; adduct linked to 950_[M+FA-H]-; adduct linked to 3803_[2M-H]-	0.071	FALSE	Unknown	Unknown	Unknown	Unknown	109.15	6P-1_blue_nega	164.10136:24729 165.10471:3252 166.10807:2141					44.75	1657.72	530.25	911.875	393.812	1783.16	12795.2	37.044	11.8492	20.3771	8.80028	39.8471	285.926
450	1.823	164.101	Unknown	[M-H]-		0.143	FALSE	Unknown	Unknown	Unknown	Unknown	44.11	6P-1_blue_nega	164.10136:19141 165.10471:3105 166.10807:526					94.0938	1046.81	381.219	714.5	281.469	957.656	9835.12	11.1252	4.05148	7.59349	2.99136	10.1777	104.525
451	0.953	164.832	Unknown	[M-H]-		0.071	FALSE	Unknown	Unknown	Unknown	Unknown	2.57	6S-3_blue_nega	164.83176:3620 165.83511:89 166.83847:236					3309.91	3423.66	3061.09	1693.56	3452.16	3360.19	1947.53	1.03437	0.924828	0.511665	1.04298	1.01519	0.588395
452	1.102	164.835	Unknown	[M-H]-		0.071	FALSE	Unknown	Unknown	Unknown	Unknown	3.94	NDold-3_red_nega	164.83546:3935 165.83881:256 166.84217:565					3379.69	3723.38	3699.38	1955.62	3520.56	3813.28	1911.03	1.10169	1.09459	0.578641	1.04168	1.12829	0.565446
453	1.203	164.835	Unknown	[M-H]-		0.071	FALSE	Unknown	Unknown	Unknown	Unknown	12.94	HFDold-2_blue_nega	164.83546:3752 165.83881:8 166.84217:1114					3106.59	3050.72	3693.09	1951.41	3514.66	3399.19	2006.59	0.982014	1.18879	0.62815	1.13135	1.09418	0.645914
454	1.387	164.835	Unknown	[M-H]-		0.071	FALSE	Unknown	Unknown	Unknown	Unknown	13.03	GOP ext-3_red_nega	164.83546:2677 165.83881:170 166.84217:195					86.4375	363.031	1197.62	1350.47	762.312	657.5	590.969	4.19993	13.8554	15.6236	8.81923	7.60665	6.83695
455	2.007	164.835	Unknown	[M-H]-		0.071	FALSE	Unknown	Unknown	Unknown	Unknown	10.48	Blank MeOH_2_nega	164.83546:2653 165.83881:250 166.84217:459					2585.53	1237.03	2425.34	1028.88	1782.06	1872.44	1237.84	0.478444	0.938045	0.397936	0.689244	0.724198	0.478758
456	1.911	164.98	Unknown	[M-H]-	ion correlated with 2689; ion correlated with 2688; ion correlated with 3982	0.071	FALSE	Unknown	Unknown	Unknown	Unknown	7.41	Blank MeOH_3_nega	164.98009:2031 165.98344:195 166.9868:326					1770	436	477.594	309.031	588.5	472.531	359.5	0.246328	0.269827	0.174594	0.332486	0.266967	0.203107
457	8.591	165.039	Unknown	[M-H]-	ion correlated with 7410; ion correlated with 7409	0.143	FALSE	Unknown	Unknown	Unknown	Unknown	10.56	Blank MeOH_3_nega	165.03944:16086 166.04279:3511 167.04615:1989					15076	832.375	563.938	363	544.875	693.438	415.062	0.0552119	0.0374063	0.024078	0.0361419	0.0459961	0.0275313
458	39.141	165.039	Unknown	[M-H]-	ion correlated with 1029; ion correlated with 2414	0.143	FALSE	Unknown	Unknown	Unknown	Unknown	5.04	Blank MeOH_3_nega	165.03944:12175 166.04279:4363 167.04615:1912					12151.8	3375.94	2593	911.625	1180.66	1370.72	1405.59	0.277813	0.213384	0.0750197	0.0971589	0.1128	0.115669
459	20.494	165.039	Unknown	[M+FA-H]-	adduct linked to 1022_[2M-H]-	0.857	FALSE	Unknown	Unknown	Unknown	Unknown	10.48	Blank MeOH_3_nega	165.03944:50708 166.04279:10423 167.04615:5730					45931.4	4233.09	2922.31	1014.81	1545.97	2346.41	1342.31	0.0921612	0.0636234	0.0220941	0.0336582	0.051085	0.0292243
460	29.996	165.039	Unknown	[M+FA-H]-	ion correlated with 853; adduct linked to 1019_[2M-H]-	0.571	FALSE	Unknown	Unknown	Unknown	Unknown	8.62	Blank MeOH_3_nega	165.03944:27240 166.04279:4371 167.04615:2848					26950.5	2990.03	2934.44	968.906	1422.25	1601.19	918.094	0.110945	0.108883	0.0359514	0.0527727	0.0594122	0.034066
461	38.936	165.039	Unknown	[M-H]-	ion correlated with 2417	0.071	FALSE	Unknown	Unknown	Unknown	Unknown	3.29	Blank MeOH_3_nega	165.03944:7815 166.04279:2474 167.04615:1076					8567.44	1966.22	1551.03	483.469	484.844	632.969	560.219	0.229499	0.181038	0.056431	0.0565915	0.0738808	0.0653893
462	38.623	165.039	Unknown	[M+FA-H]-	ion correlated with 1031; adduct linked to 1031_[2M-H]-	0.143	FALSE	Unknown	Unknown	Unknown	Unknown	5.66	Blank MeOH_3_nega	165.03944:11670 166.04279:2855 167.04615:1904					11151.8	3168.5	2247.44	991.344	1138.69	1656.56	1011.41	0.284124	0.201531	0.0888953	0.102108	0.148546	0.0906943
463	35.257	165.039	Unknown	[M+FA-H]-	ion correlated with 1033; ion correlated with 871; adduct linked to 1033_[2M-H]-	0.214	FALSE	Unknown	Unknown	Unknown	Unknown	5.08	Blank MeOH_3_nega	165.03944:10084 166.04279:1524 167.04615:1555					9862.5	1946.09	1376.72	521.656	784	1110.78	692.031	0.197323	0.139591	0.0528929	0.079493	0.112627	0.0701679
464	23.429	165.039	Unknown	[M+FA-H]-	ion correlated with 1023; ion correlated with 869; adduct linked to 1023_[2M-H]-	0.714	FALSE	Unknown	Unknown	Unknown	Unknown	7.14	Blank MeOH_3_nega	165.03944:26883 166.04279:7286 167.04615:2643					26285.1	2667.59	1933.41	638.875	1065.22	1618.16	828.344	0.101487	0.0735552	0.0243056	0.0405256	0.0615617	0.0315138
465	37.865	165.039	Unknown	[M+FA-H]-	ion correlated with 1037; adduct linked to 1037_[2M-H]-	0.429	FALSE	Unknown	Unknown	Unknown	Unknown	6.75	Blank MeOH_3_nega	165.03944:13511 166.04279:2315 167.04615:1128					13193.7	4281.03	2565.88	995.406	1412.22	2422.84	1345.06	0.324476	0.194478	0.0754458	0.107038	0.183637	0.101948
466	25.885	165.039	Unknown	[M+FA-H]-	ion correlated with 1024; similar chromatogram in higher mz_867; adduct linked to 1024_[2M-H]-; similar chromatogram in higher mz_19069; similar chromatogram in higher mz_2871; similar chromatogram in higher mz_17957; similar chromatogram in higher mz_1047; similar chromatogram in higher mz_17618; similar chromatogram in higher mz_890; similar chromatogram in higher mz_19611; similar chromatogram…	0.357	FALSE	Unknown	Unknown	Unknown	Unknown	5.6	Blank MeOH_3_nega	165.03944:14258 166.04279:3557 167.04615:1531					13784.4	1729.53	1270.09	576.344	851.25	957.188	655.062	0.12547	0.0921397	0.0418112	0.0617544	0.0694397	0.0475219
467	17.534	165.039	Unknown	[M+FA-H]-	ion correlated with 2860; adduct linked to 1025_[2M-H]-	0.571	FALSE	Unknown	Unknown	Unknown	Unknown	6.13	Blank MeOH_3_nega	165.03944:19408 166.04279:4366 167.04615:1721					19368.1	2246.75	1666.59	649.125	911.938	1447.91	825.438	0.116003	0.0860486	0.0335152	0.0470846	0.0747574	0.0426185
468	12.061	165.039	Unknown	[M+FA-H]-	ion correlated with 11451; ion correlated with 1020; adduct linked to 1020_[2M-H]-; similar chromatogram in higher mz_9395; similar chromatogram in higher mz_10692; similar chromatogram in higher mz_19459	0.143	FALSE	Unknown	Unknown	Unknown	Unknown	4.07	Blank MeOH_3_nega	165.03944:6441 166.04279:1065 167.04615:828					5804.12	616.125	283.5	194.062	309.406	280.188	245.5	0.106153	0.0488446	0.0334353	0.053308	0.0482739	0.0422975
469	29.55	165.039	Unknown	[M-H]-	ion correlated with 15616	0.143	FALSE	Unknown	Unknown	Unknown	Unknown	3.09	Blank MeOH_3_nega	165.03944:5856 166.04279:1378 167.04615:1017					5792	1273.44	570.594	209.188	374.031	396.406	769.719	0.219861	0.0985141	0.0361166	0.0645772	0.0684403	0.132893
470	21.391	165.039	Unknown	[M-H]-	ion correlated with 8254; ion correlated with 19067; ion correlated with 6327	0.143	FALSE	Unknown	Unknown	Unknown	Unknown	3.36	Blank MeOH_3_nega	165.03944:6168 166.04279:1474 167.04615:1584					5685.94	693.844	510.219	196.031	411.969	451.688	233.75	0.122028	0.0897334	0.0344765	0.072454	0.0794394	0.0411102
471	33.623	165.039	Unknown	[M+FA-H]-	ion correlated with 1027; adduct linked to 1027_[2M-H]-	0.5	FALSE	Unknown	Unknown	Unknown	Unknown	5.73	Blank MeOH_3_nega	165.03944:15310 166.04279:3625 167.04615:2007					14467	2847.16	1695.41	801.812	1031.97	1423.88	587	0.196804	0.117192	0.0554237	0.0713328	0.0984225	0.0405752
472	28.012	165.039	Unknown	[M+FA-H]-	ion correlated with 1035; ion correlated with 872; ion correlated with 860; adduct linked to 1035_[2M-H]-; similar chromatogram in higher mz_14075; similar chromatogram in higher mz_14086; similar chromatogram in higher mz_19301	0.714	FALSE	Unknown	Unknown	Unknown	Unknown	5.99	Blank MeOH_3_nega	165.03944:18984 166.04279:3841 167.04615:2492					18606	2992.41	1984	735.938	1303.47	1564.44	1115.72	0.16083	0.106632	0.0395537	0.0700562	0.0840823	0.0599654
473	21.753	165.039	Unknown	[M+FA-H]-	ion correlated with 2411; ion correlated with 1026; ion correlated with 19096; adduct linked to 1026_[2M-H]-	0.143	FALSE	Unknown	Unknown	Unknown	Unknown	3.39	Blank MeOH_3_nega	165.03944:5622 166.04279:1382 167.04615:519					5375.66	490.281	381.438	262.219	308.719	337.531	185.281	0.091204	0.0709565	0.0487789	0.057429	0.0627888	0.0344667
474	36.756	165.039	Unknown	[M+FA-H]-	ion correlated with 1036; ion correlated with 857; adduct linked to 1036_[2M-H]-	0.429	FALSE	Unknown	Unknown	Unknown	Unknown	5.09	Blank MeOH_3_nega	165.03944:10419 166.04279:1672 167.04615:1085					10416.5	2712.03	2004.41	644.156	949.938	1513.78	775.188	0.260359	0.192426	0.06184	0.0911955	0.145325	0.0744192
475	16.219	165.039	Unknown	[M-H]-	ion correlated with 11203; ion correlated with 2428; ion correlated with 3945	0.143	FALSE	Unknown	Unknown	Unknown	Unknown	3.29	Blank MeOH_3_nega	165.03944:5758 166.04279:784 167.04615:1489					4928.56	353.25	297.5	175.5	275.406	350.625	164.344	0.071674	0.0603624	0.0356088	0.0558796	0.0711414	0.0333452
476	18.872	165.039	Unknown	[M+FA-H]-	ion correlated with 1028; similar chromatogram in higher mz_866; adduct linked to 1028_[2M-H]-; similar chromatogram in higher mz_18054; similar chromatogram in higher mz_16419	0.143	FALSE	Unknown	Unknown	Unknown	Unknown	2.66	Blank MeOH_3_nega	165.03944:4669 166.04279:1192 167.04615:957					4433.88	449.531	476.406	195.094	360.219	424.844	226.438	0.101386	0.107447	0.0440007	0.0812424	0.0958177	0.0510699
477	18.535	165.039	Unknown	[M-H]-		0.143	FALSE	Unknown	Unknown	Unknown	Unknown	2.68	Blank MeOH_3_nega	165.03944:4806 166.04279:1111 167.04615:824					4233.72	595	414.906	194.656	265.719	361.281	281.219	0.140538	0.0980004	0.0459776	0.0627625	0.0853343	0.0664236
478	26.489	165.039	Unknown	[M-H]-	ion correlated with 20059	0.143	FALSE	Unknown	Unknown	Unknown	Unknown	2.31	Blank MeOH_3_nega	165.03944:4232 166.04279:1624 167.04615:870					4126.41	817.125	476.562	279.062	278	431.594	221.094	0.198023	0.115491	0.0676285	0.067371	0.104593	0.0535802
479	28.41	165.039	Unknown	[M-H]-		0.214	FALSE	Unknown	Unknown	Unknown	Unknown	2.68	Blank MeOH_3_nega	165.03944:5094 166.04279:1738 167.04615:1046					4848.59	1162.81	1111.78	561.219	759.375	1022.03	536.531	0.239825	0.2293	0.115749	0.156618	0.210789	0.110657
480	40.229	165.043	Unknown	[M-H]-		0.071	FALSE	Unknown	Unknown	Unknown	Unknown	3.84	Blank MeOH_2_nega	165.04315:8471 166.0465:2720 167.04986:1822					8263.62	2977.5	2352.31	955.469	1142.66	1572.53	933.781	0.360314	0.284659	0.115623	0.138275	0.190296	0.112999
481	31.851	165.043	Unknown	[M-H]-	ion correlated with 1034; ion correlated with 870; similar chromatogram in higher mz_11803	0.643	FALSE	Unknown	Unknown	Unknown	Unknown	6.71	Blank MeOH_2_nega	165.04315:18083 166.0465:3277 167.04986:2126					17811.3	3922.66	2112.16	828.75	1352.41	1625.47	886.594	0.220234	0.118585	0.0465295	0.0759298	0.0912606	0.0497771
482	37.504	165.043	Unknown	[M-H]-	ion correlated with 1039; ion correlated with 2416	0.071	FALSE	Unknown	Unknown	Unknown	Unknown	2.83	Blank MeOH_3_nega	165.04315:5130 166.0465:1520 167.04986:1126					4943.53	1402.03	880.844	261.125	486.531	470.094	308.969	0.283609	0.178181	0.0528216	0.0984178	0.0950927	0.0624996
483	26.291	165.043	Unknown	[M-H]-	ion correlated with 20060; ion correlated with 20091	0.143	FALSE	Unknown	Unknown	Unknown	Unknown	2.28	Blank MeOH_2_nega	165.04315:4248 166.0465:1258 167.04986:195					4050.31	693.75	433.656	291.031	219.562	335.906	198.031	0.171283	0.107067	0.071854	0.0542088	0.0829334	0.0488928
484	1.982	165.054	Unknown	[M+Na-2H]-	adduct linked to 2272_[2M-H]-	0.214	FALSE	Unknown	Unknown	Unknown	Unknown	2.59	6S-3_red_nega	165.05428:1897 166.05763:1134 167.06099:751					217.75	572.5	594.531	410.594	988.938	1207.09	530.875	2.62916	2.73034	1.88562	4.54162	5.54348	2.438
485	8.01	165.064	Unknown	[M-H]-		0.071	FALSE	Unknown	Unknown	Unknown	Unknown	1.72	6P-1_blue_nega	165.06448:622 166.06783:452 167.07119:156					54.0312	95.9375	214.844	238.094	121.875	132.281	375.812	1.77559	3.97629	4.40659	2.25564	2.44824	6.95547
486	28.884	165.068	Unknown	[M-H]-	ion correlated with 876; ion correlated with 1652	0.143	FALSE	Unknown	Unknown	Unknown	Unknown	12.44	6P-1_blue_nega	165.06819:5703 166.07154:1359 167.0749:720					263.844	138.188	153.375	1365.88	186	80.8438	2892.94	0.523747	0.58131	5.17683	0.704963	0.306408	10.9646
487	19.446	165.068	Unknown	[M-H]-	similar chromatogram in higher mz_9748	0.143	FALSE	Unknown	Unknown	Unknown	Unknown	4.9	6P-1_blue_nega	165.06819:2112 166.07154:408 167.0749:514					161.594	222.312	137.875	734.5	72.7188	142.562	1112.38	1.37575	0.85322	4.54535	0.45001	0.882228	6.88377
488	30.666	165.068	Unknown	[M-H]-	ion correlated with 4511; ion correlated with 14621; ion correlated with 880	0.143	FALSE	Unknown	Unknown	Unknown	Unknown	4.11	6P-1_blue_nega	165.06819:1541 166.07154:753 167.0749:699					243.469	228.469	118.062	590.125	236.406	212.156	869.438	0.93839	0.484918	2.42382	0.970992	0.87139	3.57104
489	16.737	165.072	Unknown	[M+Na-2H]-	ion correlated with 1815; ion correlated with 15861; ion correlated with 1651; ion correlated with 1376; ion correlated with 3367; ion correlated with 8321; ion correlated with 16834; ion correlated with 16950; ion correlated with 1370; ion correlated with 3043; ion correlated with 10544; ion correlated with 1378; ion correlated with 1384; ion correlated with 8269; ion correlated with 4742; ion c…	0.143	FALSE	Unknown	Unknown	Unknown	Unknown	11.35	GOP ext-1_nega	165.0719:3704 166.07525:788 167.07861:1062					143.469	97.125	83.2188	1912	188.531	96.9688	1892.34	0.676977	0.580048	13.3269	1.31409	0.675888	13.1899
490	26.966	165.072	Unknown	[M-H]-	ion correlated with 9719; ion correlated with 19585; ion correlated with 879	0.143	FALSE	Unknown	Unknown	Unknown	Unknown	5.66	6P-1_blue_nega	165.0719:2656 166.07525:952 167.07861:796					197.656	160.5	145.375	591.594	94.7812	134.5	1439.81	0.812016	0.735494	2.99304	0.479526	0.680474	7.28443
491	22.307	165.072	Unknown	[M-H]-	ion correlated with 11944; ion correlated with 881; similar chromatogram in higher mz_9377	0.071	FALSE	Unknown	Unknown	Unknown	Unknown	3.8	6P-1_blue_nega	165.0719:1351 166.07525:498 167.07861:528					186.656	126.812	180.344	545.75	99.3125	66.5625	740.312	0.679391	0.966181	2.92382	0.532061	0.356605	3.96618
492	35.405	165.072	Unknown	[M-H]-	similar chromatogram in higher mz_886; similar chromatogram in higher mz_16531; similar chromatogram in higher mz_15529	0.071	FALSE	Unknown	Unknown	Unknown	Unknown	2.69	6P-1_blue_nega	165.0719:977 166.07525:182 167.07861:138					317.562	166.938	200.938	424.344	98.8438	104.562	568.75	0.525684	0.632749	1.33625	0.311258	0.329266	1.79099
493	1.921	165.087	Unknown	[M+FA-H]-	ion correlated with 642; ion correlated with 2209; ion correlated with 2277; ion correlated with 9878; ion correlated with 308; ion correlated with 1612; ion correlated with 2984; ion correlated with 4873; ion correlated with 5616; ion correlated with 2220; ion correlated with 2895; adduct linked to 2209_[2M+FA-H]-	0.071	FALSE	Unknown	Unknown	Unknown	Unknown	9.92	6P-1_blue_nega	165.08675:2880 166.0901:441 167.09346:1390					202.344	467.938	273.125	358.281	310.062	448.406	1574.94	2.31259	1.34981	1.77066	1.53236	2.21606	7.78347
494	23.42	165.103	Unknown	[M+FA-H]-	ion correlated with 17628; ion correlated with 18997; ion correlated with 18716; adduct linked to 1057_[2M-H]-	0.143	FALSE	Unknown	Unknown	Unknown	Unknown	6.21	Blank MeOH_3_nega	165.10251:1295 166.10586:878 167.10922:838					1274.34	320.844	229.781	156.031	221.719	216.125	123	0.251772	0.180313	0.12244	0.173987	0.169597	0.0965203
495	28.017	165.103	Unknown	[M-H]-	ion correlated with 18998; ion correlated with 20026; ion correlated with 19634	0.143	FALSE	Unknown	Unknown	Unknown	Unknown	4.53	Blank MeOH_3_nega	165.10251:1028 166.10586:509 167.10922:268					965	260.188	216.531	195.375	198.344	201.406	127.312	0.269624	0.224385	0.202461	0.205538	0.208711	0.13193
496	17.536	165.103	Unknown	[M-H]-	ion correlated with 15477; ion correlated with 11501; ion correlated with 14206; ion correlated with 13300	0.143	FALSE	Unknown	Unknown	Unknown	Unknown	4.51	Blank MeOH_2_nega	165.10251:957 166.10586:859 167.10922:191					945.219	239.469	242.5	159	162.469	185.094	210.375	0.253347	0.256554	0.168215	0.171885	0.195821	0.222568
497	31.864	165.103	Unknown	[M+FA-H]-	ion correlated with 20034; adduct linked to 1055_[2M-H]-	0.143	FALSE	Unknown	Unknown	Unknown	Unknown	4.39	Blank MeOH_2_nega	165.10251:965 166.10586:999 167.10922:332					877.062	259.125	221.406	252.906	228.375	258.938	135.156	0.295446	0.252441	0.288356	0.260386	0.295233	0.154101
498	37.887	165.103	Unknown	[M-H]-		0.071	FALSE	Unknown	Unknown	Unknown	Unknown	2.83	Blank MeOH_3_nega	165.10251:788 166.10586:401 167.10922:229					735.656	245.719	216.562	227.469	217.094	281.969	176.094	0.334013	0.29438	0.309205	0.295102	0.383289	0.23937
499	33.603	165.103	Unknown	[M-H]-		0.143	FALSE	Unknown	Unknown	Unknown	Unknown	3.18	Blank MeOH_2_nega	165.10251:747 166.10586:897 167.10922:383					746.406	288.188	182.531	225.812	256.781	229.469	143.562	0.3861	0.244547	0.302533	0.344023	0.307431	0.192338
500	8.582	165.103	Unknown	[M-H]-	ion correlated with 6589; ion correlated with 18519; ion correlated with 10745; similar chromatogram in higher mz_6589; similar chromatogram in higher mz_8007	0.143	FALSE	Unknown	Unknown	Unknown	Unknown	3.7	Blank MeOH_2_nega	165.10251:757 166.10586:304 167.10922:615					742.781	207.188	96	118.281	112.219	155.5	52.125	0.278935	0.129244	0.159241	0.151079	0.209348	0.0701754
501	25.91	165.103	Unknown	[M+FA-H]-	ion correlated with 18785; ion correlated with 19045; ion correlated with 18119; ion correlated with 19609; adduct linked to 1056_[2M-H]-	0.143	FALSE	Unknown	Unknown	Unknown	Unknown	3.09	Blank MeOH_3_nega	165.10251:717 166.10586:1086 167.10922:197					685.406	159.625	131.594	161.312	231.062	194.312	162.5	0.232891	0.191994	0.235353	0.337118	0.2835	0.237086
502	35.26	165.103	Unknown	[M-H]-		0.143	FALSE	Unknown	Unknown	Unknown	Unknown	3.01	Blank MeOH_3_nega	165.10251:727 166.10586:398 167.10922:442					675.156	224.688	225.719	179.25	122.344	214.094	198.938	0.332793	0.334321	0.265494	0.181208	0.317103	0.294654
503	20.484	165.106	Unknown	[M-H]-	ion correlated with 14051; ion correlated with 13977; similar chromatogram in higher mz_14889	0.143	FALSE	Unknown	Unknown	Unknown	Unknown	9.83	Blank MeOH_3_nega	165.10623:2228 166.10958:1000 167.11294:603					1959.47	217	216.625	148.656	124.906	187.656	124.906	0.110744	0.110553	0.0758656	0.063745	0.0957689	0.063745
504	29.993	165.106	Unknown	[M-H]-	ion correlated with 20051; ion correlated with 19610	0.071	FALSE	Unknown	Unknown	Unknown	Unknown	6.55	Blank MeOH_2_nega	165.10623:1268 166.10958:455 167.11294:442					1153.66	215.312	230.656	181.812	111.219	216.688	94.6875	0.186635	0.199935	0.157597	0.0964055	0.187827	0.082076
505	30.161	166.009	Unknown	[M-H]-	ion correlated with 2441; ion correlated with 6523	0.214	FALSE	Unknown	Unknown	Unknown	Unknown	5.12	HFDold-2_blue_nega	166.00912:4693 167.01247:444 168.01583:68					1095.84	1365.81	3932.38	1866.75	2004.97	2337.72	1433.31	1.24636	3.58844	1.70348	1.82961	2.13326	1.30795
506	1.53	166.013	Unknown	[M-H]-		0.5	FALSE	Unknown	Unknown	Unknown	Unknown	5.01	6P-2_blue_nega	166.01283:4864 167.01618:585 168.01954:830					1072.12	2409.5	1124.22	758.062	2823.88	3703.75	2452.62	2.24741	1.04859	0.707065	2.6339	3.45459	2.28763
507	3.016	166.017	Unknown	[M-H]-		0.071	FALSE	Unknown	Unknown	Unknown	Unknown	2.63	NDold-3_red_nega	166.01656:1913 167.01991:305 168.02327:546					797.094	1377.44	819.812	469.469	896.625	1468.19	490.875	1.72807	1.0285	0.588976	1.12487	1.84193	0.615831
508	1.597	166.045	Unknown	[M-H]-		0.071	FALSE	Unknown	Unknown	Unknown	Unknown	6.02	6P-1_blue_nega	166.0453:1759 167.04865:719 168.05201:1148					392.219	644.125	361.156	433.781	604.125	747.594	1335	1.64226	0.920803	1.10597	1.54028	1.90606	3.40371
509	17.527	167.034	Unknown	[M-H]-	ion correlated with 11501; ion correlated with 14206; ion correlated with 16189; ion correlated with 11456; adduct linked to 285_[M-H2O-H]-	0.143	FALSE	Unknown	Unknown	Unknown	Unknown	3.19	Blank MeOH_3_nega	167.03387:1902 168.03722:162 169.04058:283					1680.78	355.75	323.969	248.562	252.469	385.469	164.375	0.211658	0.192749	0.147885	0.150209	0.229339	0.0977968
510	31.861	167.034	Unknown	[M-H]-	similar chromatogram in higher mz_2872; similar chromatogram in higher mz_894; similar chromatogram in higher mz_20397	0.071	FALSE	Unknown	Unknown	Unknown	Unknown	3.13	Blank MeOH_2_nega	167.03387:1461 168.03722:74 169.04058:126					1533.38	576.406	452.438	233.5	331.969	295.75	157.906	0.375907	0.29506	0.152278	0.216495	0.192875	0.10298
511	1.536	167.071	Unknown	[M+Na-2H]-	adduct linked to 270_[M-H]-	0.071	FALSE	Unknown	Unknown	Unknown	Unknown	1.85	6S-3_blue_nega	167.0712:695 168.07455:444 169.07791:988					373.906	696.656	377	262.5	498.219	554.25	643.469	1.86318	1.00827	0.702048	1.33247	1.48232	1.72094
512	1.671	167.104	Unknown	[M-H]-	adduct linked to 967_[M+C2H3N+Na-2H]-; adduct linked to 786_[M+FA-H]-	0.071	FALSE	Unknown	Unknown	Unknown	Unknown	2.11	6P-1_blue_nega	167.10368:660 168.10703:882 169.11039:746					145.906	311.875	246.719	235.469	180.906	220.219	424.594	2.1375	1.69094	1.61384	1.23988	1.50932	2.91004
513	1.529	168.024	Unknown	[M-H]-		0.143	FALSE	Unknown	Unknown	Unknown	Unknown	3.61	6S-3_blue_nega	168.02437:800 169.02772:372 170.03108:783					271.25	562.188	218	177.312	244.531	759.594	270.438	2.07258	0.803687	0.653687	0.901498	2.80035	0.997005
514	2.344	168.028	Unknown	[M-H]-		0.071	FALSE	Unknown	Unknown	Unknown	Unknown	3.24	Blank MeOH_3_nega	168.02811:758 169.03146:152 170.03482:133					763.656	294.844	159.719	154.156	165.656	232.75	61.7188	0.386095	0.20915	0.201866	0.216925	0.304784	0.0808201
515	1.634	168.053	Unknown	[M+FA-H]-	ion correlated with 637; ion correlated with 179; ion correlated with 3821; ion correlated with 18181; adduct linked to 147_[M-H]-	0.071	FALSE	Unknown	Unknown	Unknown	Unknown	3.9	6P-1_blue_nega	168.05312:826 169.05647:941 170.05983:324					75.1875	153.344	71.5625	185.844	98.6875	201.656	452.031	2.03948	0.951787	2.47174	1.31255	2.68204	6.01205
516	28.544	168.834	Unknown	[M-H]-		0.071	FALSE	Unknown	Unknown	Unknown	Unknown	3.44	6P-2_blue_nega	168.83386:752 169.83721:22 170.84057:1913					149.406	174.094	280.25	267.969	369.5	317.781	384.094	1.16524	1.87576	1.79356	2.47312	2.12696	2.5708
517	2.028	168.838	Unknown	[M-H]-		0.071	FALSE	Unknown	Unknown	Unknown	Unknown	4.99	Blank MeOH_3_nega	168.83762:1463 169.84097:9 170.84433:2018					1243.16	979	1104.91	322.906	938.719	977.75	643.969	0.787512	0.888791	0.259747	0.755109	0.786506	0.518011
518	28.421	168.838	Unknown	[M-H]-		0.143	FALSE	Unknown	Unknown	Unknown	Unknown	3.53	HFDold-3_red_nega	168.83762:806 169.84097:9 170.84433:515					199.969	180.375	653.75	336.688	564.188	428.031	144.156	0.902016	3.26926	1.6837	2.82138	2.14049	0.720894
519	1.456	170.044	Unknown	[M-H2O-H]-	adduct linked to 4072_[2M-H]-	0.071	FALSE	Unknown	Unknown	Unknown	Unknown	4.9	6S-3_red_nega	170.04424:937 171.04759:416 172.05095:1105					116.438	382.875	242.281	152.656	148.562	726.688	147.281	3.28824	2.08078	1.31106	1.2759	6.24101	1.2649
520	1.523	170.069	Unknown	[M-H]-	adduct linked to 3376_[2M-H]-; adduct linked to 4328_[2M+FA-H]-	0.071	FALSE	Unknown	Unknown	Unknown	Unknown	2.94	6P-1_blue_nega	170.06921:601 171.07256:391 172.07592:1003					110.875	277.438	135.812	151.062	172.031	271.625	418.406	2.50225	1.22492	1.36246	1.55158	2.44983	3.77368
521	1.533	170.116	Unknown	[M-H]-	adduct linked to 639_[M+Na-2H]-	0.143	FALSE	Unknown	Unknown	Unknown	Unknown	4.28	6P-2_blue_nega	170.11578:900 171.11913:782 172.12249:2012					81.7812	338.375	452.781	496.406	439.469	277.625	579.062	4.13756	5.53649	6.06993	5.37371	3.39473	7.08063
522	2.99	170.123	Unknown	[M-H]-		0.071	FALSE	Unknown	Unknown	Unknown	Unknown	5.4	6P-2_blue_nega	170.12332:654 171.12667:307 172.13003:273					93.5625	282.188	335.688	179.188	242.344	115.969	365.75	3.01603	3.58784	1.91516	2.59018	1.23948	3.90915
523	28.475	170.825	Unknown	[M-H]-	ion correlated with 10840; ion correlated with 10813; ion correlated with 8975; ion correlated with 13063; similar chromatogram in higher mz_20424	0.214	FALSE	Unknown	Unknown	Unknown	Unknown	4.12	6P-2_blue_nega	170.82462:983 171.82797:21 172.83133:1136					127.531	219.344	329.344	264.281	868.406	646.875	494.062	1.71992	2.58246	2.07229	6.80936	5.07229	3.87405
524	28.42	170.828	Unknown	[M-H]-	ion correlated with 9100; ion correlated with 15659; ion correlated with 15945; ion correlated with 8449; ion correlated with 8879; ion correlated with 10180; ion correlated with 11394; ion correlated with 15365; ion correlated with 17720; ion correlated with 12616; ion correlated with 11650; ion correlated with 8723; ion correlated with 15164; ion correlated with 9165; ion correlated with 13765;…	0.357	FALSE	Unknown	Unknown	Unknown	Unknown	3.67	6S-3_blue_nega	170.82838:1025 171.83173:215 172.83509:168					218.188	223.625	894.781	429.875	812.438	885.156	405.219	1.02492	4.10097	1.97021	3.72357	4.05686	1.8572
525	1.02	170.836	Unknown	[M-H]-		0.071	FALSE	Unknown	Unknown	Unknown	Unknown	1.45	HFDold-2_blue_nega	170.83594:2272 171.83929:306 172.84265:2881					1653.31	2259.59	2126.72	990.75	1838.28	1979.53	1028.12	1.36671	1.28634	0.599252	1.11188	1.19731	0.621858
526	1.181	170.836	Unknown	[M-H]-		0.071	FALSE	Unknown	Unknown	Unknown	Unknown	5.56	6G-3_blue_nega	170.83594:2098 171.83929:447 172.84265:2005					1142.31	2279.44	2075.03	935.281	1868.97	1786.31	728.062	1.99546	1.81652	0.818761	1.63613	1.56377	0.637358
527	1.485	170.945	Unknown	[M-H]-		0.071	FALSE	Unknown	Unknown	Unknown	Unknown	6.88	NDold-3_red_nega	170.9454:2789 171.94875:38 172.95211:389					84.5938	2123.59	1692.62	762.344	1119.06	757.062	272.375	25.1034	20.0089	9.01182	13.2287	8.94939	3.2198
528	28.479	170.945	Unknown	[M-H]-	ion correlated with 366	0.143	FALSE	Unknown	Unknown	Unknown	Unknown	3.96	6P-2_blue_nega	170.9454:2130 171.94875:285 172.95211:355					630.719	957.406	1508.88	935.375	1872.78	1883.25	1088.56	1.51796	2.39231	1.48303	2.96928	2.98588	1.72591
529	28.411	170.949	Unknown	[M-H]-	ion correlated with 6466; ion correlated with 10903; ion correlated with 9677; ion correlated with 7331; ion correlated with 6824; ion correlated with 10901; ion correlated with 6470; ion correlated with 5710; similar chromatogram in higher mz_5876; similar chromatogram in higher mz_8679; similar chromatogram in higher mz_12784; similar chromatogram in higher mz_12793; similar chromatogram in hig…	0.357	FALSE	Unknown	Unknown	Unknown	Unknown	4.24	6G-1_red_nega	170.94919:2358 171.95254:11 172.9559:315					470.938	907.531	2001.03	947.156	2107.91	1791.28	983.344	1.92707	4.24904	2.01121	4.47598	3.80365	2.08806
530	1.486	171.096	Unknown	[M-H]-	adduct linked to 814_[M+FA-H]-	0.071	FALSE	Unknown	Unknown	Unknown	Unknown	1.53	6S-3_blue_nega	171.09647:1078 172.09982:1467 173.10318:8796					379.781	923.125	581.031	359	631.375	906.875	583.625	2.43068	1.52991	0.945281	1.66247	2.38789	1.53674
531	2.086	171.104	Unknown	[M+Na-2H]-	adduct linked to 3484_[2M+FA-H]-	0.071	FALSE	Unknown	Unknown	Unknown	Unknown	7.82	6P-2_blue_nega	171.10402:1849 172.10737:402 173.11073:849					757.125	1646.41	1361.53	931.906	1351.06	1550.75	1180.09	2.17455	1.79829	1.23085	1.78446	2.04821	1.55865
532	1.597	171.106	Unknown	[M-H2O-H]-	adduct linked to 1002_[M+FA-H]-	0.071	FALSE	Unknown	Unknown	Unknown	Unknown	2.05	6P-1_blue_nega	171.10631:731 172.10966:922 173.11302:4320					617	1251	880.219	443.375	918.531	881.156	849.781	2.02755	1.42661	0.718598	1.48871	1.42813	1.37728
533	2.104	171.137	w/o MS2:FA 10:0	[M-H]-		0.071	FALSE	C10H20O2	FA	GHVNFZFCNZKVNT-UHFFFAOYSA-N	O=C(O)CCCCCCCCC	4.44	6P-1_blue_nega	171.13654:1491 172.13989:981 173.14325:988					183	323.562	259.656	791.562	234.719	318.25	937.875	1.7681	1.41889	4.32548	1.28262	1.73907	5.125
534	2.073	172.035	Unknown	[M-H]-		0.071	FALSE	Unknown	Unknown	Unknown	Unknown	4.63	6S-3_blue_nega	172.0345:1117 173.03785:1318 174.04121:257					33.375	1071.03	450.531	209.75	245.938	702.75	293.719	32.0908	13.4991	6.28464	7.36891	21.0562	8.80056
535	1.586	172.095	Unknown	[M-C6H10O5-H]-	adduct linked to 13832_[2M+FA-H]-	0.714	FALSE	Unknown	Unknown	Unknown	Unknown	16.56	NDold-3_red_nega	172.09511:6301 173.09846:4172 174.10182:1185					222.562	3532.84	4271.81	2692.56	3615.34	2550.62	3507.56	15.8735	19.1938	12.098	16.2442	11.4603	15.7599
536	1.938	172.095	Unknown	[M-H]-		0.357	FALSE	Unknown	Unknown	Unknown	Unknown	8.42	NDold-3_red_nega	172.09511:2354 173.09846:1130 174.10182:588					234	1454.25	1475.94	1154.78	1384.47	1164.72	1184.78	6.21474	6.30743	4.93496	5.91653	4.97743	5.06317
537	1.875	172.128	Unknown	[M-H]-	ion correlated with 602; ion correlated with 696	0.071	FALSE	Unknown	Unknown	Unknown	Unknown	11.72	GOP ext-1_nega	172.12764:1830 173.13099:686 174.13435:234					52.4062	186.688	165.281	1104.94	215.906	237.125	669.844	3.56231	3.15385	21.0841	4.11986	4.52475	12.7818
538	1.609	172.131	Unknown	[M-H]-	ion correlated with 1062	0.071	FALSE	Unknown	Unknown	Unknown	Unknown	14.82	GOP ext-1_nega	172.13142:3198 173.13477:1289 174.13813:648					72.75	535.844	510.125	1939.12	557.562	410.125	755.281	7.36555	7.01203	26.6546	7.66409	5.63746	10.3819
539	1.156	172.827	Unknown	[M-H]-		0.071	FALSE	Unknown	Unknown	Unknown	Unknown	3.13	6S-3_red_nega	172.82703:1783 173.83038:148 174.83374:876					1136.03	1904.44	1666.06	817.75	1283.69	1660.78	834.969	1.6764	1.46656	0.719831	1.12998	1.46192	0.734987
540	1.992	172.831	Unknown	[M-H]-		0.214	FALSE	Unknown	Unknown	Unknown	Unknown	7.85	6P-2_blue_nega	172.83083:1609 173.83418:169 174.83754:943					1577.72	1079.03	1112.53	397.094	1394.69	1015.12	829.656	0.683919	0.705152	0.251689	0.88399	0.643413	0.525858
541	28.438	172.835	Unknown	[M-H]-	ion correlated with 14569; ion correlated with 11893; ion correlated with 15487; ion correlated with 16597; ion correlated with 11103; ion correlated with 11291; ion correlated with 17330; ion correlated with 18179; ion correlated with 17007; ion correlated with 15163; ion correlated with 16914; ion correlated with 13628; ion correlated with 13761; ion correlated with 15351	0.357	FALSE	Unknown	Unknown	Unknown	Unknown	3.25	6G-1_red_nega	172.83461:813 173.83796:51 174.84132:442					186.812	236.156	793.969	276.125	694.312	597.594	376.688	1.26414	4.25008	1.47809	3.71663	3.1989	2.01639
542	28.465	173.043	Unknown	[M-H]-	similar chromatogram in higher mz_20398	0.143	FALSE	Unknown	Unknown	Unknown	Unknown	4.93	6S-3_blue_nega	173.04349:2849 174.04684:85 175.0502:402					625.25	850.344	1786.41	880.531	2084.59	2023.31	1312.62	1.36001	2.85711	1.40829	3.33402	3.23601	2.09936
543	17.244	173.043	Unknown	[M-H]-	ion correlated with 1418; similar chromatogram in higher mz_1358; similar chromatogram in higher mz_1365; similar chromatogram in higher mz_1368; similar chromatogram in higher mz_1374; similar chromatogram in higher mz_1371; similar chromatogram in higher mz_1382; adduct linked to 4494_[2M+FA-H]-; similar chromatogram in higher mz_4412; similar chromatogram in higher mz_5041; similar chromatogra…	0.071	FALSE	Unknown	Unknown	Unknown	Unknown	3.55	NDold-3_red_nega	173.04349:2301 174.04684:550 175.0502:483					747.562	1888.62	1407.72	815.938	1412.59	1350.25	732.062	2.52638	1.88308	1.09146	1.8896	1.8062	0.979266
544	3.04	173.043	Unknown	[M-H]-		0.071	FALSE	Unknown	Unknown	Unknown	Unknown	2.13	6S-3_red_nega	173.04349:1624 174.04684:657 175.0502:557					944.656	1383.22	837.281	619.75	1162.12	1422.81	528.531	1.46426	0.886334	0.656059	1.23021	1.50617	0.559496
545	1.534	173.093	Unknown	[M-H2O-H]-	ion correlated with 1478; adduct linked to 5359_[2M+FA-H]-; adduct linked to 4208_[2M-H]-; adduct linked to 5353_[2M+FA-H]-	0.429	FALSE	Unknown	Unknown	Unknown	Unknown	8.44	6S-3_blue_nega	173.09286:7653 174.09621:6420 175.09957:1550					367.344	5925.06	1963.38	1514.81	1661.91	4993.78	2297.53	16.1295	5.34479	4.12369	4.52412	13.5943	6.25444
546	2.397	173.112	Unknown	[M-H]-		0.357	FALSE	Unknown	Unknown	Unknown	Unknown	6.21	NDold-3_red_nega	173.11186:2067 174.11521:305 175.11857:117					1300.44	1358.41	705	1040.41	1119.34	798.062	729.562	1.04458	0.542125	0.800043	0.860744	0.613688	0.561013
547	1.523	173.122	Unknown	[M-H]-	ion correlated with 981; ion correlated with 805; ion correlated with 816	0.071	FALSE	Unknown	Unknown	Unknown	Unknown	9	6P-1_blue_nega	173.1216:3009 174.12495:11611 175.12831:2170					191.344	1188.16	649.688	887.188	635.188	1174.78	1953.31	6.20954	3.39539	4.63662	3.31961	6.13964	10.2084
548	1.671	173.133	Unknown	[M-H]-	ion correlated with 403	0.071	FALSE	Unknown	Unknown	Unknown	Unknown	9.01	6P-1_blue_nega	173.133:2116 174.13635:2509 175.13971:588					199.25	330.125	227.25	689.031	290.969	427.906	1164.19	1.65684	1.14053	3.45812	1.46032	2.14758	5.84285
549	1.518	174.118	Unknown	[M-H]-	ion correlated with 2731; ion correlated with 981; ion correlated with 1458; ion correlated with 165; ion correlated with 421; ion correlated with 1097; ion correlated with 3164; ion correlated with 575; ion correlated with 1389; ion correlated with 177; ion correlated with 3894; ion correlated with 5610; ion correlated with 3; ion correlated with 123; ion correlated with 130; ion correlated with…	0.214	FALSE	Unknown	Unknown	Unknown	Unknown	16.01	6P-1_blue_nega	174.11842:8038 175.12177:1936 176.12513:645					86.375	569.406	221.219	471.219	191.594	720.469	4169.88	6.59226	2.56114	5.4555	2.21816	8.34117	48.2764
550	28.451	174.952	Unknown	[M-H]-		0.286	FALSE	Unknown	Unknown	Unknown	Unknown	6.07	6P-2_blue_nega	174.95186:7148 175.95521:241 176.95857:100					3163.84	2802.66	5022.81	2431.66	5412.5	5070.72	3590.09	0.885839	1.58757	0.768577	1.71074	1.60271	1.13473
551	1.66	174.956	Unknown	[M-H]-		0.214	FALSE	Unknown	Unknown	Unknown	Unknown	4.84	6G-1_red_nega	174.95567:3184 175.95902:289 176.96238:415					3375.38	4057.88	3490.91	2092.5	3378.19	3287.84	1435.25	1.2022	1.03423	0.619931	1.00083	0.974068	0.425212
552	1.196	174.956	Unknown	[M-H]-		0.071	FALSE	Unknown	Unknown	Unknown	Unknown	1.05	6P-2_blue_nega	174.95567:2359 175.95902:17 176.96238:124					2130	2770.72	2469.06	909.625	2156.78	2430.34	1188.88	1.30081	1.15918	0.427054	1.01257	1.14101	0.558157
553	1.873	174.988	Unknown	[M+Na-2H]-	ion correlated with 621; ion correlated with 233; adduct linked to 680_[M+FA-H]-	0.143	FALSE	Unknown	Unknown	Unknown	Unknown	10.52	GOP ext-1_nega	174.9882:8964 175.99155:664 176.99491:607					395.188	469.062	517.688	4771.09	420.719	452.062	4109.25	1.18694	1.30998	12.073	1.06461	1.14392	10.3982
554	1.589	175.059	Unknown	[M-H]-		0.071	FALSE	Unknown	Unknown	Unknown	Unknown	2.17	6S-3_red_nega	175.05882:748 176.06217:173 177.06553:261					309.375	618.75	355.625	317.656	387.281	694.562	787.531	2	1.14949	1.02677	1.25182	2.24505	2.54556
555	1.519	175.074	Unknown	[M-H]-	adduct linked to 4585_[2M+FA-H]-	0.286	FALSE	Unknown	Unknown	Unknown	Unknown	4.61	6S-3_blue_nega	175.0741:1844 176.07745:732 177.08081:39					160.812	1214.78	399.5	347.531	278.938	1209.72	696.281	7.55402	2.48426	2.1611	1.73455	7.52254	4.32977
556	1.561	176.067	Unknown	[M-H2O-H]-	ion correlated with 1597; adduct linked to 808_[M+Na-2H]-; adduct linked to 4365_[2M-H]-	0.071	FALSE	Unknown	Unknown	Unknown	Unknown	4.65	6P-1_blue_nega	176.067:817 177.07035:474 178.07371:281					111.562	285.031	194.375	178.125	175.125	448.062	555	2.5549	1.7423	1.59664	1.56975	4.01625	4.97479
557	1.576	176.813	Unknown	[M-H]-	ion correlated with 673; ion correlated with 783; ion correlated with 577; ion correlated with 566; similar chromatogram in higher mz_577	0.143	FALSE	Unknown	Unknown	Unknown	Unknown	40.87	Blank MeOH_3_nega	176.8131:8144 177.81645:15 178.81981:17611					7906.03	28.5	238.656	98.875	101.969	98.3125	83.2812	0.00360484	0.0301866	0.0125063	0.0128976	0.0124351	0.0105339
558	1.445	176.817	Unknown	[M-H]-	ion correlated with 907; ion correlated with 839; ion correlated with 832	0.071	FALSE	Unknown	Unknown	Unknown	Unknown	40.05	Blank MeOH_3_nega	176.81693:8046 177.82028:5 178.82364:13939					7754.72	228.438	224.469	73.0938	174.938	196.844	36.3125	0.0294579	0.0289461	0.00942571	0.0225588	0.0253837	0.00468263
559	1.879	176.974	Unknown	[M-H]-		0.071	FALSE	Unknown	Unknown	Unknown	Unknown	3.93	6P-2_blue_nega	176.9744:1018 177.97775:140 178.98111:3123					345.531	401.594	450.75	380.688	699.375	525.125	628.781	1.16225	1.30451	1.10175	2.02406	1.51976	1.81975
560	1.859	177.015	Unknown	[M+FA-H]-	adduct linked to 174_[M-H]-	0.071	FALSE	Unknown	Unknown	Unknown	Unknown	4.02	GOP ext-1_nega	177.01463:882 178.01798:388 179.02134:6716					95.375	403.969	316.812	588.062	386.062	500.5	516.375	4.23558	3.32176	6.16579	4.04784	5.24771	5.41415
561	2.023	177.055	Unknown	[M-H]-	similar chromatogram in higher mz_910; similar chromatogram in higher mz_7995; similar chromatogram in higher mz_2926; adduct linked to 3622_[M-H2O-H]-	0.571	FALSE	Unknown	Unknown	Unknown	Unknown	4.93	6S-3_red_nega	177.05508:1574 178.05843:987 179.06179:847					214.938	1166.19	896.156	647.906	983.781	1545.06	529.781	5.42571	4.16938	3.01439	4.57706	7.18843	2.46482
562	3.477	177.086	Unknown	[M-H]-		0.143	FALSE	Unknown	Unknown	Unknown	Unknown	6.47	NDold-3_red_nega	177.08583:1479 178.08918:320 179.09254:195					186.25	987.312	512.5	270.531	464.219	840.969	283.5	5.30101	2.75168	1.45252	2.49245	4.51527	1.52215
563	1.962	178.057	Unknown	[M-H]-	ion correlated with 6872; ion correlated with 11866; ion correlated with 8510; ion correlated with 9372; adduct linked to 3673_[2M-H]-	0.071	FALSE	Unknown	Unknown	Unknown	Unknown	5.57	6P-1_blue_nega	178.05727:1030 179.06062:644 180.06398:109					110.031	352.219	212.75	293.125	217	379.5	638.469	3.20108	1.93354	2.66402	1.97217	3.44902	5.80261
564	1.554	178.071	Unknown	[M-H]-		0.071	FALSE	Unknown	Unknown	Unknown	Unknown	8.29	GOP ext-3_red_nega	178.07095:1633 179.0743:355 180.07766:8899					126.562	247.125	195.469	863.219	242.438	628.094	363.438	1.95259	1.54444	6.82049	1.91556	4.96272	2.8716
565	1.523	178.103	Unknown	[M-H]-	ion correlated with 1010; adduct linked to 3695_[2M-H]-	0.071	FALSE	Unknown	Unknown	Unknown	Unknown	4.39	6P-1_blue_nega	178.1035:636 179.10685:5975 180.11021:38679					85.2812	183.906	92.5	162.094	126.719	206.25	400.938	2.15647	1.08465	1.9007	1.48589	2.41847	4.70136
566	1.559	178.815	Unknown	[M-H]-	ion correlated with 783; ion correlated with 662; adduct linked to 908_[M+FA-H]-	0.143	FALSE	Unknown	Unknown	Unknown	Unknown	50.53	Blank MeOH_2_nega	178.81544:15246 179.81879:3 180.82215:10405					14811.7	71.5	184.156	236.062	236.625	54.125	108.406	0.00482728	0.0124332	0.0159376	0.0159756	0.00365422	0.00731898
567	1.929	178.974	Unknown	[M-H2O-H]-	adduct linked to 1105_[M+FA-H]-	0.357	FALSE	Unknown	Unknown	Unknown	Unknown	5.83	6P-2_blue_nega	178.9738:2924 179.97715:174 180.98051:5368					1852.56	2516.25	2152.72	1452.25	2596.78	2506.47	1722.75	1.35825	1.16202	0.783914	1.40172	1.35297	0.929928
568	1.232	178.978	Unknown	[M-H]-	ion correlated with 126	0.214	FALSE	Unknown	Unknown	Unknown	Unknown	4.72	6P-2_blue_nega	178.97766:2477 179.98101:381 180.98437:5675					1476.5	1819.84	1286.94	1058.22	1935.03	2312.78	1393.28	1.23254	0.871614	0.716708	1.31055	1.56639	0.943638
569	1.89	179.01	Unknown	[M-H]-	ion correlated with 553	0.143	FALSE	Unknown	Unknown	Unknown	Unknown	6.68	GOP ext-1_nega	179.01022:4926 180.01357:769 181.01693:34844					417.438	349.531	449.656	2653.16	500.781	436	2159.94	0.837326	1.07718	6.35582	1.19966	1.04447	5.17428
570	1.513	179.055	w/o MS2:beta-D-Allose	[M-H]-	ion correlated with 2; adduct linked to 1096_[M+C2H3N+Na-2H]-	0.5	FALSE	C6H12O6	Others	WQZGKKKJIJFFOK-QZABAPFNSA-N	OC[C@H]1O[C@@H](O)[C@H](O)[C@H](O)[C@@H]1O	6.38	6S-3_blue_nega	179.05493:2376 180.05828:21945 181.06164:4493					165.75	1537.88	509.375	460.625	1483.59	2345.62	1059.31	9.27828	3.07315	2.77903	8.95079	14.1516	6.39103
571	1.561	179.087	Unknown	[M-H2O-H]-	ion correlated with 1458; ion correlated with 549; ion correlated with 165; ion correlated with 1097; ion correlated with 3164; ion correlated with 575; ion correlated with 1389; ion correlated with 177; ion correlated with 3894; ion correlated with 5610; ion correlated with 3; ion correlated with 123; ion correlated with 130; ion correlated with 705; ion correlated with 829; ion correlated with …	0.071	FALSE	Unknown	Unknown	Unknown	Unknown	22.75	6P-1_blue_nega	179.08749:9617 180.09084:35946 181.0942:8159					254.719	414.656	131	338.719	324.281	535.375	4954.94	1.6279	0.514293	1.32978	1.2731	2.10183	19.4526
572	6.322	179.84	Unknown	[M-H]-	ion correlated with 1725	0.143	FALSE	Unknown	Unknown	Unknown	Unknown	16	HFDold-3_red_nega	179.84021:2200 180.84356:6 181.84692:1826					415.906	876.5	1599.47	779.156	1105.25	744.688	794.312	2.10745	3.84574	1.87339	2.65745	1.79052	1.90984
573	6.607	179.84	Unknown	[M-H]-	ion correlated with 1749	0.071	FALSE	Unknown	Unknown	Unknown	Unknown	5.66	HFDold-2_blue_nega	179.84021:1595 180.84356:5 181.84692:145					360.969	1067.62	1903.94	963.875	1311.62	694.562	792.031	2.95767	5.27452	2.67025	3.63362	1.92416	2.19418
574	1.517	180.065	Unknown	[M-H]-	ion correlated with 117; ion correlated with 447; adduct linked to 423_[M-H2O-H]-	0.714	FALSE	Unknown	Unknown	Unknown	Unknown	45.27	6S-3_blue_nega	180.0649:22516 181.06825:3332 182.07161:961					194.656	17046.3	5810.72	3630.34	4135.94	17698	4843.44	87.5715	29.8512	18.65	21.2474	90.9191	24.882
575	1.529	180.097	Unknown	[M-H]-	ion correlated with 1389; ion correlated with 177; ion correlated with 123; ion correlated with 130; ion correlated with 118; ion correlated with 170	0.143	FALSE	Unknown	Unknown	Unknown	Unknown	81.65	6P-1_blue_nega	180.09744:33233 181.10079:6932 182.10415:1752					105.281	1686.41	644.312	1664.66	436.906	1758.78	17082.4	16.0181	6.11992	15.8115	4.1499	16.7056	162.255
576	1.523	180.221	Unknown	[M-C6H10O5-H]-	ion correlated with 20349; similar chromatogram in higher mz_18740; adduct linked to 3791_[M+Na-2H]-	0.071	FALSE	Unknown	Unknown	Unknown	Unknown	7.57	6P-1_blue_nega	180.22147:643 181.22482:466 182.22818:175					45.3438	127.656	50.8438	58.2812	28.0938	113.938	356.125	2.8153	1.1213	1.28532	0.619573	2.51275	7.85389
577	1.543	180.814	Unknown	[M-H]-	ion correlated with 839; ion correlated with 832; ion correlated with 673; ion correlated with 663; ion correlated with 566; ion correlated with 557	0.143	FALSE	Unknown	Unknown	Unknown	Unknown	65.58	Blank MeOH_2_nega	180.81354:7779 181.81689:5 182.82025:1013					7187.53	80.9062	153.062	114.438	151.562	70.4062	73.4062	0.0112565	0.0212956	0.0159217	0.0210869	0.00979561	0.010213
578	1.944	180.973	Unknown	[M-H]-		0.071	FALSE	Unknown	Unknown	Unknown	Unknown	4.39	Blank MeOH_3_nega	180.97278:4957 181.97613:490 182.97949:3344					4548.69	5598.91	4861.25	2289.78	5060.31	3585.56	2524	1.23088	1.06871	0.503394	1.11248	0.788263	0.554885
579	1.543	181	Unknown	[M+FA-H]-	adduct linked to 219_[M-H]-; similar chromatogram in higher mz_14191; similar chromatogram in higher mz_16183; similar chromatogram in higher mz_14196	0.143	FALSE	Unknown	Unknown	Unknown	Unknown	17.98	Blank MeOH_3_nega	180.99997:14503 182.00332:1615 183.00668:2383					14078.8	1068.44	1060.09	3697.91	1332.88	1180.47	3869.69	0.0758899	0.0752973	0.262658	0.0946726	0.0838474	0.27486
580	1.339	181.001	Unknown	[M-H]-	ion correlated with 749	0.071	FALSE	Unknown	Unknown	Unknown	Unknown	2.61	6P-1_blue_nega	181.00145:11076 182.0048:248 183.00816:611					1168.62	1010.31	1095.44	5254.78	1218	1001.34	6091.06	0.864531	0.937373	4.49655	1.04225	0.856856	5.21216
581	1.89	181.005	Unknown	[M-H]-	ion correlated with 174; ion correlated with 192; ion correlated with 748; adduct linked to 444_[M-H2O-H]-	0.143	FALSE	Unknown	Unknown	Unknown	Unknown	7.13	GOP ext-1_nega	181.00534:25243 182.00869:1487 183.01205:1166					2059.72	1049.56	944.531	13045.9	965.812	974.219	9539.5	0.509566	0.458573	6.33384	0.468905	0.472986	4.63146
582	1.471	181.017	Unknown	[M-H]-		0.143	FALSE	Unknown	Unknown	Unknown	Unknown	2.87	6P-1_blue_nega	181.01698:10926 182.02033:1260 183.02369:846					4739.81	468.188	312.75	5484.81	383.219	570.312	5704.16	0.0987776	0.0659836	1.15718	0.080851	0.120324	1.20346
583	23.637	181.035	Unknown	[M-H]-	similar chromatogram in higher mz_4694; similar chromatogram in higher mz_10661; similar chromatogram in higher mz_19160	0.143	FALSE	Unknown	Unknown	Unknown	Unknown	4.35	Blank MeOH_2_nega	181.03494:1978 182.03829:255 183.04165:554					1724.53	347.531	433.375	2842.22	436.219	398.062	2157.44	0.201522	0.2513	1.64811	0.252949	0.230824	1.25103
584	6.591	181.836	Unknown	[M-H]-	ion correlated with 7017; ion correlated with 6095; ion correlated with 5993; ion correlated with 5991; ion correlated with 4945	0.071	FALSE	Unknown	Unknown	Unknown	Unknown	8.22	6G-1_red_nega	181.83621:1008 182.83956:26 183.84292:461					174.969	659.438	793.156	589.344	773.594	426.188	526.969	3.76889	4.53313	3.36828	4.42133	2.43579	3.01179
585	6.354	181.84	Unknown	[M+Na-2H]-	adduct linked to 404_[M-H]-	0.071	FALSE	Unknown	Unknown	Unknown	Unknown	4.93	HFDold-3_red_nega	181.84012:1238 182.84347:2 183.84683:176					185.688	679.906	901.562	500.688	526.812	338.281	378.812	3.66156	4.85527	2.6964	2.83709	1.82178	2.04005
586	1.566	182.043	Unknown	[M-H]-		0.357	FALSE	Unknown	Unknown	Unknown	Unknown	3.76	6S-3_red_nega	182.04266:1365 183.04601:568 184.04937:941					345.469	731.781	328.031	277.312	679.844	1184.16	582.5	2.11823	0.949525	0.802714	1.96789	3.42768	1.68611
587	1.574	182.058	Unknown	[M-H]-		0.071	FALSE	Unknown	Unknown	Unknown	Unknown	2.93	NDold-3_red_nega	182.05824:659 183.06159:3906 184.06495:1333					175.438	545.125	252.688	213.25	281.375	560.188	684.625	3.10723	1.44033	1.21553	1.60385	3.19309	3.90239
588	1.561	182.075	Unknown	[M+FA-H]-	ion correlated with 1458; ion correlated with 1488; ion correlated with 549; ion correlated with 165; ion correlated with 240; ion correlated with 250; ion correlated with 421; ion correlated with 599; ion correlated with 3894; ion correlated with 310; ion correlated with 1; ion correlated with 3; ion correlated with 123; ion correlated with 130; ion correlated with 196; ion correlated with 409; …	0.071	FALSE	Unknown	Unknown	Unknown	Unknown	7.41	6P-1_blue_nega	182.07521:3052 183.07856:1370 184.08192:1982					206.75	434.188	229.781	335.656	288.312	509.844	1716.53	2.10006	1.1114	1.62349	1.3945	2.46599	8.30245
589	1.595	182.807	Unknown	[M-H]-		0.071	FALSE	Unknown	Unknown	Unknown	Unknown	12.04	Blank MeOH_3_nega	182.80711:1208 183.81046:52 184.81382:8					1029.25	15.1875	49.9688	35.7188	33.3125	57.9688	24.2188	0.0147559	0.0485487	0.0347037	0.0323658	0.0563214	0.0235305
590	1.942	182.975	Unknown	[M+Na-2H]-	ion correlated with 2619; ion correlated with 2689; ion correlated with 1752; ion correlated with 1753; ion correlated with 1289; adduct linked to 3021_[2M-H]-; similar chromatogram in higher mz_3530; similar chromatogram in higher mz_3248	0.143	FALSE	Unknown	Unknown	Unknown	Unknown	6.5	Blank MeOH_2_nega	182.97504:2526 183.97839:478 184.98175:192					2322.41	742.688	519.812	393	709.656	424.5	385.188	0.319792	0.223825	0.169221	0.305569	0.182785	0.165857
591	2.007	183.002	Unknown	[M-H]-		0.071	FALSE	Unknown	Unknown	Unknown	Unknown	2.81	NDold-3_red_nega	183.00238:1866 184.00573:37 185.00909:155					1372.25	1395.28	1260.5	602.594	1169.56	1256.31	671.188	1.01678	0.918564	0.439128	0.852296	0.915513	0.489115
592	1.519	183.002	Unknown	[M-H]-		0.071	FALSE	Unknown	Unknown	Unknown	Unknown	3.21	6S-3_blue_nega	183.00238:1791 184.00573:50 185.00909:866					2392.03	1667.59	1318.38	1023.03	1549.59	1864.38	1074.28	0.697145	0.551153	0.427683	0.647815	0.779411	0.449108
593	1.535	183.039	Unknown	[M-H]-		0.071	FALSE	Unknown	Unknown	Unknown	Unknown	1.91	GOP ext-1_nega	183.03885:1030 184.0422:22 185.04556:850					426.312	325.75	282.625	690.438	367.562	487.906	687.688	0.764111	0.662953	1.61956	0.86219	1.14448	1.61311
594	1.571	183.065	Unknown	[M-H2O-H]-	adduct linked to 4708_[2M-H]-	0.214	FALSE	Unknown	Unknown	Unknown	Unknown	5.6	NDold-2_blue_nega	183.0649:3114 184.06825:1162 185.07161:2786					549.344	2726.62	1019.38	926.094	1612.94	1633.97	1715.81	4.96342	1.85562	1.68582	2.93612	2.9744	3.12339
595	1.561	183.101	Unknown	[M+FA-H]-	ion correlated with 4056; adduct linked to 130_[M-H2O-H]-	0.071	FALSE	Unknown	Unknown	Unknown	Unknown	3.02	6P-1_blue_nega	183.10136:1126 184.10471:978 185.10807:1571					355.844	809.406	497.906	498.344	501.156	747.906	923.281	2.27461	1.39923	1.40046	1.40836	2.10178	2.59463
596	2.005	183.104	Unknown	[M+Na-2H]-	adduct linked to 751_[M+FA-H]-	0.071	FALSE	Unknown	Unknown	Unknown	Unknown	3.61	6S-3_red_nega	183.10397:936 184.10732:345 185.11068:900					376.688	468.812	584.781	592.25	586	779.844	594.75	1.24457	1.55243	1.57226	1.55567	2.07027	1.57889
597	2.031	183.139	Unknown	[M-H]-	similar chromatogram in higher mz_5347; similar chromatogram in higher mz_9907	0.286	FALSE	Unknown	Unknown	Unknown	Unknown	3.76	6S-3_blue_nega	183.13914:980 184.14249:132 185.14585:138					120.438	536.531	486.75	644.438	662.781	1010.34	598.688	4.45485	4.04152	5.3508	5.50311	8.38895	4.97094
598	1.539	184.059	Unknown	[M-H]-		0.214	FALSE	Unknown	Unknown	Unknown	Unknown	4.28	6S-3_red_nega	184.05865:1302 185.062:1247 186.06536:294					230.875	707.188	314.844	266.25	514.531	1090.44	559.875	3.06308	1.3637	1.15322	2.22861	4.72306	2.42501
599	1.523	184.087	Unknown	[M+FA-H]-	ion correlated with 18740; ion correlated with 1458; ion correlated with 549; ion correlated with 165; ion correlated with 240; ion correlated with 250; ion correlated with 421; ion correlated with 1556; ion correlated with 310; ion correlated with 1; ion correlated with 3; ion correlated with 123; ion correlated with 130; ion correlated with 409; ion correlated with 571; ion correlated with 588;…	0.071	FALSE	Unknown	Unknown	Unknown	Unknown	15.22	6P-1_blue_nega	184.0873:2596 185.09065:1020 186.09401:937					141.5	349.031	210.875	218.5	190.812	365.562	1460.38	2.46665	1.49028	1.54417	1.3485	2.58348	10.3207
600	2.984	184.13	Unknown	[M-H]-	ion correlated with 3598; ion correlated with 3660	0.071	FALSE	Unknown	Unknown	Unknown	Unknown	11.99	GOP ext-1_nega	184.13039:1981 185.13374:576 186.1371:718					43.2812	117.094	97.1562	1020.47	75.0312	91.5312	178.719	2.70542	2.24477	23.5776	1.73357	2.1148	4.12924
601	1.306	184.945	Unknown	[M-H]-		0.071	FALSE	Unknown	Unknown	Unknown	Unknown	6.07	6S-3_red_nega	184.94513:1333 185.94848:3 186.95184:592					757.844	873.469	823.062	528.625	708.25	1089.53	481.062	1.15257	1.08606	0.697538	0.934559	1.43767	0.634778
602	1.898	184.986	Unknown	[M-H]-	ion correlated with 537	0.143	FALSE	Unknown	Unknown	Unknown	Unknown	6.38	GOP ext-1_nega	184.98553:1879 185.98888:3 186.99224:654					172.812	178.719	194.375	1003.12	150.312	257.906	630.875	1.03418	1.12477	5.8047	0.869801	1.49241	3.65063
603	1.593	185.028	Unknown	[M-H]-		0.071	FALSE	Unknown	Unknown	Unknown	Unknown	9.18	NDold-2_blue_nega	185.0276:3494 186.03095:897 187.03431:1200					188.719	1881.25	281.281	588.781	259.031	804.625	463.188	9.96854	1.49048	3.11989	1.37258	4.26362	2.45438
604	1.943	185.028	Unknown	[M-H]-	adduct linked to 5057_[2M+FA-H]-	0.071	FALSE	Unknown	Unknown	Unknown	Unknown	7.72	NDold-2_blue_nega	185.0276:2939 186.03095:640 187.03431:699					165.906	1585.59	330.938	433.5	292.25	566.312	203.719	9.55717	1.99473	2.61292	1.76154	3.41345	1.22791
605	1.486	185.035	Unknown	[M+Na-2H]-	adduct linked to 924_[M+C2H3N+Na-2H]-	0.071	FALSE	Unknown	Unknown	Unknown	Unknown	2.6	6S-3_blue_nega	185.03546:1103 186.03881:432 187.04217:855					133.125	1193.59	356.562	351.469	230.031	742.344	436.219	8.96596	2.6784	2.64014	1.72793	5.57629	3.27676
606	1.589	185.079	Unknown	[M-H]-		0.214	FALSE	Unknown	Unknown	Unknown	Unknown	1.84	6S-3_red_nega	185.07867:1622 186.08202:1187 187.08538:3694					796.438	1655.41	894.406	723.688	1254.78	1430.84	848.5	2.07851	1.12301	0.908656	1.57549	1.79655	1.06537
607	2.983	185.149	w/o MS2:FA 11:0	[M-H2O-H]-	similar chromatogram in higher mz_5806; adduct linked to 1203_[M+FA-H]-; similar chromatogram in higher mz_669	0.429	FALSE	C11H22O2	FA	ZDPHROOEEOARMN-UHFFFAOYSA-N	O=C(O)CCCCCCCCCC	3.81	6S-3_red_nega	185.14938:1375 186.15273:362 187.15609:1055					148.656	938.312	510.969	631.969	709.656	1210.75	651.062	6.31196	3.43725	4.25121	4.77381	8.14463	4.37965
608	1.519	185.169	Unknown	[2M-H]-	adduct linked to 110_[M+Na-2H]-	0.071	FALSE	Unknown	Unknown	Unknown	Unknown	2.96	6S-3_blue_nega	185.16904:692 186.17239:196 187.17575:2274					63.625	537.219	207.875	335.125	233.906	476.406	275.969	8.44352	3.26719	5.26719	3.67633	7.48772	4.33743
609	2.857	185.178	Unknown	[M-H]-	ion correlated with 659	0.071	FALSE	Unknown	Unknown	Unknown	Unknown	3.44	6P-1_blue_nega	185.17802:920 186.18137:21 187.18473:6					50.25	46.125	80.875	212.906	62.2188	42.0938	489.75	0.91791	1.60945	4.23694	1.23818	0.837687	9.74627
610	1.772	186.042	Unknown	[M-H]-		0.071	FALSE	Unknown	Unknown	Unknown	Unknown	14.17	6S-3_red_nega	186.04242:2713 187.04577:15307 188.04913:1582					160.844	947.938	347.5	327.344	339.844	1633.44	600.375	5.89353	2.16048	2.03517	2.11288	10.1554	3.73266
611	1.832	186.075	Unknown	[M-H]-	adduct linked to 986_[M+FA-H]-; adduct linked to 3993_[2M-H]-	0.143	FALSE	Unknown	Unknown	Unknown	Unknown	16.01	6P-1_blue_nega	186.07498:3132 187.07833:11263 188.08169:3135					92.6562	259.531	161.531	1202.81	124.969	405.125	1664.72	2.80101	1.74334	12.9815	1.34874	4.37234	17.9666
612	1.621	186.113	Unknown	[M+FA-H]-	adduct linked to 424_[M+Na-2H]-	0.714	FALSE	Unknown	Unknown	Unknown	Unknown	49.92	GOP ext-3_red_nega	186.11333:21883 187.11668:6208 188.12004:2151					342.312	11691.4	14920.9	11000	13260.8	6856.25	10637	34.1541	43.5885	32.1344	38.739	20.0292	31.074
613	1.968	186.113	Unknown	[M-H]-		0.714	FALSE	Unknown	Unknown	Unknown	Unknown	41.29	GOP ext-3_red_nega	186.11333:18315 187.11668:3930 188.12004:137					216.469	10279.5	12987.9	9248.12	11189.7	5608.06	8105.38	47.4871	59.9991	42.7227	51.6919	25.907	37.4436
614	1.626	186.146	Unknown	[M-H]-		0.071	FALSE	Unknown	Unknown	Unknown	Unknown	71.55	GOP ext-1_nega	186.14589:11967 187.14924:2991 188.1526:253					66.875	1226.31	1517.84	7074.53	1399	727.625	2391.03	18.3374	22.6967	105.787	20.9196	10.8804	35.7537
615	1.923	186.146	Unknown	[M-H]-	ion correlated with 192; ion correlated with 234	0.143	FALSE	Unknown	Unknown	Unknown	Unknown	51.23	GOP ext-1_nega	186.14589:17723 187.14924:3249 188.1526:291					88.7812	973.375	1386.28	9836.59	1060.16	591.469	3345.34	10.9637	15.6146	110.796	11.9412	6.66209	37.6807
616	1.622	186.208	Unknown	[M-H]-		0.143	FALSE	Unknown	Unknown	Unknown	Unknown	7.26	GOP ext-3_red_nega	186.20789:564 187.21124:490 188.2146:150					20.7188	263.344	371.406	596.688	328.906	147.594	324.781	12.7104	17.9261	28.7994	15.8748	7.12368	15.6757
617	1.909	186.221	Unknown	[M-H]-		0.071	FALSE	Unknown	Unknown	Unknown	Unknown	7.08	GOP ext-1_nega	186.22075:685 187.2241:208 188.22746:126					27.9688	188.688	224.75	517.562	179.219	115.375	236.688	6.74637	8.03575	18.505	6.40782	4.12514	8.46257
618	28.428	186.977	Unknown	[M+C2H3N+Na-2H]-	ion correlated with 619; adduct linked to 1145_[2M-H]-	0.286	FALSE	Unknown	Unknown	Unknown	Unknown	6.01	HFDold-3_red_nega	186.97708:3525 187.98043:505 188.98379:132					337.375	409.062	2420.78	1263.78	1717.94	1547.53	655	1.21249	7.17534	3.74592	5.09207	4.58698	1.94146
619	28.484	186.981	Unknown	[M-H]-	ion correlated with 618	0.214	FALSE	Unknown	Unknown	Unknown	Unknown	3.39	6S-3_blue_nega	186.98103:1826 187.98438:166 188.98774:27					331.969	415.594	2623.06	1169.44	1533.97	1590.22	638.125	1.25191	7.90153	3.52273	4.62082	4.79027	1.92224
620	1.773	187.04	Unknown	[M-H]-		0.143	FALSE	Unknown	Unknown	Unknown	Unknown	12.59	6S-3_red_nega	187.04027:9523 188.04362:1405 189.04698:1467					262.438	2990.44	1225.31	1357.28	1359.91	5587.62	1137.53	11.3949	4.66897	5.17183	5.18183	21.2913	4.33448
621	1.831	187.069	Unknown	[M+Na-2H]-	ion correlated with 116; ion correlated with 553; adduct linked to 279_[M-H2O-H]-	0.143	FALSE	Unknown	Unknown	Unknown	Unknown	31.4	6P-1_blue_nega	187.06888:12123 188.07223:1613 189.07559:2454					404.312	626.219	347.625	5059.88	363.281	911.25	6281.84	1.54885	0.859793	12.5148	0.898516	2.25383	15.5371
622	32.535	187.092	Unknown	[M+C2H3N+Na-2H]-	adduct linked to 1197_[2M-H]-	0.071	FALSE	Unknown	Unknown	Unknown	Unknown	3.43	NDold-3_red_nega	187.09161:2836 188.09496:351 189.09832:356					1426.31	2514.25	1961.19	679.594	1921.69	1907.5	962.781	1.76276	1.37501	0.476469	1.34731	1.33736	0.675014
623	2.003	187.103	Unknown	[M-H]-		0.071	FALSE	Unknown	Unknown	Unknown	Unknown	8.12	GOP ext-3_red_nega	187.10345:3040 188.1068:415 189.11016:157					1529.53	2938.94	2202.66	1655.69	1545.28	2223.94	1398.19	1.92146	1.44009	1.08248	1.0103	1.454	0.914128
624	1.53	187.107	Unknown	[M-H]-	ion correlated with 980; ion correlated with 961; adduct linked to 5167_[2M+FA-H]-	0.643	FALSE	Unknown	Unknown	Unknown	Unknown	18.67	6S-3_blue_nega	187.10741:20048 188.11076:2882 189.11412:1429					647.719	13351.7	5076.88	5055.31	3634.56	12911	4876.47	20.6134	7.83809	7.8048	5.61133	19.933	7.52868
625	1.931	187.132	Unknown	[M-H]-		0.143	FALSE	Unknown	Unknown	Unknown	Unknown	8.91	6P-1_blue_nega	187.13206:4049 188.13541:1444 189.13877:431					327.375	658.875	789.125	1791.34	730.562	532.906	2351.84	2.0126	2.41046	5.47184	2.23158	1.62782	7.18394
626	1.561	187.136	Unknown	[M-H2O-H]-	ion correlated with 981; ion correlated with 3164; ion correlated with 575; ion correlated with 1389; ion correlated with 177; ion correlated with 123; ion correlated with 130; ion correlated with 716; ion correlated with 829; ion correlated with 964; ion correlated with 118; ion correlated with 282; ion correlated with 6971; ion correlated with 111; ion correlated with 449; ion correlated with 1…	0.071	FALSE	Unknown	Unknown	Unknown	Unknown	34.21	6P-1_blue_nega	187.13602:9022 188.13937:1752 189.14273:832					296.156	1677.41	913.844	1536.59	790.812	1597.22	5080.31	5.66392	3.08568	5.18846	2.67025	5.39316	17.1542
627	28.46	187.93	Unknown	[M-H]-		0.071	FALSE	Unknown	Unknown	Unknown	Unknown	2.43	6P-2_blue_nega	187.92992:627 188.93327:467 189.93663:183					143.938	216.656	240.562	212.438	243.812	296.781	322.094	1.50521	1.6713	1.4759	1.69388	2.06188	2.23773
628	1.572	188.037	Unknown	[M-H]-		0.071	FALSE	Unknown	Unknown	Unknown	Unknown	2.75	6S-3_red_nega	188.03682:938 189.04017:600 190.04353:2123					52.6875	486.688	196.094	158.219	221.25	699.781	379.375	9.23725	3.72183	3.00297	4.19929	13.2817	7.20047
629	1.56	188.053	w/o MS2:N-Acetyl-L-glutamic acid	[M-H]-	ion correlated with 6717	0.071	FALSE	C7H11NO5	Others	RFMMMVDNIPUKGG-YFKPBYRVSA-N	CC(=O)N[C@@H](CCC(O)=O)C(O)=O	1.82	NDold-2_blue_nega	188.05266:679 189.05601:487 190.05937:1002					74.25	675.812	176.406	233.531	292.625	815.656	515.188	9.10185	2.37584	3.1452	3.94108	10.9853	6.93855
630	1.534	188.081	Unknown	[M+FA-H]-	adduct linked to 250_[M-H]-	0.143	FALSE	Unknown	Unknown	Unknown	Unknown	4.8	6P-1_blue_nega	188.08125:1470 189.0846:1007 190.08796:595					120.062	675.219	193.156	289.281	302.938	698.062	1153.72	5.62389	1.6088	2.40942	2.52317	5.81416	9.60932
631	1.821	188.089	Unknown	[M-H2O-H]-	adduct linked to 735_[M-H]-	0.071	FALSE	Unknown	Unknown	Unknown	Unknown	6.3	6P-1_blue_nega	188.08917:1180 189.09252:3451 190.09588:1138					179.469	291.156	134.031	401.031	148.469	442.062	776.125	1.62232	0.746822	2.23455	0.827268	2.46317	4.32457
632	1.561	188.125	Unknown	[M+FA-H]-	ion correlated with 3553; adduct linked to 251_[M-H]-	0.071	FALSE	Unknown	Unknown	Unknown	Unknown	7.98	6P-1_blue_nega	188.12482:1494 189.12817:854 190.13153:263					61.3125	722.094	356.25	517.281	366.312	738.594	975.719	11.7773	5.8104	8.4368	5.97452	12.0464	15.9139
633	1.656	189.052	Unknown	[M-H]-		0.071	FALSE	Unknown	Unknown	Unknown	Unknown	4.68	6S-3_red_nega	189.0519:1232 190.05525:1650 191.05861:383					31.5625	537.562	120.969	157.906	270.406	860.125	574.719	17.0317	3.83267	5.00297	8.56733	27.2515	18.2089
634	1.721	189.084	Unknown	[M+FA-H]-	ion correlated with 1120; ion correlated with 327; ion correlated with 968; ion correlated with 271; ion correlated with 1136; adduct linked to 151_[M-H2O-H]-	0.071	FALSE	Unknown	Unknown	Unknown	Unknown	14.77	6P-1_blue_nega	189.08446:3062 190.08781:1554 191.09117:567					113.969	273.688	167.312	376.156	120.656	368.5	1633.81	2.40143	1.46806	3.30052	1.05868	3.23334	14.3356
635	1.563	190.07	Unknown	[M-H]-	adduct linked to 1233_[M+C2H3N+Na-2H]-	0.143	FALSE	Unknown	Unknown	Unknown	Unknown	4.36	6S-3_red_nega	190.06972:969 191.07307:637 192.07643:1193					95.3438	402.75	177.344	394.469	302.688	820.719	555.531	4.22419	1.86005	4.13733	3.1747	8.608	5.82661
636	1.921	190.082	Unknown	[M+C2H3N+Na-2H]-	ion correlated with 3319; ion correlated with 2277; ion correlated with 11866; ion correlated with 3757; adduct linked to 308_[M+Na-2H]-	0.071	FALSE	Unknown	Unknown	Unknown	Unknown	12.89	6P-1_blue_nega	190.08237:1773 191.08572:746 192.08908:237					55.8438	204.875	92.6562	84.8438	110.469	161.281	989.5	3.66872	1.65921	1.51931	1.97818	2.88808	17.7191
637	1.597	190.102	w/o MS2:NAE 5:0	[M+FA-H]-	ion correlated with 1; ion correlated with 808; ion correlated with 1142; ion correlated with 1497; ion correlated with 2399; ion correlated with 987; ion correlated with 179; adduct linked to 261_[M-H]-	0.071	FALSE	C7H15NO2	NAE	NURPOXDFZKXLRW-UHFFFAOYSA-N	O=C(NCCO)CCCC	7.36	6P-1_blue_nega	190.10226:1002 191.10561:615 192.10897:2080					102.156	218.656	83.1875	196.969	128.344	249.438	594.125	2.14041	0.814316	1.92811	1.25635	2.44173	5.81585
638	1.506	191.083	Unknown	[M-H2O-H]-	adduct linked to 5116_[2M-H]-	0.071	FALSE	Unknown	Unknown	Unknown	Unknown	4.12	6P-1_blue_nega	191.0829:900 192.08625:223 193.08961:3163					60.3438	168.062	159.219	291.719	181.188	447.375	503.875	2.78509	2.63853	4.83428	3.00259	7.41378	8.35008
639	1.506	192.086	Unknown	[M+Na-2H]-	adduct linked to 521_[M-H]-	0.286	FALSE	Unknown	Unknown	Unknown	Unknown	14.94	GOP ext-3_red_nega	192.08553:7648 193.08888:970 194.09224:210					82.2188	300.438	196.75	3861.34	625.75	1136.34	461.688	3.65412	2.39301	46.9643	7.61079	13.821	5.61536
640	1.532	192.106	Unknown	[M-H]-		0.143	FALSE	Unknown	Unknown	Unknown	Unknown	9.21	GOP ext-3_red_nega	192.10555:1623 193.1089:501 194.11226:477					40.2812	200.75	204.812	925.781	202.094	376.188	609.906	4.98371	5.08456	22.9829	5.01707	9.33902	15.1412
641	1.641	193.047	Unknown	[M-H]-		0.286	FALSE	Unknown	Unknown	Unknown	Unknown	4.2	6S-3_red_nega	193.04727:1545 194.05062:600 195.05398:762					133.594	748.094	557.5	321.312	1003.66	1470.94	855.938	5.59977	4.1731	2.40515	7.51275	11.0105	6.40702
642	1.904	193.08	Unknown	[M+Na-2H]-	ion correlated with 1482; ion correlated with 2209; ion correlated with 2277; ion correlated with 308; ion correlated with 493; ion correlated with 1612; ion correlated with 4873; ion correlated with 5616; ion correlated with 2220; ion correlated with 2895; adduct linked to 3452_[2M-H]-	0.071	FALSE	Unknown	Unknown	Unknown	Unknown	6.75	6P-1_blue_nega	193.0798:3225 194.08315:432 195.08651:815					265	314.375	311.656	432	217.75	296.75	1697.28	1.18632	1.17606	1.63019	0.821698	1.11981	6.40483
643	3.107	193.083	Unknown	[M-H]-		0.214	FALSE	Unknown	Unknown	Unknown	Unknown	6.12	6S-3_red_nega	193.08337:2232 194.08672:162 195.09008:711					148.406	1506.06	922.531	404.719	893.781	1600.53	466.469	10.1482	6.21626	2.7271	6.02253	10.7848	3.14319
644	2.235	193.087	Unknown	[M-H]-		0.714	FALSE	Unknown	Unknown	Unknown	Unknown	8.26	6G-3_blue_nega	193.08739:3236 194.09074:526 195.0941:705					274.812	2209.75	1809.34	1028	2847.94	2907.03	1486.56	8.04094	6.58392	3.74073	10.3632	10.5782	5.40937
645	1.512	193.096	Unknown	[M+FA-H]-	ion correlated with 5406; ion correlated with 14432; ion correlated with 15643; ion correlated with 19394; adduct linked to 3394_[2M+FA-H]-	0.143	FALSE	Unknown	Unknown	Unknown	Unknown	5.22	GOP ext-1_nega	193.09586:2479 194.09921:284 195.10257:996					228.531	267.5	239.438	1649.09	369.969	403.562	1052.78	1.17052	1.04772	7.21605	1.6189	1.7659	4.60673
646	2.202	193.12	Unknown	[M-H]-	ion correlated with 11047	0.143	FALSE	Unknown	Unknown	Unknown	Unknown	11.48	GOP ext-1_nega	193.11993:3392 194.12328:626 195.12664:280					54.375	306.562	228.469	1802.28	352.594	331.562	1453.62	5.63793	4.20172	33.1454	6.48448	6.0977	26.7333
647	1.561	194.072	Unknown	[M-H]-		0.071	FALSE	Unknown	Unknown	Unknown	Unknown	2.96	6P-1_blue_nega	194.0721:648 195.07545:1310 196.07881:1802					127.812	277.125	113.719	140.219	162.469	271.75	455.094	2.16822	0.889731	1.09707	1.27115	2.12616	3.56064
648	4.594	194.08	Unknown	[M+FA-H]-	adduct linked to 2444_[2M-H]-	0.786	FALSE	Unknown	Unknown	Unknown	Unknown	9.82	6S-3_red_nega	194.07979:3535 195.08314:424 196.0865:197					950.625	2452.56	1884.56	1460.16	2261.12	3176.25	1139.97	2.57995	1.98245	1.536	2.37857	3.34122	1.19918
649	4.334	194.112	Unknown	[M-H]-		0.143	FALSE	Unknown	Unknown	Unknown	Unknown	11.23	GOP ext-1_nega	194.11234:2789 195.11569:307 196.11905:96					41.3125	48.2188	28.5312	1422.34	30.6562	74.7188	1216.28	1.16717	0.69062	34.4289	0.742057	1.80862	29.441
650	5.303	194.994	Unknown	[M-H]-		0.071	FALSE	Unknown	Unknown	Unknown	Unknown	4.1	NDold-2_blue_nega	194.99408:2009 195.99743:38 197.00079:545					290.062	1665.09	1123.84	489.531	1087.69	728.469	601.781	5.74047	3.87449	1.68768	3.74984	2.51142	2.07466
651	2.709	194.998	Unknown	[M+C2H3N+Na-2H]-	ion correlated with 2853; adduct linked to 2783_[2M+FA-H]-; similar chromatogram in higher mz_2035; similar chromatogram in higher mz_2258; similar chromatogram in higher mz_1598	0.5	FALSE	Unknown	Unknown	Unknown	Unknown	11.14	NDold-2_blue_nega	194.99811:9346 196.00146:2358 197.00482:1348					283.188	8418.03	5399.81	1170	2156.66	1829.88	1059.06	29.726	19.068	4.13154	7.61565	6.46171	3.73979
652	3.194	194.998	Unknown	[M+FA-H]-	ion correlated with 1230; adduct linked to 3469_[2M+FA-H]-	0.143	FALSE	Unknown	Unknown	Unknown	Unknown	8.34	NDold-2_blue_nega	194.99811:4938 196.00146:1119 197.00482:984					299.875	3613.19	2232	818.688	1243.56	1110.81	817.406	12.049	7.4431	2.7301	4.14694	3.70425	2.72582
653	7.984	195.002	Unknown	[M+FA-H]-	adduct linked to 3461_[2M+FA-H]-	0.071	FALSE	Unknown	Unknown	Unknown	Unknown	3.59	NDold-2_blue_nega	195.00214:1480 196.00549:465 197.00885:392					210.25	1287.91	810.031	408.625	380.125	263.344	430.219	6.12559	3.85271	1.94352	1.80797	1.25253	2.04622
654	2.338	195.051	Unknown	[M+FA-H]-	ion correlated with 2193; adduct linked to 2537_[2M-H]-	0.429	FALSE	Unknown	Unknown	Unknown	Unknown	5.67	NDold-2_blue_nega	195.05054:3093 196.05389:499 197.05725:503					140.125	2744.56	1903.75	777.219	1807.22	1367.94	1335.66	19.5865	13.5861	5.54661	12.8972	9.76227	9.53189
655	1.579	195.099	Unknown	[M-H]-		0.071	FALSE	Unknown	Unknown	Unknown	Unknown	1.83	6P-2_blue_nega	195.09894:827 196.10229:117 197.10565:654					403.375	467.438	310.344	571.219	417.875	582.938	788.219	1.15882	0.769368	1.4161	1.03595	1.44515	1.95406
656	2.411	195.135	Unknown	[M-H]-		0.5	FALSE	Unknown	Unknown	Unknown	Unknown	4.37	6S-3_red_nega	195.13524:1898 196.13859:424 197.14195:326					131.719	1172.97	1032.09	820	758.438	1679.34	570.094	8.9051	7.83559	6.22539	5.75801	12.7495	4.32811
657	3.893	195.139	Unknown	[M-H]-		0.214	FALSE	Unknown	Unknown	Unknown	Unknown	3.46	6S-3_red_nega	195.13927:1227 196.14262:7 197.14598:261					705.875	746.562	463.438	456.844	510.094	984.344	400.094	1.05764	0.656543	0.647202	0.72264	1.3945	0.566805
658	3.779	195.164	Unknown	[M-H]-	ion correlated with 8469; ion correlated with 10438; ion correlated with 6494; ion correlated with 6490	0.071	FALSE	Unknown	Unknown	Unknown	Unknown	6.15	6P-1_blue_nega	195.16374:1329 196.16709:435 197.17045:7					55.625	101.312	65.7188	237.281	68.5	92.8125	714.25	1.82135	1.18146	4.26573	1.23146	1.66854	12.8404
659	2.858	195.168	Unknown	[M-H]-	ion correlated with 791; ion correlated with 5166; ion correlated with 5206; ion correlated with 5744	0.143	FALSE	Unknown	Unknown	Unknown	Unknown	7.64	6P-1_blue_nega	195.16777:2112 196.17112:389 197.17448:453					42.5938	85.5	51.0938	629.469	61	51.0625	1072.72	2.00734	1.19956	14.7784	1.43213	1.19883	25.1849
660	6.524	195.809	Unknown	[M-H]-		0.286	FALSE	Unknown	Unknown	Unknown	Unknown	21.13	HFDold-3_red_nega	195.80948:3227 196.81283:344 197.81619:4545					556.062	1696.59	2717.62	1302.03	2381.91	980	1488.34	3.05108	4.88727	2.34152	4.28352	1.76239	2.67658
661	6.343	195.809	Unknown	[M-H]-	ion correlated with 6038; ion correlated with 670	0.429	FALSE	Unknown	Unknown	Unknown	Unknown	21.15	6P-2_blue_nega	195.80948:3352 196.81283:30 197.81619:5634					516.938	1540.47	2509.53	1291.53	1915.91	863.219	1684.69	2.97999	4.85461	2.49843	3.70626	1.66987	3.25898
662	1.544	196.024	Unknown	[M-H]-	ion correlated with 783	0.214	FALSE	Unknown	Unknown	Unknown	Unknown	116.17	Blank MeOH_3_nega	196.0237:34995 197.02705:4256 198.03041:2233					34683.4	324.438	201.75	267.781	375.031	388.031	748.656	0.00935425	0.0058169	0.00772072	0.010813	0.0111878	0.0215854
663	1.539	196.06	Unknown	[M-H]-	ion correlated with 839; ion correlated with 832; ion correlated with 673; ion correlated with 577; ion correlated with 566; ion correlated with 557	0.071	FALSE	Unknown	Unknown	Unknown	Unknown	2.41	6S-3_red_nega	196.06009:664 197.06344:466 198.0668:3830					3380	453.781	200.781	418.344	306.344	516.312	508.719	0.134255	0.0594027	0.12377	0.0906342	0.152755	0.150509
664	1.543	196.105	Unknown	[M-H]-		0.143	FALSE	Unknown	Unknown	Unknown	Unknown	9.48	Blank MeOH_2_nega	196.10457:1386 197.10792:587 198.11128:316					1308.38	134.094	172.906	163.156	279.375	324.812	321.812	0.102489	0.132153	0.124701	0.213528	0.248256	0.245964
665	1.527	196.133	Unknown	[M-C6H10O5-H]-	adduct linked to 13909_[2M-H]-	0.357	FALSE	Unknown	Unknown	Unknown	Unknown	4.48	GOP ext-3_red_nega	196.13287:993 197.13622:339 198.13958:889					609.062	494.469	781.219	549.312	607.594	336.125	511.25	0.811852	1.28266	0.901898	0.997589	0.551873	0.839405
666	1.573	196.165	Unknown	[M-H]-	similar chromatogram in higher mz_15295; similar chromatogram in higher mz_14120; adduct linked to 1100_[M+FA-H]-; similar chromatogram in higher mz_19285; similar chromatogram in higher mz_19291; similar chromatogram in higher mz_15296	0.071	FALSE	Unknown	Unknown	Unknown	Unknown	1.9	GOP ext-1_nega	196.16541:537 197.16876:117 198.17212:603					503.406	83.8438	95.5938	332.344	77.6562	74.0625	149.094	0.166553	0.189894	0.66019	0.154262	0.147123	0.29617
667	1.473	197.04	Unknown	[M-H]-		0.071	FALSE	Unknown	Unknown	Unknown	Unknown	2.86	6P-1_blue_nega	197.03992:656 198.04327:207 199.04663:210					1598.91	248.969	282.344	138.156	268.5	485.594	439.438	0.155712	0.176586	0.0864067	0.167927	0.303704	0.274836
668	1.558	197.084	Unknown	[M+FA-H]-	adduct linked to 196_[M-H2O-H]-	0.214	FALSE	Unknown	Unknown	Unknown	Unknown	2.2	6S-3_blue_nega	197.08441:1002 198.08776:1790 199.09112:1425					589.75	636.188	399.688	271.719	564.562	979	615.562	1.07874	0.677724	0.460735	0.957291	1.66003	1.04377
669	3	197.153	Unknown	[M-H2O-H]-	adduct linked to 5445_[2M-H]-	0.286	FALSE	Unknown	Unknown	Unknown	Unknown	4.53	NDold-3_red_nega	197.15334:1625 198.15669:294 199.16005:895					73.125	1164.19	522.656	638.688	729.875	1281.34	355.969	15.9205	7.14744	8.73419	9.9812	17.5226	4.86795
670	6.368	197.803	Unknown	[M-H]-	ion correlated with 661	0.429	FALSE	Unknown	Unknown	Unknown	Unknown	26.15	6P-2_blue_nega	197.80261:3693 198.80596:0 199.80932:1400					564.688	1997.31	2768.75	1393.78	2036.06	1132.12	1848.03	3.53702	4.90315	2.46823	3.60564	2.00487	3.27266
671	6.594	197.807	Unknown	[M-H]-		0.429	FALSE	Unknown	Unknown	Unknown	Unknown	20.11	HFDold-3_red_nega	197.80667:4196 198.81002:304 199.81338:2026					579.594	1806.31	3234.75	1678.59	2305.34	1281.25	1986.91	3.11651	5.58106	2.89616	3.97752	2.2106	3.4281
672	7.021	197.807	Unknown	[M-H]-		0.071	FALSE	Unknown	Unknown	Unknown	Unknown	15.5	6P-2_blue_nega	197.80667:2581 198.81002:11 199.81338:1000					535.125	1401.41	1685.41	970.125	1249.09	738.5	1299.47	2.61884	3.14956	1.81289	2.33421	1.38005	2.42835
673	1.534	197.989	Unknown	[M-H]-	ion correlated with 839; ion correlated with 832; ion correlated with 663; ion correlated with 783; ion correlated with 577; ion correlated with 566; ion correlated with 557; similar chromatogram in higher mz_839	0.143	FALSE	Unknown	Unknown	Unknown	Unknown	18.77	Blank MeOH_3_nega	197.98949:7018 198.99284:135 199.9962:193					6604.31	109.031	96.8125	264.531	74.2188	196.406	245.844	0.0165091	0.014659	0.0400543	0.0112379	0.0297391	0.0372247
674	1.944	197.989	Unknown	[M-H]-	ion correlated with 5598; ion correlated with 3931; ion correlated with 3021; ion correlated with 4628; ion correlated with 4410; ion correlated with 4021; adduct linked to 4582_[2M-H]-	0.071	FALSE	Unknown	Unknown	Unknown	Unknown	5.59	Blank MeOH_3_nega	197.98949:1954 198.99284:602 199.9962:317					1717.53	170.812	94.4688	126.781	113.031	40.7188	160.812	0.0994523	0.0550026	0.073816	0.0658103	0.0237077	0.09363
675	1.541	198.075	Unknown	[M-H]-	adduct linked to 827_[M+Na-2H]-; adduct linked to 4586_[2M-H]-	0.286	FALSE	Unknown	Unknown	Unknown	Unknown	7.07	6S-3_red_nega	198.07481:2879 199.07816:1274 200.08152:888					397.375	1230.12	570.781	446.719	723.281	2219.69	700.906	3.09563	1.43638	1.12417	1.82015	5.58588	1.76384
676	1.598	198.099	Unknown	[M-H]-		0.357	FALSE	Unknown	Unknown	Unknown	Unknown	8.01	6P-1_blue_nega	198.09921:4667 199.10256:1044 200.10592:1381					230.406	866.719	1031.03	429.438	728.406	533.375	2674.34	3.7617	4.47484	1.86383	3.1614	2.31493	11.6071
677	1.978	198.12	Unknown	[M-H]-		0.214	FALSE	Unknown	Unknown	Unknown	Unknown	5.37	GOP ext-3_red_nega	198.11952:1426 199.12287:399 200.12623:3504					90.0312	694.656	807.844	823.625	545.062	339.562	505.125	7.71572	8.97293	9.14821	6.05415	3.77161	5.61055
678	1.592	198.148	Unknown	[M-C6H10O5-H]-	adduct linked to 14060_[2M-H]-	0.214	FALSE	Unknown	Unknown	Unknown	Unknown	4.81	GOP ext-3_red_nega	198.14798:1159 199.15133:420 200.15469:767					96.4062	501.906	661.656	1157.03	579.75	293.344	826.125	5.20616	6.86321	12.0016	6.01361	3.04279	8.56921
679	1.959	198.152	Unknown	[M-H]-	ion correlated with 780	0.071	FALSE	Unknown	Unknown	Unknown	Unknown	5.86	GOP ext-1_nega	198.15205:1338 199.1554:228 200.15876:1693					46.0938	179.594	357.219	883.594	264.312	115.219	380.562	3.89627	7.74983	19.1695	5.73424	2.49966	8.25627
680	1.875	199.002	Unknown	[M+FA-H]-	ion correlated with 696; adduct linked to 553_[M+Na-2H]-	0.071	FALSE	Unknown	Unknown	Unknown	Unknown	4	GOP ext-1_nega	199.00246:918 200.00581:1 201.00917:380					157.688	125.625	127.844	542.188	144.406	143.438	235.656	0.796671	0.810741	3.43837	0.915775	0.909631	1.49445
681	1.561	199.059	Unknown	[M-H]-		0.071	FALSE	Unknown	Unknown	Unknown	Unknown	2.5	6P-1_blue_nega	199.05948:791 200.06283:920 201.06619:483					380.906	611.25	402.875	338.406	563.188	845.312	729.781	1.60473	1.05767	0.888424	1.47855	2.21921	1.91591
682	21.288	199.092	Unknown	[M-H]-		0.071	FALSE	Unknown	Unknown	Unknown	Unknown	1.5	6S-3_red_nega	199.09216:921 200.09551:564 201.09887:2040					666	1108.19	545.25	267.625	703.75	783.875	522.094	1.66395	0.818694	0.401839	1.05668	1.17699	0.783925
683	2.005	199.1	Unknown	[M-H]-	similar chromatogram in higher mz_2200	0.071	FALSE	Unknown	Unknown	Unknown	Unknown	2.98	6S-3_red_nega	199.10031:1570 200.10366:528 201.10702:1816					598.844	1392.34	1065.62	765.594	1291.09	1468	641.656	2.32505	1.77947	1.27845	2.15598	2.45139	1.07149
684	5.889	199.1	Unknown	[M-H]-	adduct linked to 4631_[2M-H]-; adduct linked to 5758_[2M+FA-H]-	0.071	FALSE	Unknown	Unknown	Unknown	Unknown	1.84	6S-3_blue_nega	199.10031:938 200.10366:211 201.10702:1584					511.125	505.594	781.469	337.312	775.531	865.562	279.375	0.989178	1.52892	0.659941	1.5173	1.69345	0.546588
685	3.033	199.133	Unknown	[M-H]-	ion correlated with 5524	0.071	FALSE	Unknown	Unknown	Unknown	Unknown	1.51	NDold-3_red_nega	199.1329:859 200.13625:509 201.13961:1694					251.094	634.875	321.594	318.812	428.594	436.344	342.594	2.52844	1.28077	1.2697	1.70691	1.73777	1.36441
686	9.923	199.166	w/o MS2:FA 12:0	[M-H]-	similar chromatogram in higher mz_4079; similar chromatogram in higher mz_4088	0.786	FALSE	C12H24O2	FA	POULHZVOKOAJMA-UHFFFAOYSA-N	O=C(O)CCCCCCCCCCC	7.04	NDold-3_red_nega	199.16551:6064 200.16886:1664 201.17222:314					1331.94	4706.97	2078.69	1048.84	1691.41	2214	1428.31	3.53393	1.56065	0.787457	1.26988	1.66224	1.07236
687	9.611	199.198	Unknown	[M-H]-		0.143	FALSE	Unknown	Unknown	Unknown	Unknown	6.44	6P-1_blue_nega	199.19803:2206 200.20138:475 201.20474:292					38.25	51.4688	59.1562	889.406	64.6875	69	1141.19	1.34559	1.54657	23.2525	1.69118	1.80392	29.835
688	6.358	199.802	Unknown	[M-H]-	ion correlated with 1748; ion correlated with 5932; ion correlated with 1725; ion correlated with 6096	0.286	FALSE	Unknown	Unknown	Unknown	Unknown	14.79	HFDold-3_red_nega	199.80177:1782 200.80512:2 201.80848:898					287.906	1025.06	1272.31	824.188	1053.94	432.719	881.188	3.5604	4.41919	2.86269	3.6607	1.50298	3.06068
689	7.02	199.802	Unknown	[M-H]-		0.071	FALSE	Unknown	Unknown	Unknown	Unknown	7.7	HFDold-3_red_nega	199.80177:1246 200.80512:74 201.80848:400					317.875	754.469	877.219	382.844	586.188	319.125	583.375	2.37348	2.75963	1.20438	1.84408	1.00393	1.83523
690	6.608	199.806	Unknown	[M-H]-	ion correlated with 1749; ion correlated with 1724; ion correlated with 7018	0.143	FALSE	Unknown	Unknown	Unknown	Unknown	12.61	HFDold-3_red_nega	199.80585:1778 200.8092:50 201.81256:504					345.219	983.281	1363.31	851.5	1158.38	523.562	851.781	2.84828	3.94913	2.46655	3.35548	1.51661	2.46737
691	1.443	199.822	Unknown	[M-H]-	ion correlated with 707; ion correlated with 926	0.143	FALSE	Unknown	Unknown	Unknown	Unknown	18.09	Blank MeOH_3_nega	199.82217:2118 200.82552:315 201.82888:3333					1884.31	16.0312	82.0312	43.5	16.9688	19.75	9.375	0.00850774	0.0435338	0.0230853	0.00900527	0.0104813	0.00497529
692	1.519	200.051	Unknown	[M-H]-		0.071	FALSE	Unknown	Unknown	Unknown	Unknown	2.8	6S-3_blue_nega	200.05084:747 201.05419:688 202.05755:1367					124.062	419.25	117.781	156.469	204.781	672.469	342.344	3.37935	0.94937	1.26121	1.65063	5.4204	2.75945
693	1.561	200.083	Unknown	[M+C2H3N+Na-2H]-	adduct linked to 130_[M-H2O-H]-	0.071	FALSE	Unknown	Unknown	Unknown	Unknown	5.25	6P-1_blue_nega	200.08334:877 201.08669:556 202.09005:3079					142.5	505.219	352.938	332.938	288.906	491.594	695.625	3.54539	2.47675	2.3364	2.02741	3.44978	4.88158
694	1.518	200.124	Unknown	[M-H]-		0.143	FALSE	Unknown	Unknown	Unknown	Unknown	2.45	HFDold-3_red_nega	200.12436:699 201.12771:4130 202.13107:2021					130.625	603.156	462.719	525.594	429.438	496.656	436.031	4.61746	3.54234	4.02368	3.28756	3.80215	3.33804
695	1.998	200.128	Unknown	[M-H]-		0.643	FALSE	Unknown	Unknown	Unknown	Unknown	6.01	6P-2_blue_nega	200.12845:2299 201.1318:807 202.13516:325					121.812	1400.28	1737.69	1164.19	1218.81	991.875	1249.47	11.4954	14.2653	9.55721	10.0056	8.14264	10.2573
696	1.925	200.161	Unknown	[M-H]-	ion correlated with 537; ion correlated with 798; ion correlated with 780	0.071	FALSE	Unknown	Unknown	Unknown	Unknown	7.7	GOP ext-1_nega	200.16095:1918 201.1643:1186 202.16766:360					20.125	163.125	225.188	1058.03	137.031	97.7188	452.062	8.10559	11.1894	52.573	6.80901	4.85559	22.4627
697	2.141	200.161	Unknown	[M-H]-	ion correlated with 17849	0.071	FALSE	Unknown	Unknown	Unknown	Unknown	6.89	6P-1_blue_nega	200.16095:1087 201.1643:735 202.16766:497					31.5312	84.0312	82.5625	304.438	72.3438	161	565.219	2.66501	2.61843	9.6551	2.29435	5.10605	17.9257
698	1.671	200.161	Unknown	[M-H]-	ion correlated with 13267	0.071	FALSE	Unknown	Unknown	Unknown	Unknown	3.74	6P-1_blue_nega	200.16095:531 201.1643:2128 202.16766:1161					47.4375	118.062	90.625	400.625	135.656	132.531	370.031	2.4888	1.91041	8.44532	2.85968	2.79381	7.8004
699	1.804	201.073	Unknown	[M-H]-		0.071	FALSE	Unknown	Unknown	Unknown	Unknown	7.61	6P-1_blue_nega	201.07297:1625 202.07632:1624 203.07968:1332					525.25	779.906	547.25	606.531	506.469	889.969	1175.75	1.48483	1.04188	1.15475	0.964243	1.69437	2.23846
700	1.551	201.073	Unknown	[2M-H]-	adduct linked to 0_[M-H]-	0.143	FALSE	Unknown	Unknown	Unknown	Unknown	2.63	6P-2_blue_nega	201.07323:1360 202.07658:815 203.07994:3726					561.938	1202.97	901.469	618.438	972.188	1391.69	845.5	2.14075	1.60422	1.10054	1.73006	2.47659	1.50462
701	3.033	201.077	Unknown	[2M-H]-	adduct linked to 145_[M+Na-2H]-	0.071	FALSE	Unknown	Unknown	Unknown	Unknown	1.83	NDold-3_red_nega	201.07733:1291 202.08068:87 203.08404:89					460.562	997.031	725.469	378.25	622.094	878.75	374.438	2.16481	1.57518	0.821278	1.35073	1.90799	0.813
702	30.146	201.11	w/o MS2:AAHFA 2:0/8:0;O	[M+FA-H]-	ion correlated with 2548; adduct linked to 367_[M-H]-	0.071	FALSE	C10H18O4	FAHFA	HMUBVMKCIZTMNB-UHFFFAOYSA-N	O=C(OC(C(=O)O)CCCCCC)C	3.17	HFDold-2_blue_nega	201.11009:2047 202.11344:72 203.1168:450					631.094	837.344	1645.03	887.969	954.25	1104.06	658.969	1.32681	2.60664	1.40703	1.51206	1.74944	1.04417
703	1.517	201.126	Unknown	[M-C6H10O5-H]-	ion correlated with 1113; adduct linked to 4292_[M+Na-2H]-	0.643	FALSE	Unknown	Unknown	Unknown	Unknown	10.89	6S-3_blue_nega	201.12646:11328 202.12981:3085 203.13317:2003					362.656	5860.03	2848.72	3145.91	2213.16	7357.16	2616.62	16.1586	7.85515	8.67462	6.10263	20.2869	7.21517
704	2.087	201.143	Unknown	[M+FA-H]-	ion correlated with 268; adduct linked to 373_[M-H]-	0.071	FALSE	Unknown	Unknown	Unknown	Unknown	7.92	6P-1_blue_nega	201.14259:2269 202.14594:1044 203.1493:616					157.25	336.469	329.438	649.906	283.562	352.688	1264.31	2.13971	2.09499	4.13295	1.80326	2.24285	8.04014
705	1.561	201.155	Unknown	[2M-H]-	ion correlated with 3376; ion correlated with 981; ion correlated with 1458; ion correlated with 549; ion correlated with 165; ion correlated with 3894; ion correlated with 3; ion correlated with 571; ion correlated with 805; ion correlated with 816; ion correlated with 829; ion correlated with 3558; ion correlated with 1138; ion correlated with 964; ion correlated with 4874; ion correlated with …	0.071	FALSE	Unknown	Unknown	Unknown	Unknown	14.69	6P-1_blue_nega	201.15488:4606 202.15823:1955 203.16159:1983					165.531	913.406	473.625	1063.34	440.562	908.5	2644.91	5.51803	2.86124	6.42382	2.66151	5.48839	15.9783
706	2.442	201.159	Unknown	[M-H2O-H]-	ion correlated with 18669; adduct linked to 6918_[2M+FA-H]-	0.071	FALSE	Unknown	Unknown	Unknown	Unknown	5.98	GOP ext-1_nega	201.15897:1792 202.16232:903 203.16568:23					125.312	388.75	331.375	1059.44	336.219	330.531	339.156	3.10224	2.64439	8.45436	2.68304	2.63766	2.70648
707	1.459	201.819	Unknown	[M-H]-	ion correlated with 691; ion correlated with 558; ion correlated with 907; ion correlated with 926; ion correlated with 832; similar chromatogram in higher mz_5925	0.143	FALSE	Unknown	Unknown	Unknown	Unknown	24.32	Blank MeOH_2_nega	201.81917:2858 202.82252:85 203.82588:786					2775.34	33.6562	62.9062	49.2188	41.0312	73.5312	19.0312	0.0121269	0.0226661	0.0177343	0.0147842	0.0264945	0.00685726
708	1.812	202.041	Unknown	[M-H]-		0.071	FALSE	Unknown	Unknown	Unknown	Unknown	7.1	6P-2_blue_nega	202.04076:1463 203.04411:2672 204.04747:290					46.2188	331.469	373.688	491.844	481.406	690.625	795.688	7.17174	8.08519	10.6416	10.4158	14.9425	17.2157
709	2.334	202.049	Unknown	[M+FA-H]-	adduct linked to 237_[M-H2O-H]-	0.143	FALSE	Unknown	Unknown	Unknown	Unknown	15.23	NDold-3_red_nega	202.04897:5125 203.05232:750 204.05568:118					75.125	2804.47	903.438	355.719	359.625	724.125	395.812	37.3307	12.0258	4.73502	4.78702	9.63894	5.26872
710	1.53	202.106	Unknown	[M-C6H10O5-H]-	adduct linked to 15693_[2M+FA-H]-	0.643	FALSE	Unknown	Unknown	Unknown	Unknown	7.27	6S-3_blue_nega	202.10645:2537 203.1098:4974 204.11316:612					299.281	1765.66	1289.53	802.438	1283.25	2198.91	2221.75	5.89966	4.30876	2.68122	4.28777	7.34729	7.42362
711	1.812	203.035	Unknown	[M-H]-		0.071	FALSE	Unknown	Unknown	Unknown	Unknown	8.48	6P-2_blue_nega	203.03531:2226 204.03866:112 205.04202:569					160.25	399.969	413.125	605.062	625.531	997.094	1327.62	2.4959	2.578	3.77574	3.90347	6.22211	8.28471
712	1.542	203.076	Unknown	[2M-H]-	ion correlated with 110; adduct linked to 2_[M-H]-	0.571	FALSE	Unknown	Unknown	Unknown	Unknown	14.33	6S-3_blue_nega	203.07646:5505 204.07981:1068 205.08317:2553					146.688	5239.81	1626.53	1086.09	1363.62	5329	1856.84	35.7209	11.0884	7.40413	9.29612	36.3289	12.6585
713	1.906	203.081	Unknown	[M-C6H10O5-H]-	adduct linked to 14446_[2M-H]-	0.429	FALSE	Unknown	Unknown	Unknown	Unknown	12.17	6S-3_blue_nega	203.08057:3921 204.08392:531 205.08728:222					118.75	3747.09	1243.56	1861.66	1250.28	3534.34	1180.56	31.5545	10.4721	15.6771	10.5287	29.7629	9.94158
714	1.787	203.085	Unknown	[M-H]-		0.071	FALSE	Unknown	Unknown	Unknown	Unknown	2.15	GOP ext-3_red_nega	203.08469:1806 204.08804:350 205.0914:219					158.688	2693.38	1378.97	1199.09	1065.12	3299.41	1219.75	16.9728	8.68984	7.55632	6.71209	20.7918	7.68649
715	1.804	203.113	Unknown	[M+C2H3N+Na-2H]-	ion correlated with 450; adduct linked to 425_[M+Na-2H]-	0.071	FALSE	Unknown	Unknown	Unknown	Unknown	37.84	6P-1_blue_nega	203.11305:8315 204.1164:727 205.11976:722					111.094	499.844	259.906	704.188	255.312	472.969	4356	4.4993	2.33952	6.33868	2.29817	4.25738	39.2101
716	1.561	203.113	Unknown	[2M-H]-	ion correlated with 981; ion correlated with 7212; ion correlated with 3164; ion correlated with 1225; ion correlated with 626; ion correlated with 805; ion correlated with 816; ion correlated with 964; ion correlated with 6971; ion correlated with 111; ion correlated with 1117; adduct linked to 3_[M-H]-	0.071	FALSE	Unknown	Unknown	Unknown	Unknown	32.89	6P-1_blue_nega	203.11305:7099 204.1164:1543 205.11976:1523					144.75	1713.78	644.25	897.844	608.281	1575.94	3960.5	11.8396	4.45078	6.20272	4.20229	10.8873	27.361
717	1.491	203.818	Unknown	[M-H]-	ion correlated with 691; ion correlated with 707; ion correlated with 926; ion correlated with 2967; ion correlated with 908; ion correlated with 9789	0.071	FALSE	Unknown	Unknown	Unknown	Unknown	7.58	Blank MeOH_2_nega	203.81786:944 204.82121:4 205.82457:4					950.688	26.375	16.1562	15.1562	33.5625	94.4688	33.8438	0.0277431	0.0169943	0.0159424	0.0353034	0.0993689	0.0355992
718	28.474	204.966	Unknown	[M-H]-	ion correlated with 3051	0.357	FALSE	Unknown	Unknown	Unknown	Unknown	16.38	6P-2_blue_nega	204.96556:17567 205.96891:767 206.97227:4835					2427.19	6032.84	17247.8	7734.62	16948	15796.8	8880.5	2.48553	7.10606	3.18666	6.98258	6.50828	3.65876
719	32.535	204.966	Unknown	[M-H]-	ion correlated with 1518; ion correlated with 2797	0.643	FALSE	Unknown	Unknown	Unknown	Unknown	5.62	NDold-3_red_nega	204.96556:8024 205.96891:409 206.97227:3684					3026.59	7876.53	6839.09	3079.69	6597.06	6387.62	2762.94	2.60244	2.25967	1.01754	2.1797	2.1105	0.912887
720	17.219	204.966	Unknown	[M-H]-		0.214	FALSE	Unknown	Unknown	Unknown	Unknown	4.22	NDold-3_red_nega	204.96556:5312 205.96891:480 206.97227:3342					2497.81	4772.03	4283.94	2440.09	3741.12	3836.81	2027.34	1.91048	1.71508	0.976892	1.49776	1.53607	0.811648
721	28.414	204.97	Unknown	[M-H2O-H]-	ion correlated with 3051; adduct linked to 844_[M-H]-	0.286	FALSE	Unknown	Unknown	Unknown	Unknown	23.38	HFDold-3_red_nega	204.9697:18573 205.97305:1335 206.97641:5186					2626.31	6164.78	18443.2	9034.5	16948	16520.3	8868.69	2.34731	7.02249	3.43999	6.45317	6.29031	3.37686
722	30.154	204.97	Unknown	[M-H]-	ion correlated with 5959	0.143	FALSE	Unknown	Unknown	Unknown	Unknown	10.02	HFDold-2_blue_nega	204.9697:11548 205.97305:603 206.97641:5485					3083.78	3774.56	8566.28	3555.66	4302.97	4954.44	2586.09	1.224	2.77785	1.15302	1.39535	1.60661	0.838611
723	31.719	204.97	Unknown	[M-H]-		0.143	FALSE	Unknown	Unknown	Unknown	Unknown	5.16	NDold-3_red_nega	204.9697:6791 205.97305:416 206.97641:2551					2605.16	6116.28	4208.53	2207.12	4105.53	4874.59	2427.66	2.34776	1.61546	0.847214	1.57593	1.87113	0.931866
724	30.812	204.97	Unknown	[M-H]-	similar chromatogram in higher mz_14007	0.071	FALSE	Unknown	Unknown	Unknown	Unknown	4.13	6P-2_blue_nega	204.9697:5888 205.97305:299 206.97641:5369					2987.09	5935.25	4451.84	2406.41	4425.22	4579.75	3100.41	1.98696	1.49036	0.805601	1.48145	1.53318	1.03793
725	1.461	204.97	Unknown	[M-H]-	ion correlated with 1189	0.429	FALSE	Unknown	Unknown	Unknown	Unknown	5.31	HFDold-2_blue_nega	204.9697:8818 205.97305:59 206.97641:3745					467.188	2364.91	6599.06	1650.16	2961.34	2033.72	550.188	5.06201	14.1251	3.53211	6.33866	4.35311	1.17766
726	21.555	204.974	Unknown	[M-H]-	ion correlated with 210	0.071	FALSE	Unknown	Unknown	Unknown	Unknown	3.68	GOP ext-3_red_nega	204.97383:4579 205.97718:125 206.98054:6975					2417.03	3803.28	3434.94	2346.28	3377.81	3146.47	1553.28	1.57353	1.42114	0.970729	1.3975	1.30179	0.64264
727	28.375	205.011	Unknown	[M-H]-	ion correlated with 6556; ion correlated with 13257; ion correlated with 2905; ion correlated with 10100; ion correlated with 2942	0.071	FALSE	Unknown	Unknown	Unknown	Unknown	5.26	HFDold-2_blue_nega	205.01105:1631 206.0144:271 207.01776:622					300.75	657.312	1747.84	1075.38	1528	1585.81	681	2.18558	5.81162	3.57564	5.08063	5.27286	2.26434
728	1.453	205.011	Unknown	[M+C2H3N+Na-2H]-	adduct linked to 148_[M-H2O-H]-	0.071	FALSE	Unknown	Unknown	Unknown	Unknown	2.98	HFDold-2_blue_nega	205.01105:829 206.0144:10 207.01776:383					138.375	353.75	637.062	400.25	313.812	333.875	206	2.55646	4.60388	2.8925	2.26784	2.41283	1.48871
729	32.524	205.019	Unknown	[M-H]-		0.071	FALSE	Unknown	Unknown	Unknown	Unknown	2.98	NDold-2_blue_nega	205.01932:980 206.02267:117 207.02603:1086					308.938	848.438	577.75	428.469	616.469	628.531	470.406	2.74631	1.87012	1.38691	1.99545	2.03449	1.52266
730	1.875	205.023	Unknown	[M-H]-	adduct linked to 1223_[M+FA-H]-	0.071	FALSE	Unknown	Unknown	Unknown	Unknown	2.38	GOP ext-1_nega	205.02284:725 206.02619:149 207.02955:23760					196.844	336.406	239.125	597.719	350.781	407.719	661.594	1.709	1.2148	3.03651	1.78203	2.07128	3.36101
731	1.514	205.069	Unknown	[M-H]-	adduct linked to 6046_[2M+FA-H]-	0.286	FALSE	Unknown	Unknown	Unknown	Unknown	2.41	6S-3_blue_nega	205.06894:1420 206.07229:1343 207.07565:1102					119.656	760.625	479.938	336.281	424.062	895.281	332.312	6.35675	4.01097	2.81039	3.54401	7.48211	2.77723
732	28.419	205.984	Unknown	[M-H]-	ion correlated with 16970; ion correlated with 16153	0.071	FALSE	Unknown	Unknown	Unknown	Unknown	2.76	6G-1_red_nega	205.98384:638 206.98719:3227 207.99055:1271					87.5312	166.406	501.375	306.344	618.531	334.5	174.594	1.90111	5.72795	3.49982	7.0664	3.82149	1.99464
733	1.55	206.042	Unknown	[M+FA-H]-	adduct linked to 407_[M-H]-	0.643	FALSE	Unknown	Unknown	Unknown	Unknown	15.02	6P-2_blue_nega	206.04187:6275 207.04522:1987 208.04858:781					90.9062	3405.66	1741.62	547.531	2095.34	5401.94	3296.69	37.4634	19.1585	6.02303	23.0495	59.4232	36.2647
734	1.611	206.074	Unknown	[M-H]-	ion correlated with 6906; ion correlated with 5610; ion correlated with 3; ion correlated with 123; ion correlated with 130; ion correlated with 571; ion correlated with 705; ion correlated with 805; ion correlated with 829; ion correlated with 3558; ion correlated with 964; ion correlated with 4874; ion correlated with 118; ion correlated with 282; ion correlated with 5381; ion correlated with 6…	0.143	FALSE	Unknown	Unknown	Unknown	Unknown	28.85	6P-1_blue_nega	206.07433:9452 207.07768:3259 208.08104:371					126.875	767.812	236.625	458.688	355.25	860.656	5227.22	6.05172	1.86502	3.61527	2.8	6.7835	41.1998
735	1.837	206.074	Unknown	[M-H]-	ion correlated with 715; ion correlated with 450; ion correlated with 279; ion correlated with 1482; adduct linked to 631_[M-H2O-H]-	0.071	FALSE	Unknown	Unknown	Unknown	Unknown	27.1	6P-1_blue_nega	206.07433:4759 207.07768:1540 208.08104:286					89.2188	264.688	138.812	120.594	95.7812	302.156	2490.62	2.96673	1.55587	1.35166	1.07356	3.38669	27.9159
736	1.561	206.116	Unknown	[M+FA-H]-	ion correlated with 838; ion correlated with 2161; ion correlated with 3758; adduct linked to 409_[M-H]-	0.071	FALSE	Unknown	Unknown	Unknown	Unknown	9.14	6P-1_blue_nega	206.11578:1182 207.11913:456 208.12249:1040					75.5312	334.656	162.281	150.688	240.281	378	807.094	4.4307	2.14853	1.99504	3.18122	5.00455	10.6856
737	1.934	206.971	Unknown	[M-C6H10O5-H]-	adduct linked to 3555_[M-H2O-H]-	0.857	FALSE	Unknown	Unknown	Unknown	Unknown	26.33	6P-2_blue_nega	206.97142:38104 207.97477:1915 208.97813:3083					22601	28674.5	23251.7	14064.4	30882.2	29875.5	19122	1.26873	1.02879	0.62229	1.36641	1.32186	0.846069
738	1.172	206.971	Unknown	[M-H]-		0.286	FALSE	Unknown	Unknown	Unknown	Unknown	13.28	6P-2_blue_nega	206.97142:27905 207.97477:1275 208.97813:1095					16615	21607.2	16835.5	11176.6	24207.6	24671.2	14015.1	1.30047	1.01327	0.672681	1.45697	1.48488	0.843522
739	3.223	206.971	Unknown	[M-H]-		0.071	FALSE	Unknown	Unknown	Unknown	Unknown	10.4	6S-3_red_nega	206.97142:20974 207.97477:1648 208.97813:681					19441.2	16582.8	13996.5	9578.62	19086.2	20438.8	11311.5	0.852973	0.719939	0.492698	0.981741	1.05132	0.581833
740	1.294	206.971	Unknown	[M-H]-		0.286	FALSE	Unknown	Unknown	Unknown	Unknown	18.65	6S-3_red_nega	206.97142:25400 207.97477:1716 208.97813:1331					17429	19567	16779.6	10341.2	23515.5	23911.1	13178.3	1.12267	0.962738	0.593333	1.34922	1.37191	0.756111
741	6.076	206.971	Unknown	[M-H]-		0.214	FALSE	Unknown	Unknown	Unknown	Unknown	12.64	6P-2_blue_nega	206.97142:21393 207.97477:1284 208.97813:678					18090.8	15803.3	12747.3	8161.72	18439.3	18543.8	10742.7	0.873558	0.704632	0.451154	1.01927	1.02504	0.59382
742	5.684	206.971	Unknown	[M-C6H10O5-H]-	adduct linked to 5000_[M+FA-H]-	0.286	FALSE	Unknown	Unknown	Unknown	Unknown	13.41	6S-3_red_nega	206.97142:21986 207.97477:692 208.97813:293					19683.2	16443.8	14029.6	8567.53	19508.9	20941.2	10488.6	0.835421	0.712769	0.435271	0.991144	1.06391	0.532871
743	6.192	206.971	Unknown	[M-H]-		0.214	FALSE	Unknown	Unknown	Unknown	Unknown	14.76	6G-3_blue_nega	206.97142:19398 207.97477:863 208.97813:1195					17878.1	15968.7	12846.2	8186.97	18439.3	19804.1	10427.1	0.8932	0.718542	0.457933	1.03139	1.10773	0.583231
744	5.521	206.971	Unknown	[M-H]-		0.214	FALSE	Unknown	Unknown	Unknown	Unknown	2.75	6S-3_blue_nega	206.97142:21500 207.97477:681 208.97813:271					19528.1	16635.3	14380.8	8649.72	19226.3	22116.4	11484.7	0.851867	0.736417	0.442937	0.984546	1.13254	0.588111
745	2.843	206.971	Unknown	[M-H]-		0.071	FALSE	Unknown	Unknown	Unknown	Unknown	7.96	NDold-3_red_nega	206.97142:17297 207.97477:1640 208.97813:526					21145	18585.5	15666.8	10093.8	21324	22275	11561.5	0.878954	0.740919	0.477359	1.00847	1.05344	0.546773
746	1.647	206.971	Unknown	[M+FA-H]-	adduct linked to 3020_[2M-H]-	0.357	FALSE	Unknown	Unknown	Unknown	Unknown	13.86	6G-1_red_nega	206.97142:21360 207.97477:1709 208.97813:3533					7309.53	10769.7	11486.3	6927.75	16773.2	10326.2	9151.81	1.47338	1.57142	0.947769	2.29471	1.41271	1.25204
747	0.908	206.976	Unknown	[M-H]-		0.071	FALSE	Unknown	Unknown	Unknown	Unknown	9.95	Blank MeOH_2_nega	206.97557:21727 207.97892:1948 208.98228:594					22145.1	19734.3	16312.8	10517	21464.1	22552.1	12492.2	0.891137	0.736632	0.474914	0.969247	1.01838	0.564107
748	1.912	207.004	Unknown	[M-H]-	ion correlated with 192	0.214	FALSE	Unknown	Unknown	Unknown	Unknown	18.4	GOP ext-1_nega	207.00386:32531 208.00721:1212 209.01057:731					2265.62	2797.78	2224.06	17718.8	3263.44	2972	9865.91	1.23488	0.981655	7.82072	1.44041	1.31178	4.35461
749	1.342	207.004	Unknown	[M-H]-	ion correlated with 580	0.143	FALSE	Unknown	Unknown	Unknown	Unknown	9.44	6P-1_blue_nega	207.00386:11781 208.00721:816 209.01057:833					1766.44	1941.19	1779.22	6509.62	1957.69	2123.66	7184.44	1.09893	1.00724	3.68517	1.10827	1.20223	4.06719
750	1.657	207.021	Unknown	[M-H]-		0.071	FALSE	Unknown	Unknown	Unknown	Unknown	1.99	NDold-3_red_nega	207.02127:1024 208.02462:121 209.02798:257					718.594	1045.03	953.5	2581.56	1462.91	937.531	1642.88	1.45427	1.3269	3.59252	2.03579	1.30467	2.28624
751	2	207.133	Unknown	[M+FA-H]-	adduct linked to 3898_[2M+FA-H]-; similar chromatogram in higher mz_3463; adduct linked to 596_[M+Na-2H]-	0.571	FALSE	Unknown	Unknown	Unknown	Unknown	3.24	6S-3_red_nega	207.13347:1388 208.13682:155 209.14018:197					251.75	1027.88	655.312	822.156	1015.69	1195.5	651.188	4.08292	2.60303	3.26576	4.03451	4.74876	2.58664
752	1.64	207.133	Unknown	[M-H]-		0.071	FALSE	Unknown	Unknown	Unknown	Unknown	3.5	NDold-3_red_nega	207.13347:842 208.13682:461 209.14018:157					111.844	637.375	357.062	397.312	683.469	740.875	497.406	5.6988	3.19251	3.55239	6.11092	6.6242	4.44733
753	2.335	207.162	Unknown	[M-H]-		0.143	FALSE	Unknown	Unknown	Unknown	Unknown	5.44	6P-1_blue_nega	207.16176:1282 208.16511:704 209.16847:56					194.812	163.906	114.906	676.531	171.188	149.844	759.875	0.841354	0.58983	3.47273	0.87873	0.769169	3.90055
754	5.327	208.095	Unknown	[M-H]-	similar chromatogram in higher mz_4800	0.643	FALSE	Unknown	Unknown	Unknown	Unknown	13.05	NDold-3_red_nega	208.09464:11080 209.09799:1968 210.10135:699					413.594	6449.69	2083.16	560.344	3044	3558.31	1335.31	15.5943	5.03672	1.35482	7.35988	8.6034	3.22856
755	4.976	208.127	Unknown	[M-H]-	ion correlated with 4706; similar chromatogram in higher mz_5484	0.143	FALSE	Unknown	Unknown	Unknown	Unknown	16.16	GOP ext-1_nega	208.12708:4008 209.13043:511 210.13379:2					116.281	68.875	60.0625	2060	70.1562	75.4375	1566.47	0.592314	0.516528	17.7157	0.603332	0.64875	13.4714
756	2.468	208.132	Unknown	[M-H]-	similar chromatogram in higher mz_3427	0.071	FALSE	Unknown	Unknown	Unknown	Unknown	5.51	NDold-3_red_nega	208.13213:856 209.13548:205 210.13884:64					83.7188	524.594	568.281	336.75	468.312	287.656	369.969	6.26614	6.78798	4.0224	5.59388	3.43598	4.41919
757	1.912	208.97	Unknown	[M+FA-H]-	ion correlated with 1287; adduct linked to 440_[M-H]-; adduct linked to 5107_[2M-H]-	0.857	FALSE	Unknown	Unknown	Unknown	Unknown	19.2	Blank MeOH_3_nega	208.97034:21651 209.97369:2006 210.97705:3476					20452.9	3404.41	3093.69	1721.59	6277.69	3389.75	1657.53	0.166451	0.151259	0.0841736	0.306934	0.165734	0.0810414
758	1.661	208.97	Unknown	[M+FA-H]-	adduct linked to 441_[M-H]-	0.071	FALSE	Unknown	Unknown	Unknown	Unknown	9.17	6G-1_red_nega	208.97034:2576 209.97369:209 210.97705:1705					1759.53	1016.62	1370.31	671.906	2060.44	999.344	761.844	0.577782	0.778794	0.381867	1.17102	0.56796	0.432981
759	2.596	209.004	Unknown	[M-H]-		0.143	FALSE	Unknown	Unknown	Unknown	Unknown	4.45	NDold-2_blue_nega	209.00374:1847 210.00709:523 211.01045:901					281.125	1806.16	1127.53	460.594	696.656	712.875	504.812	6.42474	4.01078	1.63839	2.4781	2.53579	1.79569
760	2.897	209.012	Unknown	[M+FA-H]-	adduct linked to 3104_[2M-H]-	0.5	FALSE	Unknown	Unknown	Unknown	Unknown	9.02	NDold-2_blue_nega	209.01208:5090 210.01543:1777 211.01879:1742					217.812	4313.5	3256.66	1490.94	2176.19	1760.66	1394.59	19.8037	14.9516	6.84505	9.9911	8.08336	6.40273
761	5.875	209.012	Unknown	[M-H]-		0.714	FALSE	Unknown	Unknown	Unknown	Unknown	4.72	HFDold-2_blue_nega	209.01208:3368 210.01543:1586 211.01879:331					170.562	1982.31	2855.03	1047.62	1696.28	1869.19	729.156	11.6222	16.7389	6.14218	9.94522	10.959	4.27501
762	2.825	209.045	Unknown	[M-H]-		0.071	FALSE	Unknown	Unknown	Unknown	Unknown	4.29	GOP ext-1_nega	209.04451:1556 210.04786:126 211.05122:262					145.062	531.875	400.781	866.688	268.219	231.562	693.906	3.66652	2.76282	5.97458	1.84899	1.59629	4.7835
763	1.561	209.095	Unknown	[M+C2H3N+Na-2H]-	adduct linked to 161_[M-H2O-H]-	0.071	FALSE	Unknown	Unknown	Unknown	Unknown	1.79	6P-1_blue_nega	209.09462:729 210.09797:363 211.10133:449					233.719	276.188	153.969	196.031	236.531	527.281	529.375	1.18171	0.658778	0.838748	1.01203	2.25605	2.26501
764	30.08	209.15	Unknown	[M-H]-	adduct linked to 978_[M+Na-2H]-	0.071	FALSE	Unknown	Unknown	Unknown	Unknown	2.55	HFDold-2_blue_nega	209.14987:996 210.15322:97 211.15658:998					324.469	335.656	719.312	442.594	333.562	580.875	293.219	1.03448	2.21689	1.36406	1.02803	1.79023	0.903689
765	2.951	209.154	Unknown	[M-H]-	ion correlated with 1237	0.714	FALSE	Unknown	Unknown	Unknown	Unknown	44.32	6S-3_red_nega	209.15405:30651 210.1574:7873 211.16076:1097					252.812	17091.5	8794.62	7965.12	12759.1	22758	5766.97	67.6054	34.7871	31.5061	50.4685	90.0194	22.8112
766	3.033	209.186	Unknown	[M-H]-	ion correlated with 1239; similar chromatogram in higher mz_1239; similar chromatogram in higher mz_6693	0.143	FALSE	Unknown	Unknown	Unknown	Unknown	33.41	GOP ext-1_nega	209.18648:8430 210.18983:1337 211.19319:236					81.9688	2023.16	971.094	5081.97	1351.38	2541.88	4726.59	24.682	11.8471	61.9989	16.4865	31.0103	57.6634
767	2.951	209.204	Unknown	[M-H]-	similar chromatogram in higher mz_1251	0.714	FALSE	Unknown	Unknown	Unknown	Unknown	16.59	6S-3_red_nega	209.20418:2732 210.20753:693 211.21089:255					47.6562	1526.5	620.469	1190.78	1063	2016.31	1426.84	32.0315	13.0197	24.9869	22.3056	42.3095	29.9403
768	1.595	210.04	Unknown	[M-H]-	ion correlated with 5106	0.071	FALSE	Unknown	Unknown	Unknown	Unknown	3.43	Blank MeOH_3_nega	210.04036:827 211.04371:1072 212.04707:599					666.75	151.938	93.3125	51.6875	213.531	169.375	159.969	0.227878	0.139951	0.0775216	0.320257	0.254031	0.239923
769	3.978	210.074	Unknown	[M-H]-		0.357	FALSE	Unknown	Unknown	Unknown	Unknown	4.73	6P-2_blue_nega	210.07384:1263 211.07719:215 212.08055:192					162.594	1081.84	901.875	475.125	948.281	1203.5	650.875	6.65366	5.5468	2.92216	5.83221	7.40188	4.00308
770	1.27	210.945	Unknown	[M-H]-	ion correlated with 1408; adduct linked to 1408_[M+FA-H]-	0.786	FALSE	Unknown	Unknown	Unknown	Unknown	15.08	6P-2_blue_nega	210.94531:8526 211.94866:672 212.95202:1287					6198.03	5158.94	5049.47	3287	6883.97	7774.03	4301.81	0.832351	0.814689	0.53033	1.11067	1.25427	0.694061
771	5.687	210.945	Unknown	[M-H]-		0.286	FALSE	Unknown	Unknown	Unknown	Unknown	9.15	6G-1_red_nega	210.94531:5366 211.94866:753 212.95202:624					5472.41	3676.91	4057.66	2450.53	5365.66	5426.5	2542.91	0.671899	0.741476	0.447798	0.980493	0.991611	0.464678
772	6.123	210.95	Unknown	[M-H]-	ion correlated with 1411	0.214	FALSE	Unknown	Unknown	Unknown	Unknown	8.7	6P-2_blue_nega	210.94951:5824 211.95286:484 212.95622:1135					5452.16	3915.59	3679.06	2519.75	5010.91	5200.25	2964.84	0.718173	0.67479	0.462157	0.919069	0.953797	0.543793
773	1.967	210.95	Unknown	[M-H]-		0.357	FALSE	Unknown	Unknown	Unknown	Unknown	7.94	6G-3_blue_nega	210.94951:6052 211.95286:271 212.95622:1220					3804.53	3992.66	3964.75	2651.09	6062.5	5155.09	2675.72	1.04945	1.04211	0.696825	1.59349	1.35499	0.703298
774	1.356	210.974	Unknown	[M-H]-	adduct linked to 1417_[M+FA-H]-	0.071	FALSE	Unknown	Unknown	Unknown	Unknown	9.99	6P-1_blue_nega	210.97353:1942 211.97688:263 212.98024:227					502.812	640.25	636.438	905.812	758.906	941.688	1505.19	1.27334	1.26576	1.80149	1.50932	1.87284	2.99354
775	2.032	210.991	Unknown	[M+FA-H]-	adduct linked to 4067_[2M+FA-H]-	0.429	FALSE	Unknown	Unknown	Unknown	Unknown	21.04	NDold-2_blue_nega	210.99146:15367 211.99481:4606 212.99817:3325					1018.5	11254.8	5819.09	2377.09	4910.25	4266.12	2433.47	11.0504	5.7134	2.33392	4.82106	4.18864	2.38927
776	2.051	211.038	Unknown	[M-H]-	similar chromatogram in higher mz_2257	0.143	FALSE	Unknown	Unknown	Unknown	Unknown	4.16	Blank MeOH_3_nega	211.0376:1652 212.04095:217 213.04431:1493					1539.06	1172.47	677.469	511.062	719.125	637.781	669.875	0.761807	0.440183	0.332061	0.467249	0.414396	0.435249
777	3.005	211.126	Unknown	[M-H2O-H]-	adduct linked to 7486_[2M+FA-H]-	0.071	FALSE	Unknown	Unknown	Unknown	Unknown	2.32	6S-3_red_nega	211.1257:783 212.12905:304 213.13241:1366					218.562	506.312	456.25	250.688	439.75	687.688	245.438	2.31656	2.0875	1.14698	2.01201	3.14641	1.12296
778	2.044	211.134	Unknown	[M-H]-	adduct linked to 1429_[M+FA-H]-	0.286	FALSE	Unknown	Unknown	Unknown	Unknown	2.57	NDold-2_blue_nega	211.13409:936 212.13744:231 213.1408:751					297	1087.5	727.938	526.094	782.281	752.812	570.625	3.66162	2.45097	1.77136	2.63394	2.53472	1.9213
779	1.996	212.125	Unknown	[M-H]-		0.429	FALSE	Unknown	Unknown	Unknown	Unknown	8.05	HFDold-3_red_nega	212.1255:2619 213.12885:958 214.13221:3178					108.094	1126.84	1952.88	1191.75	1230.66	525.281	977.812	10.4247	18.0665	11.0252	11.3851	4.8595	9.04597
780	1.959	212.162	Unknown	[M-H]-	ion correlated with 696; ion correlated with 798; ion correlated with 679	0.071	FALSE	Unknown	Unknown	Unknown	Unknown	11.83	GOP ext-1_nega	212.16211:2376 213.16546:770 214.16882:2023					34.1562	225.812	318.781	1375.88	152.406	97.2812	317.531	6.61116	9.33303	40.2818	4.46203	2.84812	9.29643
781	1.265	212.879	Unknown	[M-H]-		0.429	FALSE	Unknown	Unknown	Unknown	Unknown	6.3	Blank MeOH_3_nega	212.87901:2215 213.88236:284 214.88572:572					1864.41	1854.53	1538.56	869.156	1503.12	1513.03	812.656	0.994703	0.825229	0.466184	0.806222	0.811535	0.435879
782	1.947	212.879	Unknown	[M-C6H10O5-H]-	adduct linked to 5158_[M+FA-H]-	0.214	FALSE	Unknown	Unknown	Unknown	Unknown	2.5	Blank MeOH_2_nega	212.87901:2000 213.88236:7 214.88572:1123					1999	1109.09	1490.84	674.344	1525.78	1204.81	516.688	0.554824	0.745795	0.337341	0.763272	0.602708	0.258473
783	1.543	213.014	Unknown	[M-H]-	ion correlated with 839; ion correlated with 662; ion correlated with 566	0.143	FALSE	Unknown	Unknown	Unknown	Unknown	44.08	Blank MeOH_3_nega	213.01385:21672 214.0172:1450 215.02056:496					21078.6	471.375	241.406	182.375	381.844	325.719	606.938	0.0223627	0.0114527	0.00865213	0.0181152	0.0154526	0.028794
784	1.859	213.014	Unknown	[M-H2O-H]-	ion correlated with 2619; ion correlated with 3927; adduct linked to 1229_[M+Na-2H]-	0.143	FALSE	Unknown	Unknown	Unknown	Unknown	7.72	Blank MeOH_2_nega	213.01385:5690 214.0172:475 215.02056:529					5587.38	272.156	176.375	181.531	275.688	205.844	241.969	0.0487091	0.0315667	0.0324895	0.0493411	0.0368409	0.0433063
785	1.556	213.073	Unknown	[M-H]-		0.071	FALSE	Unknown	Unknown	Unknown	Unknown	2.04	6S-3_red_nega	213.07288:1358 214.07623:369 215.07959:3804					1745.66	1134.69	748.625	625.344	898.969	1436.53	912.562	0.650006	0.42885	0.358228	0.514975	0.822918	0.522762
786	1.671	213.109	Unknown	[M+FA-H]-	adduct linked to 512_[M-H]-	0.071	FALSE	Unknown	Unknown	Unknown	Unknown	3.66	6P-1_blue_nega	213.10947:1447 214.11282:168 215.11618:1769					1253.84	1083.34	666.344	588.844	630.906	888.25	1093.69	0.864018	0.531441	0.469631	0.503178	0.708422	0.872268
787	30.113	213.111	Unknown	[M-H2O-H]-	ion correlated with 1721; adduct linked to 1757_[M+FA-H]-; adduct linked to 6237_[2M-H]-; adduct linked to 7617_[2M+FA-H]-	0.071	FALSE	Unknown	Unknown	Unknown	Unknown	5	HFDold-2_blue_nega	213.11081:3172 214.11416:392 215.11752:2554					1161.88	1040.53	2686.16	1233.62	1557.09	1457.5	663.562	0.895562	2.31192	1.06175	1.34016	1.25444	0.571114
788	30.79	213.115	Unknown	[M-H]-		0.071	FALSE	Unknown	Unknown	Unknown	Unknown	4.34	6G-3_blue_nega	213.11502:2496 214.11837:430 215.12173:973					1207.22	1966.91	2113.78	1340.19	2287.75	1715.19	1119.41	1.62929	1.75095	1.11014	1.89506	1.42078	0.92726
789	17.215	213.115	Unknown	[M-H]-		0.143	FALSE	Unknown	Unknown	Unknown	Unknown	2.46	HFDold-2_blue_nega	213.11502:2229 214.11837:379 215.12173:2072					1149.41	1680.16	2047.66	1078.75	1932.03	1823.31	1177.84	1.46176	1.78149	0.938528	1.6809	1.58631	1.02474
790	1.564	213.115	Unknown	[M-H]-		0.143	FALSE	Unknown	Unknown	Unknown	Unknown	2.5	Blank MeOH_2_nega	213.11502:1559 214.11837:164 215.12173:496					1414.28	1339.44	879.281	773.094	1044.03	1723.59	1037.72	0.94708	0.621716	0.546634	0.738206	1.21871	0.733743
791	2.824	213.177	Unknown	[M-H]-	ion correlated with 659; ion correlated with 5166; ion correlated with 5206; ion correlated with 5444; ion correlated with 5744	0.071	FALSE	Unknown	Unknown	Unknown	Unknown	2.9	6P-1_blue_nega	213.17693:1066 214.18028:508 215.18364:451					128.125	255.219	198.031	564.531	193.125	185.062	595.219	1.99195	1.54561	4.4061	1.50732	1.44439	4.64561
792	1.506	214.048	Unknown	[M+FA-H]-	adduct linked to 309_[M-H2O-H]-	0.143	FALSE	Unknown	Unknown	Unknown	Unknown	3.05	NDold-2_blue_nega	214.0477:666 215.05105:502 216.05441:535					310.344	663.781	216.438	347.688	355.25	531.562	380.031	2.13886	0.697412	1.12033	1.1447	1.71282	1.22455
793	1.531	214.107	Unknown	[M+FA-H]-	adduct linked to 4208_[2M-H]-	0.429	FALSE	Unknown	Unknown	Unknown	Unknown	3.14	6P-2_blue_nega	214.10684:1408 215.11019:2229 216.11355:2178					337.094	482.094	908.562	613.688	761.562	487.531	959.812	1.43015	2.69528	1.82052	2.2592	1.44628	2.84732
794	17.186	214.136	Unknown	[M-H]-		0.071	FALSE	Unknown	Unknown	Unknown	Unknown	2.3	6P-2_blue_nega	214.13643:774 215.13978:795 216.14314:317					289.531	307.938	561.344	283.906	446.969	526.5	437.469	1.06357	1.9388	0.980572	1.54377	1.81846	1.51096
795	2.013	214.141	Unknown	[M-C6H10O5-H]-	adduct linked to 5604_[M+C2H3N+Na-2H]-	0.714	FALSE	Unknown	Unknown	Unknown	Unknown	7.53	HFDold-3_red_nega	214.14066:3700 215.14401:833 216.14737:206					206.438	2243.59	2546.69	1694.22	2143.38	1498.41	1418.66	10.8682	12.3364	8.20693	10.3827	7.2584	6.87209
796	21.145	214.141	Unknown	[M-H]-		0.071	FALSE	Unknown	Unknown	Unknown	Unknown	2.34	6S-3_red_nega	214.14066:770 215.14401:693 216.14737:314					380.312	529.656	526.75	238.344	537.875	668.438	380.125	1.39269	1.38505	0.626705	1.4143	1.7576	0.999507
797	30.13	214.145	Unknown	[M-H]-	ion correlated with 8249; adduct linked to 5365_[2M-H]-; adduct linked to 6609_[2M+FA-H]-; adduct linked to 6623_[2M+FA-H]-	0.071	FALSE	Unknown	Unknown	Unknown	Unknown	3.35	HFDold-2_blue_nega	214.14488:1206 215.14823:1393 216.15159:322					369.875	376.5	941.344	497.594	457.438	576.719	188.5	1.01791	2.54503	1.3453	1.23674	1.55923	0.509632
798	1.952	214.177	Unknown	[M-H]-	ion correlated with 780	0.143	FALSE	Unknown	Unknown	Unknown	Unknown	9.84	GOP ext-1_nega	214.17725:2760 215.1806:814 216.18396:411					79.5625	264.812	348.656	1593.66	257.969	148.5	504.594	3.32836	4.38217	20.0302	3.24234	1.86646	6.34211
799	1.523	215.07	Unknown	[M-H]-	ion correlated with 6403	0.071	FALSE	Unknown	Unknown	Unknown	Unknown	10.68	6P-1_blue_nega	215.06981:2313 216.07316:1752 217.07652:1850					316.656	866.531	421.688	467.5	686.719	1096.78	1651.19	2.7365	1.33169	1.47636	2.16866	3.46363	5.21445
800	1.565	215.088	Unknown	[M-H]-		0.143	FALSE	Unknown	Unknown	Unknown	Unknown	6.13	6S-3_red_nega	215.08827:3342 216.09162:753 217.09498:3410					1146.09	2761.91	1434.41	1381.91	2093.5	3739.78	2269.03	2.40984	1.25156	1.20575	1.82664	3.26307	1.9798
801	3.033	215.093	Unknown	[M-H]-	adduct linked to 5416_[2M-H]-	0.071	FALSE	Unknown	Unknown	Unknown	Unknown	4.87	NDold-3_red_nega	215.0925:3423 216.09585:617 217.09921:1481					1177.91	2529.28	1762.31	885.375	1346.81	1987.25	825.719	2.14727	1.49614	0.751652	1.1434	1.6871	0.701005
802	30.13	215.093	Unknown	[M-H]-	ion correlated with 2282; ion correlated with 6133; adduct linked to 5429_[2M-H]-	0.071	FALSE	Unknown	Unknown	Unknown	Unknown	3.69	HFDold-2_blue_nega	215.0925:2964 216.09585:1446 217.09921:1117					1090.06	1179.09	2178.09	1051.78	1406.69	1493	625.875	1.08168	1.99814	0.964882	1.29046	1.36965	0.574164
803	15.222	215.097	Unknown	[M-H]-	adduct linked to 5425_[2M-H]-; adduct linked to 6649_[2M+FA-H]-	0.071	FALSE	Unknown	Unknown	Unknown	Unknown	1.88	NDold-2_blue_nega	215.09674:2160 216.10009:569 217.10345:925					1052.34	2061.28	1668.5	897.844	1560.94	1379.12	669.062	1.95875	1.58551	0.853185	1.4833	1.31053	0.635783
804	1.534	215.139	Unknown	[M-H2O-H]-	ion correlated with 980; ion correlated with 814; ion correlated with 1113; adduct linked to 1297_[M+Na-2H]-	0.643	FALSE	Unknown	Unknown	Unknown	Unknown	11.85	6S-3_blue_nega	215.1391:11814 216.14245:2040 217.14581:6985					346.062	8373.44	3066.91	3495	2176.78	7512.12	3584.84	24.1963	8.86229	10.0993	6.29014	21.7074	10.3589
805	1.561	215.167	Unknown	[M-H2O-H]-	ion correlated with 981; ion correlated with 1458; ion correlated with 7212; ion correlated with 549; ion correlated with 165; ion correlated with 547; ion correlated with 3164; ion correlated with 1225; ion correlated with 3894; ion correlated with 6906; ion correlated with 571; ion correlated with 705; ion correlated with 716; ion correlated with 816; ion correlated with 829; ion correlated wit…	0.071	FALSE	Unknown	Unknown	Unknown	Unknown	13.56	6P-1_blue_nega	215.16722:4992 216.17057:451 217.17393:3019					246.375	1143.81	505.562	742.938	490.156	1176.72	2971.25	4.64257	2.052	3.01547	1.98947	4.77613	12.0599
806	1.531	215.211	Unknown	[M-H]-		0.143	FALSE	Unknown	Unknown	Unknown	Unknown	7.76	6S-3_blue_nega	215.21111:693 216.21446:258 217.21782:807					57	503.438	188.844	258.844	174.625	480.656	455.031	8.83224	3.31305	4.54112	3.0636	8.43257	7.983
807	1.539	216.042	Unknown	[M+Na-2H]-	adduct linked to 4363_[2M-H]-	0.071	FALSE	Unknown	Unknown	Unknown	Unknown	3.17	6S-3_red_nega	216.04222:659 217.04557:265 218.04893:196					102.562	334.75	148.281	149.594	243.969	645.219	281.062	3.26386	1.44576	1.45856	2.37873	6.29098	2.7404
808	1.561	216.058	Unknown	[M+Na-2H]-	ion correlated with 178; ion correlated with 240; ion correlated with 599; ion correlated with 838; ion correlated with 13872; ion correlated with 15436; ion correlated with 1; ion correlated with 409; ion correlated with 1142; ion correlated with 1497; ion correlated with 2399; ion correlated with 3758; ion correlated with 987; ion correlated with 1216; adduct linked to 556_[M-H2O-H]-	0.071	FALSE	Unknown	Unknown	Unknown	Unknown	6.73	6P-1_blue_nega	216.05759:1417 217.06094:1091 218.0643:1571					85.75	258.406	164.344	131.625	142.344	335.594	788.562	3.01348	1.91655	1.53499	1.65999	3.91363	9.19606
809	1.524	216.123	w/o MS2:NAGly 8:0;O	[M-H2O-H]-	adduct linked to 1854_[M+FA-H]-	0.643	FALSE	C10H19NO4	NAGly	JJDLEDDIIQOUSW-UHFFFAOYSA-N	O=C(O)CNC(=O)CC(O)CCCCC	8.36	HFDold-3_red_nega	216.12286:3157 217.12621:5950 218.12957:2561					109.531	1587.22	2027	1638.88	1695.47	1466.38	1469.44	14.491	18.5061	14.9626	15.4793	13.3877	13.4157
810	1.603	216.151	Unknown	[M-H2O-H]-	adduct linked to 1855_[M+FA-H]-	0.143	FALSE	Unknown	Unknown	Unknown	Unknown	4.98	GOP ext-1_nega	216.15097:1017 217.15432:1845 218.15768:430					37.2188	824.562	335.375	903.938	409.125	670.719	680.031	22.1545	9.01092	24.2872	10.9924	18.021	18.2712
811	1.489	217.065	Unknown	[M+FA-H]-	ion correlated with 1556; adduct linked to 325_[M-H2O-H]-	0.071	FALSE	Unknown	Unknown	Unknown	Unknown	8.06	6P-1_blue_nega	217.06465:1354 218.068:516 219.07136:864					120.594	259.25	266.469	298.875	303.312	561.406	853.906	2.14978	2.20964	2.47836	2.51516	4.65535	7.08085
812	1.512	217.1	Unknown	[M-H2O-H]-	ion correlated with 1763; adduct linked to 7778_[2M+FA-H]-	0.214	FALSE	Unknown	Unknown	Unknown	Unknown	8.94	NDold-3_red_nega	217.10039:3275 218.10374:4898 219.1071:1967					413.031	2950.31	1268.31	1152.44	1468.81	3388.22	1436.06	7.14307	3.07074	2.79019	3.55618	8.2033	3.47689
813	5.86	217.109	Unknown	[M-H]-		0.071	FALSE	Unknown	Unknown	Unknown	Unknown	2.71	6G-3_blue_nega	217.1089:1072 218.11225:71 219.11561:307					407.906	700.562	699.969	483.375	864.094	728.062	421.031	1.71746	1.716	1.18501	2.11836	1.78488	1.03218
814	1.525	217.117	Unknown	[M+FA-H]-	ion correlated with 980; ion correlated with 624; ion correlated with 804; ion correlated with 1113; adduct linked to 530_[M-H]-	0.643	FALSE	Unknown	Unknown	Unknown	Unknown	20.78	6S-3_blue_nega	217.1174:14797 218.12075:7798 219.12411:1036					500.812	9858.84	3458.66	3845.56	2587.59	9653.47	3339.06	19.6857	6.90609	7.67865	5.16679	19.2756	6.66729
815	4.082	217.122	Unknown	[M-H]-		0.071	FALSE	Unknown	Unknown	Unknown	Unknown	3.36	NDold-3_red_nega	217.12166:1394 218.12501:405 219.12837:487					228.375	898.469	619.844	270.219	582.156	673.125	341.312	3.93418	2.71415	1.18322	2.54912	2.94745	1.49453
816	1.561	217.141	Unknown	[M-H2O-H]-	ion correlated with 981; ion correlated with 7212; ion correlated with 547; ion correlated with 1225; ion correlated with 705; ion correlated with 716; ion correlated with 805; ion correlated with 964; ion correlated with 4874; ion correlated with 111; ion correlated with 1117; adduct linked to 2524_[M+C2H3N+Na-2H]-; adduct linked to 7796_[2M+FA-H]-	0.071	FALSE	Unknown	Unknown	Unknown	Unknown	25.53	6P-1_blue_nega	217.14124:5405 218.14459:6600 219.14795:1553					107.188	1296.53	498.906	1005.31	445.312	1306.81	3117.34	12.0959	4.65452	9.37901	4.15452	12.1918	29.0831
817	1.502	217.207	Unknown	[M-H]-		0.071	FALSE	Unknown	Unknown	Unknown	Unknown	7.15	6S-3_blue_nega	217.20677:529 218.21012:473 219.21348:105					61.3438	324.938	120.156	181.344	102.812	356.312	304.938	5.29699	1.95874	2.95619	1.67601	5.80846	4.97096
818	2.943	218.029	Unknown	[M-H]-		0.071	FALSE	Unknown	Unknown	Unknown	Unknown	5.16	NDold-3_red_nega	218.02893:1099 219.03228:546 220.03564:250					52.2188	621	114.75	84.625	22.3125	111.969	43.8438	11.8923	2.19749	1.62059	0.427289	2.14423	0.839617
819	1.555	218.101	w/o MS2:Pantothenic acid	[M-H]-	adduct linked to 5563_[2M-H]-	0.571	FALSE	C9H17NO5	Others	GHOKWGTUZJEAQD-UHFFFAOYNA-N	O=C(O)CCN=C(O)C(O)C(C)(C)CO	22.08	6S-3_blue_nega	218.10143:12277 219.10478:1998 220.10814:1224					104.844	3570	1292.12	1020.5	1300.03	7926.41	1774.25	34.0507	12.3243	9.73353	12.3997	75.6021	16.9228
820	1.621	218.134	w/o MS2:NAE 7:0	[M+Na-2H]-	ion correlated with 1138; ion correlated with 4874; ion correlated with 118; ion correlated with 282; ion correlated with 111; ion correlated with 449; ion correlated with 2781; ion correlated with 3321; ion correlated with 4294; ion correlated with 734; ion correlated with 7185; ion correlated with 273; ion correlated with 147; ion correlated with 200; ion correlated with 26; adduct linked to 14…	0.143	FALSE	C9H19NO2	NAE	GZNSXQUYLMMDLX-UHFFFAOYSA-N	O=C(NCCO)CCCCCC	23.48	6P-1_blue_nega	218.13374:6489 219.13709:2620 220.14045:4083					35.8125	818.25	327.188	412.781	182.5	709.938	3493.84	22.8482	9.13613	11.5262	5.09599	19.8237	97.5593
821	1.612	219.006	Unknown	[M-C6H10O5-H]-	adduct linked to 5297_[M+FA-H]-	0.143	FALSE	Unknown	Unknown	Unknown	Unknown	2.95	6P-2_blue_nega	219.00647:867 220.00982:20 221.01318:78					112.469	482.75	237.312	307.062	646.594	350.312	669.375	4.2923	2.11003	2.7302	5.7491	3.11475	5.95165
822	1.523	219.043	Unknown	[M-H]-		0.071	FALSE	Unknown	Unknown	Unknown	Unknown	1.93	6P-1_blue_nega	219.04305:607 220.0464:187 221.04976:799					123.281	196.656	101.562	235.281	116.844	140.594	374.125	1.59518	0.823828	1.90849	0.947782	1.14043	3.03473
823	1.469	219.096	Unknown	[M-H]-		0.143	FALSE	Unknown	Unknown	Unknown	Unknown	7.57	6S-3_blue_nega	219.09622:2459 220.09957:1390 221.10293:4021					195.656	1255.22	460.781	372.5	438.156	1643.06	516.906	6.41543	2.35506	1.90385	2.23942	8.3977	2.64191
824	1.235	219.883	Unknown	[M-H]-		0.214	FALSE	Unknown	Unknown	Unknown	Unknown	9.85	Blank MeOH_2_nega	219.88341:2158 220.88676:289 221.89012:724					2017.16	1496.25	1254.34	657.531	1385.44	1176.97	732.062	0.741762	0.621838	0.325969	0.686827	0.583479	0.362918
825	2.017	219.888	Unknown	[M-H]-		0.143	FALSE	Unknown	Unknown	Unknown	Unknown	9.25	Blank MeOH_2_nega	219.8877:1520 220.89105:258 221.89441:917					1477.5	761.188	1119.22	342.875	658.688	265.656	200.344	0.515186	0.757508	0.232064	0.445812	0.179801	0.135596
826	2.504	220.057	Unknown	[M-H]-	ion correlated with 7167	0.071	FALSE	Unknown	Unknown	Unknown	Unknown	4.53	6P-1_blue_nega	220.05704:770 221.06039:207 222.06375:4					33.6562	109.906	101.219	310.688	40.7812	57.3438	410.938	3.26555	3.00743	9.2312	1.2117	1.70381	12.2098
827	1.54	220.08	Unknown	[M+Na-2H]-	ion correlated with 1487; adduct linked to 675_[M-H]-	0.286	FALSE	Unknown	Unknown	Unknown	Unknown	10.94	6S-3_red_nega	220.08043:3350 221.08378:1185 222.08714:597					109.062	858.656	384.312	213.906	1030.53	2566.12	1275.81	7.87307	3.52378	1.96132	9.449	23.5289	11.698
828	1.854	220.087	Unknown	[M-H]-	ion correlated with 425; ion correlated with 1555; adduct linked to 1555_[M+FA-H]-	0.071	FALSE	Unknown	Unknown	Unknown	Unknown	7.06	6P-1_blue_nega	220.08702:1132 221.09037:327 222.09373:111					82.4062	80.0625	52.1562	141.062	50.3125	115.219	628.312	0.971559	0.632916	1.71179	0.610542	1.39818	7.62457
829	1.561	220.108	Unknown	[M+C2H3N+Na-2H]-	ion correlated with 981; ion correlated with 1458; ion correlated with 549; ion correlated with 165; ion correlated with 3164; ion correlated with 575; ion correlated with 1389; ion correlated with 177; ion correlated with 3894; ion correlated with 6906; ion correlated with 5610; ion correlated with 3; ion correlated with 123; ion correlated with 130; ion correlated with 571; ion correlated with …	0.071	FALSE	Unknown	Unknown	Unknown	Unknown	68.64	6P-1_blue_nega	220.10844:11368 221.11179:3021 222.11515:1968					82.9375	314.438	113.969	236.719	225.812	536.594	5921.69	3.79126	1.37415	2.85418	2.72268	6.46986	71.3994
830	10.057	220.145	Unknown	[M-H]-		0.143	FALSE	Unknown	Unknown	Unknown	Unknown	3.88	NDold-2_blue_nega	220.1447:717 221.14805:275 222.15141:32					74.0938	633.469	586.375	219.531	406.656	397.375	92.75	8.54956	7.91396	2.96288	5.4884	5.36314	1.25179
831	3.49	220.145	Unknown	[M-H]-		0.071	FALSE	Unknown	Unknown	Unknown	Unknown	5.04	Blank MeOH_2_nega	220.1447:614 221.14805:1157 222.15141:4					520.938	192.562	193.906	63.4375	133.344	105.062	144.594	0.369646	0.372226	0.121776	0.255969	0.20168	0.277564
832	1.501	220.766	Unknown	[M-H]-	ion correlated with 558; ion correlated with 907; ion correlated with 839; ion correlated with 673; ion correlated with 663; ion correlated with 783; ion correlated with 577; ion correlated with 566; similar chromatogram in higher mz_11816	0.143	FALSE	Unknown	Unknown	Unknown	Unknown	91.42	Blank MeOH_3_nega	220.7664:7715 221.76975:13 222.77311:18876					7689.59	25.9062	2.8125	9.4375	9.3125	34.75	18.25	0.003369	0.000365754	0.00122731	0.00121105	0.00451909	0.00237334
833	7.341	221.153	Unknown	[M-H]-		0.5	FALSE	Unknown	Unknown	Unknown	Unknown	4.8	NDold-3_red_nega	221.15273:1220 222.15608:316 223.15944:331					86.1875	933.688	827.156	332.812	803.281	1027.19	614.281	10.8332	9.59717	3.86149	9.32016	11.9181	7.12727
834	3.463	221.153	Unknown	[M-H]-		0.214	FALSE	Unknown	Unknown	Unknown	Unknown	5.06	Blank MeOH_2_nega	221.15273:1163 222.15608:307 223.15944:156					1015.91	305.375	350.812	188.25	344.344	178.406	558.406	0.300594	0.34532	0.185303	0.338952	0.175613	0.549663
835	6.858	221.181	Unknown	[M-H]-		0.143	FALSE	Unknown	Unknown	Unknown	Unknown	5.25	6P-1_blue_nega	221.18071:1578 222.18406:268 223.18742:49					17.5938	35.7812	17.2812	505.062	25.4062	28.0938	797.625	2.03375	0.982238	28.7069	1.44405	1.5968	45.3357
836	6.287	221.836	Unknown	[M-H]-		0.071	FALSE	Unknown	Unknown	Unknown	Unknown	6.83	HFDold-3_red_nega	221.83606:1337 222.83941:155 223.84277:285					324.531	740.438	1086.66	381.906	582.375	446.062	465.625	2.28156	3.34839	1.17679	1.79451	1.37448	1.43476
837	1.509	222.038	Unknown	[M+Na-2H]-	adduct linked to 5810_[2M+FA-H]-	0.143	FALSE	Unknown	Unknown	Unknown	Unknown	3.83	6P-2_blue_nega	222.03825:803 223.0416:116 224.04496:476					75.75	421.469	312.969	223.812	317.188	737.094	528.031	5.56394	4.1316	2.95462	4.18729	9.73061	6.97071
838	1.523	222.071	Unknown	[M-H2O-H]-	ion correlated with 240; ion correlated with 599; ion correlated with 409; ion correlated with 736; ion correlated with 808; ion correlated with 1142; ion correlated with 1497; ion correlated with 2161; ion correlated with 2399; ion correlated with 3758; adduct linked to 1060_[M-H]-; adduct linked to 2249_[M+FA-H]-; adduct linked to 2663_[M+C2H3N+Na-2H]-	0.071	FALSE	Unknown	Unknown	Unknown	Unknown	7.32	6P-1_blue_nega	222.07051:1458 223.07386:476 224.07722:117					101.969	302.656	167.656	104.281	161.125	445.062	908.156	2.96813	1.64419	1.02268	1.58014	4.3647	8.90622
839	1.484	222.766	Unknown	[M-H]-	ion correlated with 907; ion correlated with 783; ion correlated with 662	0.143	FALSE	Unknown	Unknown	Unknown	Unknown	160.04	Blank MeOH_2_nega	222.76605:17723 223.7694:31 224.77276:15346					17642.5	12.125	24.7812	7.28125	27.875	33.75	21.5	0.00068726	0.00140463	0.00041271	0.00157999	0.00191299	0.00121865
840	1.219	222.887	Unknown	[M-H]-		0.071	FALSE	Unknown	Unknown	Unknown	Unknown	6.31	NDold-3_red_nega	222.88675:940 223.8901:248 224.89346:190					835.969	760	552.188	230.562	387.625	352.625	239.875	0.909125	0.660536	0.275803	0.463684	0.421816	0.286943
841	1.961	222.977	Unknown	[M-H]-		0.071	FALSE	Unknown	Unknown	Unknown	Unknown	5.41	Blank MeOH_3_nega	222.97729:1154 223.98064:196 224.984:1693					967.562	341.812	386.75	286.625	576.531	363.094	416.781	0.353272	0.399716	0.296234	0.595859	0.375266	0.430754
842	1.928	222.995	Unknown	[M-H]-	similar chromatogram in higher mz_1666	0.071	FALSE	Unknown	Unknown	Unknown	Unknown	3.45	6G-1_red_nega	222.99454:737 223.99789:315 225.00125:3421					871.5	316.156	265.594	239.562	624.781	306.594	323.625	0.362773	0.304755	0.274885	0.716903	0.3518	0.371343
843	28.5	223.007	Unknown	[M-H]-		0.071	FALSE	Unknown	Unknown	Unknown	Unknown	1.76	6P-2_blue_nega	223.00748:1568 224.01083:1137 225.01419:672					1144	437.594	1101.19	947.219	1177.41	1031.84	892.812	0.382512	0.962576	0.827988	1.0292	0.901961	0.780431
844	28.41	223.007	Unknown	[M-H]-	adduct linked to 721_[M-H2O-H]-	0.143	FALSE	Unknown	Unknown	Unknown	Unknown	5.72	6S-3_blue_nega	223.00748:1564 224.01083:859 225.01419:277					1593.09	545.156	1702.53	922.906	1227.41	1304.12	953.75	0.3422	1.06869	0.579317	0.770455	0.818612	0.598678
845	12.054	223.025	Unknown	[M-H]-	ion correlated with 9435	0.214	FALSE	Unknown	Unknown	Unknown	Unknown	4.7	Blank MeOH_3_nega	223.02472:26777 224.02807:6901 225.03143:4609					26112.5	1881.97	1309.5	493.625	917.594	1325.12	831.156	0.0720716	0.0501484	0.0189038	0.03514	0.0507468	0.0318298
846	20.493	223.025	Unknown	[M-H]-	ion correlated with 296; ion correlated with 288; similar chromatogram in higher mz_1046	0.143	FALSE	Unknown	Unknown	Unknown	Unknown	3.69	Blank MeOH_3_nega	223.02472:17297 224.02807:4636 225.03143:2095					16615	2072.31	1527.47	615.969	950.312	1167.84	691.656	0.124726	0.0919333	0.0370731	0.0571962	0.0702887	0.0416285
847	21.753	223.025	Unknown	[M-H]-	ion correlated with 19068; similar chromatogram in higher mz_19068; similar chromatogram in higher mz_19073	0.143	FALSE	Unknown	Unknown	Unknown	Unknown	3.21	Blank MeOH_3_nega	223.02472:15877 224.02807:3919 225.03143:3214					15134.9	1465.94	785.875	486.781	581.5	744.281	357.469	0.0968578	0.0519246	0.0321628	0.038421	0.0491764	0.0236188
848	37.517	223.025	Unknown	[M-H]-		0.143	FALSE	Unknown	Unknown	Unknown	Unknown	2.61	Blank MeOH_3_nega	223.02472:15461 224.02807:2869 225.03143:1986					14874.9	3132.69	1795.25	915.719	1243.06	1248.94	1394.19	0.210602	0.12069	0.0615612	0.0835676	0.0839625	0.0937273
849	39.15	223.025	Unknown	[M-H]-		0.143	FALSE	Unknown	Unknown	Unknown	Unknown	4.45	Blank MeOH_3_nega	223.02472:23546 224.02807:7446 225.03143:3660					21964.2	6868.59	5460.19	1997.31	2465.44	3038.66	2301.91	0.312718	0.248595	0.090935	0.112248	0.138346	0.104803
850	14.897	223.025	Unknown	[M-H]-	found in higher mz's MsMs_1082; similar chromatogram in higher mz_1045; similar chromatogram in higher mz_2426; similar chromatogram in higher mz_2858; similar chromatogram in higher mz_9321; similar chromatogram in higher mz_11618; similar chromatogram in higher mz_11621; similar chromatogram in higher mz_11960; similar chromatogram in higher mz_12247; similar chromatogram in higher mz_13049; si…	0.571	FALSE	Unknown	Unknown	Unknown	Unknown	4.8	Blank MeOH_3_nega	223.02472:41577 224.02807:9725 225.03143:8361					39227.9	4261.03	1867.78	776.438	1475.72	2082.75	1921.78	0.108622	0.0476135	0.019793	0.0376191	0.0530935	0.0489901
851	21.419	223.025	Unknown	[M-H]-	ion correlated with 6281; ion correlated with 19067	0.143	FALSE	Unknown	Unknown	Unknown	Unknown	2.08	Blank MeOH_3_nega	223.02472:11958 224.02807:2552 225.03143:2917					11386.4	1592.59	987.531	519.781	657.438	867.062	711.562	0.139868	0.0867287	0.0456492	0.0577386	0.0761487	0.0624921
852	17.519	223.025	Unknown	[M-H]-	ion correlated with 2860; ion correlated with 467; ion correlated with 285; ion correlated with 2405; ion correlated with 14203	0.143	FALSE	Unknown	Unknown	Unknown	Unknown	2.34	Blank MeOH_3_nega	223.02472:11477 224.02807:2330 225.03143:2482					11201	1859.12	1235.09	471.844	850.219	974.75	743.625	0.165978	0.110266	0.042125	0.0759054	0.0870232	0.066389
853	30.014	223.025	Unknown	[M-H]-	ion correlated with 460; similar chromatogram in higher mz_17383	0.429	FALSE	Unknown	Unknown	Unknown	Unknown	4.42	Blank MeOH_3_nega	223.02472:27644 224.02807:8139 225.03143:4404					27105.8	3379.06	3484.12	1200	1344.19	1959.25	1032.41	0.124662	0.128538	0.0442709	0.0495904	0.0722815	0.038088
854	3.097	223.025	Unknown	[M-H]-		0.714	FALSE	Unknown	Unknown	Unknown	Unknown	13.68	NDold-3_red_nega	223.02472:15092 224.02807:3422 225.03143:2792					1854.81	14756.8	11434.2	4070.31	7781.16	8966.34	2348.81	7.95598	6.16461	2.19446	4.19512	4.8341	1.26633
855	33.626	223.025	Unknown	[M-H]-		0.786	FALSE	Unknown	Unknown	Unknown	Unknown	4.7	Blank MeOH_3_nega	223.02472:32011 224.02807:8124 225.03143:6389					31664	5897.28	3445.56	1568.84	2193.06	3403.31	1658.88	0.186246	0.108817	0.0495467	0.0692605	0.107482	0.05239
856	37.862	223.025	Unknown	[M-H]-	similar chromatogram in higher mz_19955	0.786	FALSE	Unknown	Unknown	Unknown	Unknown	4.84	Blank MeOH_3_nega	223.02472:23977 224.02807:7800 225.03143:4782					23861.8	7760.5	5285.78	1664.62	2985.38	3851.34	2943	0.325227	0.221516	0.069761	0.125111	0.161402	0.123335
857	36.757	223.025	Unknown	[M-H]-		0.286	FALSE	Unknown	Unknown	Unknown	Unknown	2.91	Blank MeOH_3_nega	223.02472:14620 224.02807:4112 225.03143:2065					14578.2	3781.16	2724.91	1085	1278.94	2132.72	1262.88	0.25937	0.186916	0.0744261	0.0877293	0.146295	0.0866275
858	28.426	223.025	Unknown	[M-H]-	ion correlated with 20296	0.643	FALSE	Unknown	Unknown	Unknown	Unknown	2.42	Blank MeOH_3_nega	223.02472:10568 224.02807:3490 225.03143:2265					10465.3	2347.59	2613.66	1102.41	1562.53	1912.28	1136.06	0.224321	0.249744	0.105339	0.149305	0.182725	0.108555
859	29.544	223.025	Unknown	[M-H]-		0.071	FALSE	Unknown	Unknown	Unknown	Unknown	2.34	NDold-2_blue_nega	223.02472:3821 224.02807:736 225.03143:1204					8521.06	2587.03	1523.78	459.188	655.25	620.062	945.531	0.303604	0.178825	0.0538885	0.0768977	0.0727682	0.110964
860	28.06	223.025	Unknown	[M-H]-	ion correlated with 872; ion correlated with 472	0.143	FALSE	Unknown	Unknown	Unknown	Unknown	2.62	6P-2_blue_nega	223.02472:3133 224.02807:615 225.03143:737					22306.4	4129.12	3058.75	926.938	1697.03	2376.88	1693.88	0.185109	0.137124	0.0415548	0.0760782	0.106556	0.0759367
861	30.289	223.025	Unknown	[M-H]-		0.071	FALSE	Unknown	Unknown	Unknown	Unknown	1.75	6P-2_blue_nega	223.02472:2116 224.02807:360 225.03143:555					8804.91	1496.25	1712.41	739.812	1189.31	907.031	1122.97	0.169934	0.194483	0.0840228	0.135074	0.103014	0.127539
862	14.608	223.025	Unknown	[M-H]-		0.071	FALSE	Unknown	Unknown	Unknown	Unknown	1.89	6P-2_blue_nega	223.02472:2104 224.02807:436 225.03143:451					2536.44	1331.47	1077.19	422.438	1037.09	927.375	1080.62	0.524937	0.424685	0.166548	0.408878	0.365621	0.42604
863	11.542	223.025	Unknown	[M-H]-		0.286	FALSE	Unknown	Unknown	Unknown	Unknown	2.53	6S-3_red_nega	223.02472:2583 224.02807:1082 225.03143:684					3535.66	1622.25	1206.41	858.062	1619.34	1712.25	849.719	0.458826	0.341211	0.242688	0.458004	0.484281	0.240328
864	17.231	223.025	Unknown	[M-H]-		0.143	FALSE	Unknown	Unknown	Unknown	Unknown	1.55	HFDold-2_blue_nega	223.02472:1505 224.02807:378 225.03143:318					4176.38	1675.12	1388.56	638.469	928.5	976.406	788.844	0.401095	0.33248	0.152876	0.222322	0.233793	0.188882
865	40.212	223.029	Unknown	[M-H]-		0.071	FALSE	Unknown	Unknown	Unknown	Unknown	3.28	Blank MeOH_2_nega	223.02904:19515 224.03239:6608 225.03575:3852					19267.1	6951.78	5496.59	2039.88	2546.97	3392.44	2262.69	0.360811	0.285284	0.105874	0.132193	0.176074	0.117438
866	18.864	223.029	Unknown	[M-H]-	ion correlated with 18049	0.143	FALSE	Unknown	Unknown	Unknown	Unknown	2.41	Blank MeOH_2_nega	223.02904:11064 224.03239:4935 225.03575:3120					11032.2	866.344	672.75	504.125	733.406	875.625	419	0.0785287	0.0609807	0.0456958	0.0664788	0.07937	0.0379798
867	25.901	223.029	Unknown	[M-H]-		0.857	FALSE	Unknown	Unknown	Unknown	Unknown	5.45	Blank MeOH_2_nega	223.02904:45578 224.03239:11398 225.03575:8120					45027.5	5199.53	3654.91	1423.38	2151.91	3402.69	1843.62	0.115474	0.0811705	0.0316112	0.0477909	0.075569	0.0409444
868	38.607	223.029	Unknown	[M-H]-		0.5	FALSE	Unknown	Unknown	Unknown	Unknown	4.73	Blank MeOH_2_nega	223.02904:23719 224.03239:6752 225.03575:4804					23530.7	7253.09	5220.09	1928	2865.19	4022.16	2545.47	0.308239	0.221842	0.0819354	0.121764	0.170932	0.108176
869	23.432	223.029	Unknown	[M-H]-	similar chromatogram in higher mz_16373; similar chromatogram in higher mz_19902	0.857	FALSE	Unknown	Unknown	Unknown	Unknown	4.78	Blank MeOH_2_nega	223.02904:43108 224.03239:10942 225.03575:8069					43049.5	4587.28	2918.91	1240.94	1808.59	2875	1447.59	0.106558	0.0678035	0.0288258	0.042012	0.0667836	0.0336263
870	31.858	223.029	Unknown	[M-H]-	similar chromatogram in higher mz_16664; similar chromatogram in higher mz_13432; similar chromatogram in higher mz_16675	0.857	FALSE	Unknown	Unknown	Unknown	Unknown	4.51	Blank MeOH_3_nega	223.02904:31710 224.03239:8602 225.03575:3979					31388.2	5860.53	3430.47	1442.06	2165.22	3104.12	1847.72	0.186711	0.109292	0.0459428	0.0689819	0.0988946	0.0588666
871	35.267	223.029	Unknown	[M-H]-		0.357	FALSE	Unknown	Unknown	Unknown	Unknown	2.69	Blank MeOH_2_nega	223.02904:16057 224.03239:3299 225.03575:4537					15764.2	3543	2389.34	948.156	1298.25	1896.88	1296.28	0.224749	0.151568	0.0601461	0.0823542	0.120328	0.0822293
872	28.01	223.029	Unknown	[M-H2O-H]-	ion correlated with 472; ion correlated with 860; adduct linked to 1067_[M-H]-	0.643	FALSE	Unknown	Unknown	Unknown	Unknown	3.99	Blank MeOH_2_nega	223.02904:23573 224.03239:5814 225.03575:4945					23249.7	4165.47	3102.44	898.875	1756.56	2357.25	1546.41	0.179162	0.13344	0.0386618	0.075552	0.101388	0.0665129
873	2.239	223.029	Unknown	[M+FA-H]-	ion correlated with 3662; adduct linked to 3620_[2M-H]-	0.214	FALSE	Unknown	Unknown	Unknown	Unknown	2.44	Blank MeOH_2_nega	223.02904:8693 224.03239:1403 225.03575:2493					8349.28	954.781	1272.72	414.344	1203.38	1669.53	990.625	0.114355	0.152435	0.0496263	0.144129	0.199961	0.118648
874	3.316	223.029	Unknown	[M-H]-		0.357	FALSE	Unknown	Unknown	Unknown	Unknown	3.5	NDold-3_red_nega	223.02904:3654 224.03239:262 225.03575:1940					4989.53	3215.78	2140.12	751.438	2378.03	2462.91	868.531	0.644506	0.428923	0.150603	0.476604	0.493615	0.174071
875	30.123	223.029	Unknown	[M-H]-		0.143	FALSE	Unknown	Unknown	Unknown	Unknown	2.38	GOP ext-3_red_nega	223.02904:2255 224.03239:380 225.03575:694					9583.16	1465.94	3557.28	1234.44	1383.94	1553.19	945.188	0.15297	0.371201	0.128813	0.144414	0.162075	0.0986301
876	28.893	223.053	Unknown	[M-H]-	ion correlated with 486; ion correlated with 2457; ion correlated with 19834; ion correlated with 1652; similar chromatogram in higher mz_3688	0.143	FALSE	Unknown	Unknown	Unknown	Unknown	7.41	6P-1_blue_nega	223.05266:4938 224.05601:1476 225.05937:1487					284.469	164.594	185.938	1371.81	177	144.031	2512.75	0.5786	0.653631	4.82237	0.622212	0.506317	8.83313
877	38.543	223.053	Unknown	[M-H]-		0.071	FALSE	Unknown	Unknown	Unknown	Unknown	4.96	6P-1_blue_nega	223.05266:2988 224.05601:645 225.05937:490					2362.34	728.156	716.656	1066.38	314.75	472.906	1719.72	0.308235	0.303367	0.451406	0.133236	0.200185	0.727971
878	16.756	223.053	Unknown	[M+FA-H]-	ion correlated with 15861; ion correlated with 2586; ion correlated with 1376; ion correlated with 1403; ion correlated with 3367; ion correlated with 8321; ion correlated with 12228; ion correlated with 16834; ion correlated with 16950; ion correlated with 16967; ion correlated with 306; ion correlated with 489; ion correlated with 1402; ion correlated with 2651; ion correlated with 3043; ion co…	0.143	FALSE	Unknown	Unknown	Unknown	Unknown	5.91	6P-1_blue_nega	223.05266:2718 224.05601:977 225.05937:867					227.875	151.188	112.344	1263.5	101.344	81.75	1441.75	0.663467	0.493006	5.54471	0.444734	0.358749	6.32693
879	26.959	223.053	Unknown	[M-H]-	ion correlated with 9719; ion correlated with 19585; ion correlated with 490	0.071	FALSE	Unknown	Unknown	Unknown	Unknown	4.43	6P-1_blue_nega	223.05266:2551 224.05601:870 225.05937:1077					219.156	146.719	137.188	542	147.438	109.219	1349.75	0.669471	0.62598	2.47312	0.672751	0.49836	6.15885
880	30.658	223.053	Unknown	[M-H]-	ion correlated with 4511; ion correlated with 14621	0.143	FALSE	Unknown	Unknown	Unknown	Unknown	4.82	6P-1_blue_nega	223.05266:2862 224.05601:489 225.05937:1071					336.938	184.844	138.156	923.969	133.5	120.594	1543.84	0.5486	0.410035	2.74226	0.396216	0.357911	4.58199
881	22.333	223.053	Unknown	[M-H]-	ion correlated with 491; ion correlated with 11936; ion correlated with 11944	0.143	FALSE	Unknown	Unknown	Unknown	Unknown	3.23	6P-1_blue_nega	223.05266:2164 224.05601:1356 225.05937:510					273.125	214.938	96.5625	665.375	96.0312	79.7812	1158.06	0.786957	0.353547	2.43616	0.351602	0.292105	4.24005
882	11.397	223.053	Unknown	[M-H]-		0.143	FALSE	Unknown	Unknown	Unknown	Unknown	2.26	6P-1_blue_nega	223.05266:1292 224.05601:319 225.05937:407					81.0625	124.875	103.375	451.781	93.7812	82.875	721.094	1.54048	1.27525	5.57325	1.1569	1.02236	8.89553
883	3.152	223.057	Unknown	[M-H]-		0.143	FALSE	Unknown	Unknown	Unknown	Unknown	4.01	6P-1_blue_nega	223.05698:2542 224.06033:1232 225.06369:386					122.938	1462.5	1148.75	1180.09	759.438	852.75	1501.72	11.8963	9.34418	9.59914	6.17743	6.93645	12.2153
884	32.368	223.057	Unknown	[M-H]-		0.143	FALSE	Unknown	Unknown	Unknown	Unknown	4.24	6P-1_blue_nega	223.05698:2286 224.06033:225 225.06369:184					434.906	266.906	191.469	998.531	207.812	187.875	1210.94	0.61371	0.440253	2.29597	0.477833	0.43199	2.78436
885	24.856	223.057	Unknown	[M-H]-		0.143	FALSE	Unknown	Unknown	Unknown	Unknown	3.79	6P-1_blue_nega	223.05698:2252 224.06033:256 225.06369:400					212.188	199.094	106.938	873.594	103.219	149.5	1237.53	0.938292	0.503976	4.11708	0.486451	0.704566	5.83225
886	35.405	223.057	Unknown	[M-H]-		0.071	FALSE	Unknown	Unknown	Unknown	Unknown	2.9	6P-1_blue_nega	223.05698:1804 224.06033:273 225.06369:770					441.719	245.906	173.75	509.531	107.125	133.812	1047.25	0.556703	0.39335	1.15352	0.242519	0.302936	2.37085
887	14.292	223.057	Unknown	[M-H]-	ion correlated with 2675; ion correlated with 6214	0.143	FALSE	Unknown	Unknown	Unknown	Unknown	3.52	6P-1_blue_nega	223.05698:2040 224.06033:205 225.06369:535					138.438	167.5	128.125	672.75	84.5625	72.375	1044.28	1.20993	0.925508	4.85959	0.610835	0.522799	7.54334
888	2.992	223.061	Unknown	[M-H]-		0.143	FALSE	Unknown	Unknown	Unknown	Unknown	7.6	GOP ext-1_nega	223.06128:4144 224.06463:466 225.06799:668					405.781	1399.91	856.156	2285.94	297.969	672.844	1600.31	3.4499	2.1099	5.63342	0.734309	1.65814	3.94378
889	36.781	223.061	Unknown	[M-H]-		0.071	FALSE	Unknown	Unknown	Unknown	Unknown	2.45	6P-1_blue_nega	223.06128:1628 224.06463:261 225.06799:522					1385.75	359.312	421.25	774.594	193.969	286.781	987.906	0.259291	0.303987	0.558971	0.139974	0.20695	0.712904
890	25.894	223.107	Unknown	[M-H]-	ion correlated with 19993; ion correlated with 17957; ion correlated with 19072	0.143	FALSE	Unknown	Unknown	Unknown	Unknown	4.85	Blank MeOH_2_nega	223.10667:2203 224.11002:1128 225.11338:1502					2085.69	397.781	330.062	175.438	279.625	249.562	184.062	0.190719	0.158251	0.084115	0.134069	0.119655	0.0882503
891	23.42	223.107	Unknown	[M-H]-	ion correlated with 2863; ion correlated with 16190; ion correlated with 16316	0.143	FALSE	Unknown	Unknown	Unknown	Unknown	4.92	Blank MeOH_2_nega	223.10667:2210 224.11002:1042 225.11338:961					2068.75	424.531	377.719	160.844	336.156	287.656	131.281	0.205211	0.182583	0.0777492	0.162492	0.139048	0.0634592
892	14.892	223.107	Unknown	[M-H]-	ion correlated with 1045; ion correlated with 13976; ion correlated with 11550; ion correlated with 9263; ion correlated with 9321; ion correlated with 10884; ion correlated with 10839	0.143	FALSE	Unknown	Unknown	Unknown	Unknown	4.32	Blank MeOH_3_nega	223.10667:1847 224.11002:1018 225.11338:852					1820.28	457	256.594	124.781	193.812	274.5	173.406	0.25106	0.140964	0.0685505	0.106474	0.150801	0.0952634
893	33.62	223.107	Unknown	[M-H]-	ion correlated with 20515	0.143	FALSE	Unknown	Unknown	Unknown	Unknown	3.13	Blank MeOH_2_nega	223.10667:1691 224.11002:716 225.11338:1668					1591.88	439.875	407.688	162.625	245.688	312.188	241.969	0.276325	0.256105	0.102159	0.154338	0.196113	0.152002
894	31.864	223.107	Unknown	[M-H]-		0.143	FALSE	Unknown	Unknown	Unknown	Unknown	3.25	Blank MeOH_2_nega	223.10667:1656 224.11002:879 225.11338:1758					1448.06	384.844	381.406	264.938	225.344	292.594	178.812	0.265765	0.263391	0.18296	0.155617	0.202059	0.123484
895	30	223.107	Unknown	[M-H]-	ion correlated with 19610; ion correlated with 20432	0.143	FALSE	Unknown	Unknown	Unknown	Unknown	2.8	Blank MeOH_2_nega	223.10667:1387 224.11002:763 225.11338:1030					1307.44	377.844	290.688	233.5	301.094	288.531	196.094	0.288996	0.222334	0.178594	0.230293	0.220685	0.149983
896	37.854	223.107	Unknown	[M-H]-		0.071	FALSE	Unknown	Unknown	Unknown	Unknown	2.38	Blank MeOH_3_nega	223.10667:1254 224.11002:1171 225.11338:1374					1217.75	549.75	455.281	294.156	368.531	411.438	274.969	0.451447	0.373871	0.241557	0.302633	0.337867	0.225801
897	12.061	223.107	Unknown	[M-H]-	ion correlated with 20004; ion correlated with 20403; ion correlated with 7258; ion correlated with 6948; ion correlated with 8685; ion correlated with 9395; ion correlated with 9442; ion correlated with 19459; ion correlated with 10936; ion correlated with 20226; ion correlated with 20411	0.143	FALSE	Unknown	Unknown	Unknown	Unknown	2.8	Blank MeOH_2_nega	223.10667:1293 224.11002:707 225.11338:953					1222.03	303.688	243	85.9688	138.062	149.812	124.25	0.24851	0.198849	0.0703491	0.112978	0.122593	0.101675
898	28.009	223.107	Unknown	[M-H]-		0.143	FALSE	Unknown	Unknown	Unknown	Unknown	2.12	Blank MeOH_3_nega	223.10667:1057 224.11002:648 225.11338:1169					983.156	467.625	372.406	154.156	284.406	271.062	266.531	0.475637	0.378786	0.156797	0.289279	0.275706	0.271098
899	20.493	223.107	Unknown	[M-H]-	ion correlated with 14051	0.143	FALSE	Unknown	Unknown	Unknown	Unknown	2.15	Blank MeOH_2_nega	223.10667:992 224.11002:811 225.11338:1418					966.938	289	252.25	235.562	184.812	266.531	199.344	0.298882	0.260875	0.243617	0.191132	0.275645	0.20616
900	3.09	223.107	Unknown	[M-H]-		0.071	FALSE	Unknown	Unknown	Unknown	Unknown	2.94	HFDold-2_blue_nega	223.10667:786 224.11002:697 225.11338:363					177.188	890.125	636.219	468.531	487.906	552.438	359.188	5.02363	3.59065	2.64427	2.75362	3.11781	2.02716
901	3.359	223.133	Unknown	[M-H]-	similar chromatogram in higher mz_8424; similar chromatogram in higher mz_10370	0.857	FALSE	Unknown	Unknown	Unknown	Unknown	4.19	NDold-3_red_nega	223.13255:1798 224.1359:409 225.13926:390					1052.59	1779.69	1234.88	655.656	772.156	1243.72	677.375	1.69076	1.17317	0.622896	0.733575	1.18158	0.643529
902	3.083	223.137	Unknown	[M-H]-		0.071	FALSE	Unknown	Unknown	Unknown	Unknown	2.34	NDold-3_red_nega	223.13687:658 224.14022:207 225.14358:1129					206.188	546.125	385.594	200.875	313.625	342.938	255.969	2.64868	1.87011	0.974235	1.52107	1.66323	1.24144
903	3.221	223.165	Unknown	[M-C6H10O5-H]-	adduct linked to 5420_[M+FA-H]-	0.071	FALSE	Unknown	Unknown	Unknown	Unknown	7	6P-1_blue_nega	223.16479:1629 224.16814:236 225.1715:289					62.75	92.0312	89.4688	346.125	108.344	192.75	857.062	1.46663	1.4258	5.51594	1.72659	3.07171	13.6584
904	32.983	224.031	Unknown	[M-H]-		0.071	FALSE	Unknown	Unknown	Unknown	Unknown	1.78	Blank MeOH_2_nega	224.03067:1864 225.03402:867 226.03738:63					1897.69	428.031	297.75	112.375	163.75	168.562	86.125	0.225554	0.156901	0.0592168	0.0862892	0.0888252	0.0453842
905	28.5	224.1	Unknown	[M-H]-		0.071	FALSE	Unknown	Unknown	Unknown	Unknown	1.7	6P-2_blue_nega	224.09984:937 225.10319:1254 226.10655:907					380.875	501.531	632.938	241.312	727.125	970.062	510	1.31679	1.6618	0.633574	1.90909	2.54693	1.33902
906	1.486	224.1	Unknown	[M-H]-		0.071	FALSE	Unknown	Unknown	Unknown	Unknown	1.81	6S-3_blue_nega	224.09984:667 225.10319:1292 226.10655:344					284.812	497	175.781	245.969	208.938	523.594	135.906	1.74501	0.617182	0.863616	0.733597	1.83838	0.477178
907	1.459	224.762	Unknown	[M-H]-	ion correlated with 558; ion correlated with 839; ion correlated with 832	0.143	FALSE	Unknown	Unknown	Unknown	Unknown	99.77	Blank MeOH_3_nega	224.76172:13315 225.76507:30 226.76843:4295					13143.8	21.0938	12.8125	10.0312	11.2188	29.2812	9.09375	0.00160485	0.000974796	0.000763194	0.000853541	0.00222776	0.000691867
908	1.526	224.805	Unknown	[M+FA-H]-	ion correlated with 926; ion correlated with 717; ion correlated with 832; ion correlated with 5108; adduct linked to 566_[M-H]-	0.143	FALSE	Unknown	Unknown	Unknown	Unknown	6.32	Blank MeOH_3_nega	224.80502:1556 225.80837:147 226.81173:325					1532.72	51.6875	30.2188	56	77.125	49.3125	55.875	0.0337228	0.0197158	0.0365364	0.0503191	0.0321732	0.0364548
909	1.576	225.004	Unknown	[M-H]-		0.143	FALSE	Unknown	Unknown	Unknown	Unknown	5.4	6S-3_red_nega	225.00423:2196 226.00758:261 227.01094:734					1199.62	507.656	449.188	275.562	858	1484.97	233.812	0.423179	0.37444	0.229707	0.715224	1.23786	0.194905
910	2.049	225.009	Unknown	[M+FA-H]-	similar chromatogram in higher mz_1231; similar chromatogram in higher mz_18670; similar chromatogram in higher mz_19000; similar chromatogram in higher mz_18533; similar chromatogram in higher mz_1235; similar chromatogram in higher mz_19007; adduct linked to 4760_[2M+FA-H]-; similar chromatogram in higher mz_18679; similar chromatogram in higher mz_7635	0.857	FALSE	Unknown	Unknown	Unknown	Unknown	14.99	HFDold-2_blue_nega	225.00856:7510 226.01191:2973 227.01527:1146					6488.38	6582.84	5840.72	1716.25	5754.75	4979.03	2788.75	1.01456	0.900182	0.264512	0.886932	0.767377	0.429807
911	31.868	225.022	Unknown	[M-H]-	ion correlated with 2872; ion correlated with 2423	0.071	FALSE	Unknown	Unknown	Unknown	Unknown	5.91	Blank MeOH_3_nega	225.02156:3990 226.02491:545 227.02827:479					3582.12	763.125	570.969	501.25	429.75	534.25	539.844	0.213037	0.159394	0.139931	0.119971	0.149143	0.150705
912	33.623	225.022	Unknown	[M-H]-	ion correlated with 2406; ion correlated with 291; ion correlated with 2864	0.071	FALSE	Unknown	Unknown	Unknown	Unknown	5.5	Blank MeOH_3_nega	225.02156:3938 226.02491:240 227.02827:770					3749.25	925.125	576.688	413	462.219	434.188	495.75	0.246749	0.153814	0.110155	0.123283	0.115806	0.132226
913	30.023	225.022	Unknown	[M-H]-	ion correlated with 2859; ion correlated with 20055	0.071	FALSE	Unknown	Unknown	Unknown	Unknown	4.45	Blank MeOH_3_nega	225.02156:2991 226.02491:645 227.02827:193					2909.66	666.156	579.625	455.969	266.219	300.281	517.875	0.228947	0.199207	0.156709	0.0914949	0.103202	0.177985
914	23.421	225.026	Unknown	[M-H]-	ion correlated with 18050; ion correlated with 284	0.071	FALSE	Unknown	Unknown	Unknown	Unknown	7.58	Blank MeOH_2_nega	225.02589:5477 226.02924:1313 227.0326:347					5431.12	677.531	454	308.719	320.969	416.281	450.562	0.12475	0.0835923	0.0568425	0.059098	0.0766473	0.0829593
915	1.597	225.032	Unknown	[M-H]-	ion correlated with 17944	0.071	FALSE	Unknown	Unknown	Unknown	Unknown	2.77	6P-1_blue_nega	225.03212:1126 226.03547:190 227.03883:634					224.781	168.844	114	377.375	179.906	251.375	624.312	0.751147	0.50716	1.67885	0.800361	1.11831	2.77742
916	2.071	225.036	Unknown	[M-H]-		0.071	FALSE	Unknown	Unknown	Unknown	Unknown	5.27	6P-1_blue_nega	225.03644:2356 226.03979:292 227.04315:161					985.844	682.594	584.438	684.656	714.344	568.5	1449.66	0.692395	0.59283	0.694488	0.724601	0.576663	1.47047
917	3.335	225.048	Unknown	[M-H]-		0.143	FALSE	Unknown	Unknown	Unknown	Unknown	2.01	NDold-3_red_nega	225.04755:1255 226.0509:302 227.05426:272					301.438	1182.09	1019.59	404.656	792.375	920.375	306.781	3.92152	3.38244	1.34242	2.62865	3.05329	1.01773
918	30.163	225.113	Unknown	[M-H]-	ion correlated with 2337; ion correlated with 6828	0.071	FALSE	Unknown	Unknown	Unknown	Unknown	3.5	HFDold-2_blue_nega	225.11253:2416 226.11588:353 227.11924:1788					887.031	836.438	1977.84	1076.62	1278.34	1222.53	736.312	0.942963	2.22973	1.21374	1.44115	1.37823	0.830086
919	17.2	225.113	Unknown	[M-H]-	similar chromatogram in higher mz_11984	0.143	FALSE	Unknown	Unknown	Unknown	Unknown	1.83	6G-3_blue_nega	225.11253:1752 226.11588:776 227.11924:1264					896.156	1362.88	1422.56	664.219	1348.94	1512	670.844	1.5208	1.5874	0.741186	1.50525	1.68721	0.748579
920	2.007	225.113	Unknown	[M-H]-		0.071	FALSE	Unknown	Unknown	Unknown	Unknown	1.74	NDold-3_red_nega	225.11253:1297 226.11588:449 227.11924:1562					643.406	1068.41	877.719	590.938	821.062	954.438	680.312	1.66055	1.36418	0.918452	1.27612	1.48341	1.05736
921	1.59	225.113	Unknown	[M+C2H3N+Na-2H]-	adduct linked to 3954_[2M+FA-H]-	0.071	FALSE	Unknown	Unknown	Unknown	Unknown	2.11	6S-3_blue_nega	225.11253:1222 226.11588:920 227.11924:4391					1000.44	985.188	622.562	375.438	729.125	1061.09	654.625	0.984757	0.62229	0.375273	0.728806	1.06063	0.654339
922	10.881	225.186	w/o MS2:FA 14:1	[M-H]-		0.071	FALSE	C14H26O2	FA	YWWVWXASSLXJHU-UHFFFAOYSA-N	O=C(O)CCCCCCCC=CCCCC	2.09	6G-1_red_nega	225.18619:981 226.18954:219 227.1929:2526					311.094	670.25	673.75	257.062	858	854.812	296.094	2.1545	2.16575	0.826318	2.75801	2.74776	0.951783
923	10.855	225.217	Unknown	[M-H]-		0.143	FALSE	Unknown	Unknown	Unknown	Unknown	6.24	HFDold-2_blue_nega	225.21652:695 226.21987:66 227.22323:1768					136.25	395.875	482.75	277.812	283.969	372.781	282.844	2.9055	3.54312	2.03899	2.08417	2.73601	2.07592
924	1.502	226.036	Unknown	[M+C2H3N+Na-2H]-	adduct linked to 605_[M+Na-2H]-	0.071	FALSE	Unknown	Unknown	Unknown	Unknown	3.54	6S-3_blue_nega	226.03633:594 227.03968:299 228.04304:901					115.312	189.406	105.5	62.5	102.281	407.094	150.062	1.64255	0.914905	0.542005	0.886992	3.53035	1.30136
925	1.535	226.101	Unknown	[M-H]-		0.214	FALSE	Unknown	Unknown	Unknown	Unknown	2.75	GOP ext-3_red_nega	226.10146:912 227.10481:686 228.10817:2071					137.625	605.938	555.906	527.656	473.438	691.281	704.344	4.40282	4.03928	3.83401	3.44005	5.02293	5.11785
926	1.468	226.762	Unknown	[M-H]-	ion correlated with 558; ion correlated with 707; ion correlated with 907; ion correlated with 832	0.143	FALSE	Unknown	Unknown	Unknown	Unknown	32.94	Blank MeOH_2_nega	226.76195:3401 227.7653:1 228.76866:2					3300.94	15.5312	16.0938	18.1562	18.2812	28.0312	21.1562	0.0047051	0.00487551	0.00550033	0.0055382	0.00849191	0.00640916
927	1.579	226.979	Unknown	[2M-H]-	adduct linked to 30_[M-H]-	0.429	FALSE	Unknown	Unknown	Unknown	Unknown	3.62	HFDold-3_red_nega	226.97943:2880 227.98278:16 228.98614:56					353.562	1610.16	2474.31	611.938	1238.59	1204.84	664.031	4.55409	6.99823	1.73078	3.50318	3.40772	1.87812
928	1.961	226.984	Unknown	[M-H]-	similar chromatogram in higher mz_15242; similar chromatogram in higher mz_8992	0.714	FALSE	Unknown	Unknown	Unknown	Unknown	5.94	NDold-2_blue_nega	226.98378:3565 227.98713:668 228.99049:957					1610.38	3364.5	2634.41	847.219	2208.81	2480.5	1225.91	2.08926	1.6359	0.5261	1.37161	1.54032	0.761255
929	28.552	226.984	Unknown	[M-H]-		0.071	FALSE	Unknown	Unknown	Unknown	Unknown	2.66	6G-1_red_nega	226.98378:1861 227.98713:16 228.99049:521					819.594	1235.78	1319.72	1135.97	1862.66	1516.41	799.25	1.5078	1.61021	1.38601	2.27266	1.85019	0.975178
930	1.537	227.062	Unknown	[M+Na-2H]-	adduct linked to 4910_[2M-H]-	0.143	FALSE	Unknown	Unknown	Unknown	Unknown	2.02	6S-3_red_nega	227.0621:1154 228.06545:703 229.06881:1593					226.125	512.656	288.625	363.469	596.406	1009.44	338.938	2.26714	1.2764	1.60738	2.63751	4.46407	1.49889
931	1.553	227.093	Unknown	[M-H]-	adduct linked to 5996_[M+FA-H]-	0.214	FALSE	Unknown	Unknown	Unknown	Unknown	2.57	NDold-3_red_nega	227.09256:1736 228.09591:824 229.09927:1935					561.812	1549.72	919.219	610.094	1039.84	1769.97	1214.81	2.75843	1.63617	1.08594	1.85087	3.15046	2.16231
932	5.943	227.127	Unknown	[M-H]-		0.071	FALSE	Unknown	Unknown	Unknown	Unknown	1.33	6S-3_blue_nega	227.12738:925 228.13073:115 229.13409:1779					336.594	427.844	447.344	280.156	447.719	865.062	310.656	1.2711	1.32903	0.832328	1.33015	2.57005	0.922941
933	1.545	227.136	Unknown	[M+Na-2H]-	adduct linked to 626_[M-H2O-H]-; adduct linked to 7369_[2M+FA-H]-	0.5	FALSE	Unknown	Unknown	Unknown	Unknown	3.2	NDold-2_blue_nega	227.13608:2969 228.13943:689 229.14279:11233					336.375	2231.22	873.594	1040.56	817	2068.5	1411.12	6.63313	2.59708	3.09346	2.42884	6.14939	4.19509
934	3.04	227.158	Unknown	[M-H]-	similar chromatogram in higher mz_7352; adduct linked to 7384_[2M+FA-H]-	0.071	FALSE	Unknown	Unknown	Unknown	Unknown	1.49	6S-3_red_nega	227.15784:993 228.16119:814 229.16455:1501					155.562	502.188	389.406	310.25	381.844	700.469	276.125	3.2282	2.50321	1.99438	2.4546	4.50281	1.77501
935	14.078	227.197	w/o MS2:FA 14:0	[M-H]-		0.071	FALSE	C14H28O2	FA	TUNFSRHWOTWDNC-UHFFFAOYSA-N	O=C(O)CCCCCCCCCCCCC	4.96	NDold-3_red_nega	227.19701:6352 228.20036:1158 229.20372:194					3535.72	5639.5	4594.34	2343.5	3644.94	4028.53	2065.03	1.59501	1.29941	0.662807	1.03089	1.13938	0.584049
936	32.523	227.197	w/o MS2:FA 14:0	[M-H]-	ion correlated with 1079; adduct linked to 7393_[2M+FA-H]-; similar chromatogram in higher mz_16217	0.429	FALSE	C14H28O2	FA	TUNFSRHWOTWDNC-UHFFFAOYSA-N	O=C(O)CCCCCCCCCCCCC	5.47	NDold-3_red_nega	227.19701:6706 228.20036:988 229.20372:345					2612.56	5909.81	4538.59	1884.97	4935.38	4687.94	2182.06	2.26208	1.73722	0.721502	1.88909	1.79438	0.835219
937	30.163	227.197	w/o MS2:FA 14:0	[M-H]-	adduct linked to 1723_[M+FA-H]-; adduct linked to 2310_[M+C2H3N+Na-2H]-; adduct linked to 6035_[2M-H]-	0.143	FALSE	C14H28O2	FA	TUNFSRHWOTWDNC-UHFFFAOYSA-N	O=C(O)CCCCCCCCCCCCC	3.59	HFDold-2_blue_nega	227.19701:4922 228.20036:1134 229.20372:630					2522.97	2780.81	4190.62	2328.5	3194.94	2751.84	1758.19	1.1022	1.66099	0.922921	1.26634	1.09072	0.696872
938	13.782	227.201	w/o MS2:FA 14:0	[M-H]-	similar chromatogram in higher mz_947; similar chromatogram in higher mz_14205	0.714	FALSE	C14H28O2	FA	TUNFSRHWOTWDNC-UHFFFAOYSA-N	O=C(O)CCCCCCCCCCCCC	40.53	NDold-3_red_nega	227.20137:65299 228.20472:12441 229.20808:1121					5109.34	49643.7	20833.9	10201.6	22412	29928.3	13094.2	9.71625	4.07761	1.99666	4.38648	5.85757	2.5628
939	17.207	227.201	w/o MS2:FA 14:0	[M-H]-	ion correlated with 1588	0.071	FALSE	C14H28O2	FA	TUNFSRHWOTWDNC-UHFFFAOYSA-N	O=C(O)CCCCCCCCCCCCC	2.91	6S-3_blue_nega	227.20137:3808 228.20472:514 229.20808:309					2965.25	3899.72	3632.78	2014.28	3528.88	3840.88	1802.72	1.31514	1.22512	0.679296	1.19008	1.2953	0.607948
940	14.678	227.206	w/o MS2:FA 14:0	[M-C6H10O5-H]-	ion correlated with 1084; adduct linked to 3958_[M-H2O-H]-; similar chromatogram in higher mz_3031	0.357	FALSE	C14H28O2	FA	TUNFSRHWOTWDNC-UHFFFAOYSA-N	O=C(O)CCCCCCCCCCCCC	9.22	HFDold-3_red_nega	227.20572:8580 228.20907:1474 229.21243:592					3025.75	6315.62	6277.94	3962.84	6003.56	4322.53	3732.12	2.08729	2.07484	1.30971	1.98416	1.42858	1.23345
941	13.318	227.206	w/o MS2:FA 14:0	[M-H]-		0.071	FALSE	C14H28O2	FA	TUNFSRHWOTWDNC-UHFFFAOYSA-N	O=C(O)CCCCCCCCCCCCC	9.1	6P-2_blue_nega	227.20572:4838 228.20907:716 229.21243:481					3024.41	4971.16	3402.81	1714.28	3726.44	3045.22	2930.12	1.64368	1.12512	0.566816	1.23212	1.00688	0.968827
942	13.39	227.229	Unknown	[M-H]-	similar chromatogram in higher mz_946; similar chromatogram in higher mz_2375	0.143	FALSE	Unknown	Unknown	Unknown	Unknown	66.19	6P-1_blue_nega	227.22919:35348 228.23254:6860 229.2359:398					303.969	501.656	318.281	11757.8	354.656	417.344	17954.7	1.65035	1.04709	38.6808	1.16675	1.37298	59.0675
943	31.202	227.229	Unknown	[M-H]-	ion correlated with 1592; ion correlated with 1819; ion correlated with 16604; ion correlated with 1654; ion correlated with 1089; ion correlated with 3040; ion correlated with 3563; ion correlated with 16215; ion correlated with 16213; ion correlated with 7199	0.143	FALSE	Unknown	Unknown	Unknown	Unknown	5.33	6P-1_blue_nega	227.22919:3551 228.23254:848 229.2359:573					249.438	279.406	311.594	1842.75	283.406	306.656	1911.34	1.12015	1.24919	7.38762	1.13618	1.22939	7.66262
944	13.994	227.234	Unknown	[M-H]-	ion correlated with 2101; ion correlated with 15064; ion correlated with 2813; ion correlated with 1272; ion correlated with 11438; ion correlated with 8165; ion correlated with 1818; ion correlated with 3216; ion correlated with 4141; ion correlated with 5400; ion correlated with 7201; ion correlated with 8531; ion correlated with 9545; ion correlated with 12592; ion correlated with 15863; ion c…	0.071	FALSE	Unknown	Unknown	Unknown	Unknown	10.97	GOP ext-1_nega	227.23354:7491 228.23689:1865 229.24025:340					323.219	490.781	443.312	3947	376.312	299.438	2189.59	1.51842	1.37156	12.2115	1.16427	0.926424	6.77434
945	13.789	227.306	Unknown	[M-H]-	ion correlated with 947	0.214	FALSE	Unknown	Unknown	Unknown	Unknown	6.23	6S-3_blue_nega	227.30585:666 228.3092:244 229.31256:135					125.656	1016.12	493.281	303.062	493.875	616.844	364.625	8.08655	3.92564	2.41184	3.93037	4.90898	2.90177
946	13.39	227.308	Unknown	[M-H]-	similar chromatogram in higher mz_11444; similar chromatogram in higher mz_15869	0.143	FALSE	Unknown	Unknown	Unknown	Unknown	14.02	6P-1_blue_nega	227.30754:1460 228.31089:542 229.31425:45					82.4688	104.719	62.375	634.281	79.5938	116.031	792.906	1.2698	0.756347	7.69117	0.965138	1.40697	9.61463
947	13.806	227.341	Unknown	[M-H]-	ion correlated with 945	0.143	FALSE	Unknown	Unknown	Unknown	Unknown	9.54	NDold-3_red_nega	227.34067:1202 228.34402:486 229.34738:53					89.9688	926.125	371.281	211.812	410.781	539.156	298.531	10.2939	4.12678	2.35429	4.56582	5.99271	3.31817
948	1.535	228.033	Unknown	[2M-H]-	adduct linked to 104_[M-H]-	0.071	FALSE	Unknown	Unknown	Unknown	Unknown	2.55	NDold-3_red_nega	228.03349:656 229.03684:117 230.0402:1043					103.875	533.031	246.188	139.875	308.812	464.969	201.469	5.13147	2.37004	1.34657	2.97292	4.47623	1.93953
949	1.523	228.053	Unknown	[M-H2O-H]-	adduct linked to 8394_[2M+FA-H]-	0.071	FALSE	Unknown	Unknown	Unknown	Unknown	3.41	6P-1_blue_nega	228.05257:624 229.05592:436 230.05928:614					64.375	193.906	107.312	114.531	205.656	303.281	425.406	3.01214	1.66699	1.77913	3.19466	4.71117	6.60825
950	1.521	228.121	Unknown	[M+FA-H]-	adduct linked to 449_[M-H2O-H]-	0.643	FALSE	Unknown	Unknown	Unknown	Unknown	5.01	HFDold-3_red_nega	228.12071:2492 229.12406:1251 230.12742:2113					135.281	1175.5	1749.06	1252.06	1257.69	887.219	1388.66	8.6893	12.9291	9.25526	9.29684	6.55833	10.265
951	1.535	228.153	Unknown	[M-H]-	ion correlated with 391; ion correlated with 18196; ion correlated with 11497; ion correlated with 381; ion correlated with 13689; ion correlated with 17052; ion correlated with 18048	0.071	FALSE	Unknown	Unknown	Unknown	Unknown	7.72	GOP ext-1_nega	228.15288:1848 229.15623:504 230.15959:453					86.1562	378.344	308.562	1104.25	223.438	232.031	398	4.39137	3.58143	12.8168	2.5934	2.69314	4.61951
952	2.088	228.156	Unknown	[M-C6H10O5-H]-	adduct linked to 4398_[M-H]-	0.714	FALSE	Unknown	Unknown	Unknown	Unknown	27.25	HFDold-3_red_nega	228.15561:14215 229.15896:2977 230.16232:481					173.719	7544	10023.2	7066.22	7549	3654.53	6810.91	43.4265	57.698	40.6762	43.4553	21.0371	39.2065
953	2.09	228.192	Unknown	[M-C6H10O5-H]-	adduct linked to 4400_[M-H]-	0.143	FALSE	Unknown	Unknown	Unknown	Unknown	24.99	GOP ext-1_nega	228.19212:10138 229.19547:2267 230.19883:176					49.9688	823.875	973.094	5667.56	715.531	320.281	1473.78	16.4878	19.474	113.422	14.3196	6.40963	29.4941
954	2.09	228.208	Unknown	[M-H]-		0.143	FALSE	Unknown	Unknown	Unknown	Unknown	8.69	HFDold-3_red_nega	228.20795:1381 229.2113:519 230.21466:26					78.875	799.344	972.969	2615.28	718.344	425.906	757.438	10.1343	12.3356	33.1573	9.10737	5.39976	9.60301
955	1.915	228.976	Unknown	[M-H]-	adduct linked to 1733_[M+FA-H]-	0.571	FALSE	Unknown	Unknown	Unknown	Unknown	6.02	Blank MeOH_2_nega	228.97636:3306 229.97971:552 230.98307:3305					2858.81	1281.91	778.344	421.375	1113.5	911.688	374.469	0.448405	0.272261	0.147395	0.389497	0.318904	0.130988
956	1.565	229.103	Unknown	[M-H]-	adduct linked to 7484_[2M+FA-H]-	0.143	FALSE	Unknown	Unknown	Unknown	Unknown	6.42	6S-3_blue_nega	229.1031:2216 230.10645:1747 231.10981:4792					667.406	1792.62	975.781	724.344	1246.94	2019.12	1047.66	2.68596	1.46205	1.08531	1.86833	3.02533	1.56974
957	3.01	229.107	Unknown	[M-H2O-H]-	ion correlated with 2547; ion correlated with 6104; ion correlated with 2212; adduct linked to 1617_[M+Na-2H]-; similar chromatogram in higher mz_7384	0.143	FALSE	Unknown	Unknown	Unknown	Unknown	2.41	NDold-3_red_nega	229.10748:1780 230.11083:308 231.11419:3755					480.656	1337.03	863.594	509.906	986.281	1203	438.188	2.78168	1.7967	1.06085	2.05195	2.50283	0.911644
958	15.205	229.112	Unknown	[M-H]-	adduct linked to 7492_[2M+FA-H]-	0.071	FALSE	Unknown	Unknown	Unknown	Unknown	1.82	NDold-2_blue_nega	229.11185:1385 230.1152:277 231.11856:2473					635.062	1145.56	956.656	520.938	968.312	735.75	423.25	1.80386	1.5064	0.820293	1.52475	1.15855	0.66647
959	2.033	229.112	Unknown	[M-H]-		0.071	FALSE	Unknown	Unknown	Unknown	Unknown	1.62	6P-2_blue_nega	229.11185:1059 230.1152:274 231.11856:1140					624.75	1106	907.5	658.438	1014.97	1155.88	705.469	1.77031	1.45258	1.05392	1.6246	1.85014	1.1292
960	30.146	229.138	w/o MS2:AAHFA 4:0/8:0;O	[M-H]-	adduct linked to 6133_[2M-H]-; adduct linked to 7498_[2M+FA-H]-	0.071	FALSE	C12H22O4	FAHFA	CQUFLNWHMDWKSH-UHFFFAOYSA-N	O=C(OC(C(=O)O)CCCCCC)CCC	3.72	HFDold-2_blue_nega	229.13808:1821 230.14143:140 231.14479:2770					608.875	633.188	1513.69	525.125	737.812	907.219	619.344	1.03993	2.48604	0.862451	1.21176	1.48999	1.01719
961	1.54	229.156	Unknown	[M-H2O-H]-	ion correlated with 624; adduct linked to 2336_[M+FA-H]-	0.714	FALSE	Unknown	Unknown	Unknown	Unknown	26.38	6S-3_blue_nega	229.15556:24620 230.15891:4953 231.16227:10386					275.5	15688.3	5567.09	7037.56	5341.62	15389.9	6106.06	56.9449	20.2072	25.5447	19.3888	55.8617	22.1636
962	1.976	229.156	Unknown	[M-H]-		0.143	FALSE	Unknown	Unknown	Unknown	Unknown	3.17	NDold-3_red_nega	229.15556:3397 230.15891:586 231.16227:345					333.188	2864.59	1306.47	1387.34	1380.28	1928.41	1149.72	8.59754	3.92112	4.16385	4.14266	5.78775	3.45067
963	2.57	229.17	Unknown	[M-H]-	ion correlated with 6618	0.071	FALSE	Unknown	Unknown	Unknown	Unknown	8.9	6P-1_blue_nega	229.17023:4063 230.17358:708 231.17694:320					136.031	264.031	197.594	470.594	277.75	294.406	2157.19	1.94096	1.45256	3.45945	2.04181	2.16425	15.858
964	1.567	229.183	Unknown	[M-H2O-H]-	ion correlated with 3164; ion correlated with 575; ion correlated with 1389; ion correlated with 177; ion correlated with 123; ion correlated with 130; ion correlated with 626; ion correlated with 716; ion correlated with 829; ion correlated with 118; ion correlated with 282; ion correlated with 6971; ion correlated with 111; ion correlated with 449; ion correlated with 1117; ion correlated with …	0.143	FALSE	Unknown	Unknown	Unknown	Unknown	22.77	6P-1_blue_nega	229.18333:9991 230.18668:1738 231.19004:4484					109.969	1477.75	597.344	1618.56	662.656	1519.91	5569.41	13.4379	5.43194	14.7184	6.02586	13.8213	50.6454
965	1.548	229.208	Unknown	[M-H]-		0.571	FALSE	Unknown	Unknown	Unknown	Unknown	10.7	6S-3_blue_nega	229.20802:2132 230.21137:598 231.21473:1742					58.1562	1370.12	517.562	878.719	564.438	1373.44	1143.62	23.5594	8.89952	15.1096	9.70553	23.6163	19.6647
966	1.552	230.053	Unknown	[M+C2H3N+Na-2H]-	ion correlated with 1130; adduct linked to 305_[M-H2O-H]-	0.357	FALSE	Unknown	Unknown	Unknown	Unknown	6.9	NDold-3_red_nega	230.05257:1606 231.05592:607 232.05928:636					82.7188	1198.72	321.031	256.438	550.781	1487.94	574.781	14.4915	3.881	3.10011	6.65848	17.9879	6.94862
967	1.622	230.085	Unknown	[M+C2H3N+Na-2H]-	adduct linked to 512_[M-H]-	0.143	FALSE	Unknown	Unknown	Unknown	Unknown	10.55	6P-1_blue_nega	230.0847:2099 231.08805:871 232.09141:1814					74.9375	286.625	95.5625	200.125	194.156	877.531	1174.88	3.82485	1.27523	2.67056	2.59091	11.7102	15.6781
968	1.704	230.089	Unknown	[M-H]-	ion correlated with 1462; ion correlated with 1756; ion correlated with 327; ion correlated with 1489; ion correlated with 271; ion correlated with 634	0.071	FALSE	Unknown	Unknown	Unknown	Unknown	13.23	6P-1_blue_nega	230.08908:2372 231.09243:1767 232.09579:1556					75.625	183.812	94.0938	139.562	138.281	176.125	1274.53	2.43058	1.24421	1.84545	1.82851	2.32893	16.8533
969	1.504	230.101	Unknown	[M-H]-	ion correlated with 2335	0.071	FALSE	Unknown	Unknown	Unknown	Unknown	5.63	GOP ext-3_red_nega	230.10075:955 231.1041:1156 232.10746:809					148.969	976.531	553.562	519.812	486.875	1079.94	990.594	6.55528	3.71596	3.48941	3.2683	7.24942	6.64967
970	1.542	230.136	w/o MS2:NAGly 9:0;O	[M-H]-		0.143	FALSE	C11H21NO4	NAGly	VPSVIMCZJULRBP-UHFFFAOYSA-N	O=C(O)CNC(=O)CC(O)CCCCCC	6.27	GOP ext-3_red_nega	230.1358:1892 231.13915:7016 232.14251:1391					154.531	1129.34	1003.53	1077.31	952.719	1046.25	1130.12	7.30819	6.49403	6.97149	6.16522	6.77048	7.31325
971	27.092	231.014	Unknown	[M-H]-	ion correlated with 14833; ion correlated with 1885; ion correlated with 3210	0.071	FALSE	Unknown	Unknown	Unknown	Unknown	3.49	6P-1_blue_nega	231.01416:36989 232.01751:3421 233.02087:305					618.5	396.25	538.781	18115.4	593.125	562.625	18771.6	0.640663	0.87111	29.2892	0.958973	0.90966	30.3501
972	27.358	231.014	Unknown	[M-H]-	ion correlated with 3209; ion correlated with 14836; ion correlated with 1876; ion correlated with 176	0.071	FALSE	Unknown	Unknown	Unknown	Unknown	3.31	6P-1_blue_nega	231.01416:36468 232.01751:2617 233.02087:104					587.062	422.031	539.75	15633.7	664.062	606.844	18546.4	0.718886	0.919408	26.6304	1.13116	1.0337	31.5919
973	28.552	231.014	Unknown	[M-H]-	ion correlated with 3205; ion correlated with 2100	0.071	FALSE	Unknown	Unknown	Unknown	Unknown	1.72	6P-1_blue_nega	231.01416:33790 232.01751:2003 233.02087:119					717.781	451.312	565.625	15535.3	625.125	640.625	17235.7	0.628761	0.788019	21.6436	0.870913	0.892507	24.0125
974	27.239	231.019	Unknown	[M-H]-	ion correlated with 13137; ion correlated with 14852; ion correlated with 5390	0.071	FALSE	Unknown	Unknown	Unknown	Unknown	4.9	GOP ext-1_nega	231.01855:39208 232.0219:1089 233.02526:87					546.688	352.094	551.531	19959.6	630.344	539.969	12556.2	0.644049	1.00886	36.51	1.15302	0.98771	22.9677
975	32.962	231.019	Unknown	[M-H]-	ion correlated with 1881; ion correlated with 1344; ion correlated with 2103	0.071	FALSE	Unknown	Unknown	Unknown	Unknown	2.88	GOP ext-1_nega	231.01855:36962 232.0219:1930 233.02526:128					582.156	361.469	607.094	18806.4	697.281	638.031	16503.8	0.620914	1.04284	32.3047	1.19776	1.09598	28.3495
976	3.016	231.083	Unknown	[M-H2O-H]-	ion correlated with 2547; adduct linked to 7308_[2M-H]-	0.071	FALSE	Unknown	Unknown	Unknown	Unknown	1.68	NDold-3_red_nega	231.08301:1324 232.08636:105 233.08972:663					606.281	1131.28	900.625	634.312	722.438	1028.19	661.75	1.86593	1.48549	1.04623	1.19159	1.69589	1.09149
977	1.955	231.087	Unknown	[2M-H]-	adduct linked to 234_[M+Na-2H]-	0.071	FALSE	Unknown	Unknown	Unknown	Unknown	1.19	6S-3_red_nega	231.0874:1400 232.09075:193 233.09411:563					767.125	1018.44	929.031	753.562	1006.22	1257.19	813.75	1.3276	1.21106	0.98232	1.31168	1.63883	1.06078
978	30.096	231.123	Unknown	[M+Na-2H]-	ion correlated with 5627; ion correlated with 3360; adduct linked to 764_[M-H]-	0.071	FALSE	Unknown	Unknown	Unknown	Unknown	2.75	HFDold-2_blue_nega	231.12251:2247 232.12586:590 233.12922:161					901.719	1175.88	1835.75	1109.31	1015.44	1094.62	711.344	1.30404	2.03583	1.23022	1.12611	1.21393	0.788875
979	17.296	231.123	Unknown	[M-H]-	similar chromatogram in higher mz_6105; similar chromatogram in higher mz_13393	0.071	FALSE	Unknown	Unknown	Unknown	Unknown	2.19	6P-2_blue_nega	231.12251:1238 232.12586:278 233.12922:137					904	1941.75	1209.69	844.844	1274.66	1089.97	803.188	2.14795	1.33815	0.934562	1.41002	1.20572	0.888482
980	1.522	231.131	Unknown	[2M+FA-H]-	ion correlated with 814; ion correlated with 624; ion correlated with 1113; adduct linked to 110_[M+Na-2H]-	0.643	FALSE	Unknown	Unknown	Unknown	Unknown	15.59	6S-3_blue_nega	231.1313:18134 232.13465:2650 233.13801:733					526.438	10762	3962.25	3795.31	2894.09	10946.3	3285.59	20.4431	7.52653	7.20943	5.49751	20.7931	6.24118
981	1.506	231.163	Unknown	[M-H]-	ion correlated with 1458; ion correlated with 7212; ion correlated with 549; ion correlated with 3164; ion correlated with 1225; ion correlated with 6906; ion correlated with 626; ion correlated with 705; ion correlated with 716; ion correlated with 805; ion correlated with 816; ion correlated with 829; ion correlated with 3558	0.071	FALSE	Unknown	Unknown	Unknown	Unknown	18.13	6P-1_blue_nega	231.16341:6553 232.16676:1462 233.17012:455					110.438	1310.91	473.188	1089.41	493.062	1381.28	3697	11.8701	4.28466	9.86446	4.46463	12.5074	33.4759
982	1.502	231.206	Unknown	[M-H]-		0.071	FALSE	Unknown	Unknown	Unknown	Unknown	8.9	6S-3_blue_nega	231.20593:1043 232.20928:356 233.21264:204					52.1562	596.844	242.469	350.75	235.562	650.375	525.562	11.4434	4.64889	6.72499	4.51648	12.4697	10.0767
983	1.732	231.972	Unknown	[M-H]-	ion correlated with 994	0.143	FALSE	Unknown	Unknown	Unknown	Unknown	11.57	6P-1_blue_nega	231.97189:2423 232.97524:409 233.9786:2299					81.3438	90	102.5	1021.19	95.6562	159.312	1273.56	1.10642	1.26008	12.554	1.17595	1.95851	15.6566
984	1.59	232.045	Unknown	[M-H]-	ion correlated with 4909	0.071	FALSE	Unknown	Unknown	Unknown	Unknown	3	NDold-3_red_nega	232.04536:768 233.04871:121 234.05207:235					71.25	779.125	293.562	303.219	433.625	1077.16	553.25	10.9351	4.12018	4.2557	6.08596	15.118	7.76491
985	1.548	232.073	Unknown	[M-H2O-H]-	adduct linked to 1216_[M-H]-	0.286	FALSE	Unknown	Unknown	Unknown	Unknown	4.19	6P-1_blue_nega	232.07306:2019 233.07641:483 234.07977:435					90.5938	628.625	154.219	230.469	386.75	922.344	1170.31	6.93894	1.70231	2.54398	4.26906	10.1811	12.9182
986	1.821	232.095	Unknown	[M+FA-H]-	ion correlated with 1131; ion correlated with 425; ion correlated with 735; ion correlated with 408; adduct linked to 611_[M-H]-	0.071	FALSE	Unknown	Unknown	Unknown	Unknown	3.61	6P-1_blue_nega	232.09505:1717 233.0984:955 234.10176:736					65.0938	268.719	126.906	194.562	174.438	238.75	897.031	4.12818	1.94959	2.98896	2.67979	3.66779	13.7806
987	1.597	232.161	w/o MS2:NAE 8:0	[M-C6H10O5-H]-	ion correlated with 808; ion correlated with 1142; ion correlated with 1497; ion correlated with 2399; ion correlated with 637; adduct linked to 5643_[M+FA-H]-	0.071	FALSE	C10H21NO2	NAE	GSILMNFJLONLCJ-UHFFFAOYSA-N	O=C(NCCO)CCCCCCC	7.25	6P-1_blue_nega	232.16104:1205 233.16439:210 234.16775:136					32.9375	277.812	92.5938	205.5	86.5625	302.219	711.906	8.43454	2.8112	6.23909	2.62808	9.17552	21.6139
988	1.821	232.962	Unknown	[M-H2O-H]-	adduct linked to 1220_[M-H]-	0.071	FALSE	Unknown	Unknown	Unknown	Unknown	3.35	6P-1_blue_nega	232.96245:776 233.9658:1925 234.96916:407					87	154.5	189.469	112.438	136.094	66.2812	409.188	1.77586	2.1778	1.29239	1.5643	0.761853	4.7033
989	1.56	233.102	Unknown	[M-H]-	adduct linked to 7701_[2M+FA-H]-	0.071	FALSE	Unknown	Unknown	Unknown	Unknown	2	NDold-2_blue_nega	233.10229:727 234.10564:250 235.109:941					313.906	623.031	267	262.25	420.562	714.688	524.719	1.98477	0.850572	0.835441	1.33977	2.27675	1.67158
990	6.691	233.155	w/o MS2:RIKEN N-VS1 ID-229 from Mouse_Macrophage_WT_N_F1AA	[M-H]-		0.071	FALSE		Unknown			3.41	NDold-3_red_nega	233.1552:598 234.15855:41 235.16191:102					507.312	538.031	294.188	169.75	222.031	283.625	145	1.06055	0.579894	0.334606	0.437662	0.559074	0.28582
991	6.211	233.183	Unknown	[M-H]-		0.071	FALSE	Unknown	Unknown	Unknown	Unknown	5.56	6P-1_blue_nega	233.18286:1102 234.18621:269 235.18957:15					45	38.3438	24.1875	291.156	34.625	36.3438	563.75	0.852083	0.5375	6.47014	0.769444	0.807639	12.5278
992	1.68	233.936	Unknown	[M-H]-		0.071	FALSE	Unknown	Unknown	Unknown	Unknown	4.3	6G-3_blue_nega	233.93631:622 234.93966:65 235.94302:441					36.2188	71.0938	465.156	235.281	428.625	341	251.594	1.9629	12.843	6.49612	11.8343	9.41501	6.94651
993	1.826	233.941	Unknown	[M-H]-		0.143	FALSE	Unknown	Unknown	Unknown	Unknown	4.53	6G-3_blue_nega	233.94072:775 234.94407:8 235.94743:85					41.75	224.688	421.75	178.906	439.031	437.656	214.656	5.38174	10.1018	4.28518	10.5157	10.4828	5.14147
994	1.738	233.968	Unknown	[M-H]-	ion correlated with 17249; ion correlated with 983	0.071	FALSE	Unknown	Unknown	Unknown	Unknown	13.07	6P-1_blue_nega	233.96837:1934 234.97172:368 235.97508:354					18.9688	54.8125	84.0312	674.156	111.125	74.1562	1026.72	2.88962	4.42998	35.5404	5.85832	3.90939	54.1269
995	2.707	234.113	Unknown	[M-H]-	adduct linked to 6398_[2M-H]-; similar chromatogram in higher mz_3293	0.071	FALSE	Unknown	Unknown	Unknown	Unknown	3.88	6P-2_blue_nega	234.11301:720 235.11636:473 236.11972:48					83.3125	197.438	105.125	16.4375	52.5	140.719	371.125	2.36984	1.26182	0.197299	0.630158	1.68905	4.45461
996	1.523	234.119	Unknown	[M-H]-	adduct linked to 1853_[M+FA-H]-	0.071	FALSE	Unknown	Unknown	Unknown	Unknown	2.8	6P-1_blue_nega	234.11856:546 235.12191:442 236.12527:1384					66.375	174.562	90.5	150.469	126.969	267.812	340.531	2.62994	1.36347	2.26695	1.9129	4.03484	5.13041
997	8.681	234.153	Unknown	[M-H]-		0.071	FALSE	Unknown	Unknown	Unknown	Unknown	4.8	Blank MeOH_2_nega	234.15279:630 235.15614:102 236.1595:114					494.312	162	106.344	47.4062	49.7812	50.7812	88.5	0.327728	0.215135	0.0959034	0.100708	0.102731	0.179037
998	1.822	235.011	Unknown	[M-H]-		0.071	FALSE	Unknown	Unknown	Unknown	Unknown	2.51	6S-3_red_nega	235.01082:594 236.01417:114 237.01753:976					151.531	208.719	150.844	283.062	294.688	430.812	330.094	1.3774	0.995463	1.86801	1.94473	2.84306	2.17839
999	1.871	235.092	Unknown	[M-H]-		0.071	FALSE	Unknown	Unknown	Unknown	Unknown	2.91	6P-1_blue_nega	235.09154:589 236.09489:25 237.09825:838					168.031	170.125	146.875	197.938	67.375	257.375	380.625	1.01246	0.874093	1.17798	0.400967	1.53171	2.2652
1000	1.502	235.108	Unknown	[M-H]-	adduct linked to 7785_[2M+FA-H]-	0.143	FALSE	Unknown	Unknown	Unknown	Unknown	5.09	NDold-3_red_nega	235.10822:1297 236.11157:258 237.11493:911					177.75	954.688	538.094	430.312	433.188	891.812	516.469	5.37096	3.02725	2.42089	2.43706	5.01723	2.90559
1001	2.625	235.135	Unknown	[M-H]-	adduct linked to 6458_[2M-H]-	0.429	FALSE	Unknown	Unknown	Unknown	Unknown	6.01	NDold-3_red_nega	235.13478:2596 236.13813:851 237.14149:239					75.3438	1465	967.219	142.438	756.469	697.031	335.344	19.4442	12.8374	1.8905	10.0402	9.25135	4.45085
1002	1.597	235.14	Unknown	[M+FA-H]-	adduct linked to 532_[M-H2O-H]-	0.071	FALSE	Unknown	Unknown	Unknown	Unknown	3.35	6P-1_blue_nega	235.14024:691 236.14359:426 237.14695:578					114.094	165.438	145.25	224.656	163.344	354.969	392.75	1.45001	1.27308	1.96905	1.43166	3.1112	3.44234
1003	2.525	235.162	Unknown	[M-H2O-H]-	ion correlated with 19944; ion correlated with 19946; adduct linked to 2561_[M+FA-H]-; similar chromatogram in higher mz_19944; similar chromatogram in higher mz_19946	0.071	FALSE	Unknown	Unknown	Unknown	Unknown	4.01	GOP ext-1_nega	235.16238:621 236.16573:162 237.16909:164					40.1875	64.25	36.3125	329.281	43.875	91.6562	234.062	1.59876	0.903577	8.19362	1.09176	2.28072	5.82426
1004	1.804	235.969	Unknown	[M-H]-		0.071	FALSE	Unknown	Unknown	Unknown	Unknown	3.51	6P-1_blue_nega	235.96895:716 236.9723:328 237.97566:0					209.625	55.1562	187.719	242.812	91.1875	83.375	399.562	0.263119	0.895498	1.15832	0.435003	0.397734	1.90608
1005	1.519	236.079	Unknown	[M-H]-		0.071	FALSE	Unknown	Unknown	Unknown	Unknown	2.48	NDold-3_red_nega	236.0789:562 237.08225:1561 238.08561:901					105.625	404.406	121.562	146.531	213	454.281	324.281	3.8287	1.15089	1.38728	2.01657	4.30089	3.07012
1006	3.468	236.101	Unknown	[M-H]-		0.214	FALSE	Unknown	Unknown	Unknown	Unknown	6.78	Blank MeOH_3_nega	236.10109:1637 237.10444:138 238.1078:63					1546.62	388.312	379	122.125	306.031	235.594	656.688	0.251071	0.24505	0.0789623	0.19787	0.152328	0.424594
1007	28.506	236.98	Unknown	[M-H]-		0.071	FALSE	Unknown	Unknown	Unknown	Unknown	3.88	HFDold-3_red_nega	236.98045:1023 237.9838:9 238.98716:113					285.781	213.312	759.125	404.25	680.219	641.156	285.719	0.746419	2.65631	1.41454	2.38021	2.24352	0.999781
1008	1.514	237.087	Unknown	[2M+FA-H]-	ion correlated with 3829; adduct linked to 121_[M+Na-2H]-	0.214	FALSE	Unknown	Unknown	Unknown	Unknown	3.35	6S-3_blue_nega	237.08716:1157 238.09051:1072 239.09387:1463					218.281	852.438	434.5	437.531	406.938	911.094	509.625	3.90523	1.99055	2.00444	1.86428	4.17394	2.33472
1009	1.523	237.11	Unknown	[M+C2H3N+Na-2H]-	adduct linked to 549_[M-H]-	0.071	FALSE	Unknown	Unknown	Unknown	Unknown	5.07	6P-1_blue_nega	237.11026:1128 238.11361:953 239.11697:1592					210.719	478.406	254.281	349.625	321.469	559.719	773.406	2.27035	1.20673	1.6592	1.52558	2.65624	3.67032
1010	1.523	238.045	Unknown	[M-H2O-H]-	ion correlated with 565; ion correlated with 13872; ion correlated with 16920; adduct linked to 2992_[M+C2H3N+Na-2H]-	0.071	FALSE	Unknown	Unknown	Unknown	Unknown	5.53	6P-1_blue_nega	238.04488:930 239.04823:400 240.05159:984					116.25	154	56.0312	120.469	112.094	220.281	537.719	1.32473	0.481989	1.03629	0.964247	1.89489	4.62554
1011	18.219	238.851	Unknown	[M-H]-	similar chromatogram in higher mz_8251; similar chromatogram in higher mz_6308; similar chromatogram in higher mz_1913; similar chromatogram in higher mz_1938; similar chromatogram in higher mz_1966; similar chromatogram in higher mz_6315; similar chromatogram in higher mz_6332; similar chromatogram in higher mz_6336; similar chromatogram in higher mz_6337; similar chromatogram in higher mz_9985;…	0.071	FALSE	Unknown	Unknown	Unknown	Unknown	4.4	6P-2_blue_nega	238.8512:1129 239.85455:125 240.85791:945					225.094	251.656	260.719	168.719	716.344	445.438	575	1.11801	1.15827	0.749549	3.18242	1.9789	2.55449
1012	1.196	238.856	Unknown	[M-H]-		0.214	FALSE	Unknown	Unknown	Unknown	Unknown	21.63	Blank MeOH_2_nega	238.85567:5246 239.85902:171 240.86238:4495					4954.94	3847.22	3512.62	1657.22	3328.28	3088.84	1633.38	0.776441	0.708914	0.334458	0.67171	0.623387	0.329646
1013	1.992	238.856	Unknown	[M-H]-		0.143	FALSE	Unknown	Unknown	Unknown	Unknown	16.1	Blank MeOH_2_nega	238.85567:3501 239.85902:371 240.86238:1722					3438.66	1527.22	2175.56	784.594	1769.56	1083.75	548.906	0.444132	0.632678	0.228169	0.514609	0.315167	0.159628
1014	5.589	238.856	Unknown	[M-H]-		0.071	FALSE	Unknown	Unknown	Unknown	Unknown	12.01	6S-3_blue_nega	238.85567:3416 239.85902:309 240.86238:2211					3290.22	3295.53	3074.62	1336.75	3073.09	3341.06	1508.72	1.00161	0.934474	0.40628	0.934009	1.01545	0.458547
1015	1.261	238.856	Unknown	[M-H]-		0.286	FALSE	Unknown	Unknown	Unknown	Unknown	16.01	6G-3_blue_nega	238.85567:3549 239.85902:137 240.86238:2145					4907.56	3913.72	3220.31	1657.22	3328.28	3088.84	1563.44	0.797487	0.656194	0.337687	0.678194	0.629405	0.318577
1016	1.886	238.856	Unknown	[M-H]-		0.071	FALSE	Unknown	Unknown	Unknown	Unknown	10.44	HFDold-2_blue_nega	238.85567:3030 239.85902:140 240.86238:3609					2813.94	1527.22	2621.09	781.156	2103.62	1083.75	546.5	0.542734	0.931468	0.277603	0.747573	0.385136	0.194212
1017	6.127	238.856	Unknown	[M-H]-		0.071	FALSE	Unknown	Unknown	Unknown	Unknown	10.41	6S-3_red_nega	238.85567:2990 239.85902:237 240.86238:2654					2750.62	3584.31	2889.28	1502.66	2602.81	2786.28	1347.22	1.30309	1.05041	0.546296	0.946262	1.01296	0.489786
1018	2.361	239.021	Unknown	[M+FA-H]-	adduct linked to 4322_[2M-H]-	0.071	FALSE	Unknown	Unknown	Unknown	Unknown	1.57	Blank MeOH_3_nega	239.02081:2839 240.02416:382 241.02752:1967					2458.38	234.219	356.5	121.812	371.5	419.656	166.25	0.0952738	0.145014	0.04955	0.151116	0.170705	0.067626
1019	30	239.057	w/o MS2:RIKEN N-VS1 ID-243 from Mouse_Feces_WT_ABX_Ctr	[2M-H]-	ion correlated with 287; ion correlated with 460; ion correlated with 853; adduct linked to 460_[M+FA-H]-	0.143	FALSE		Unknown			6.96	Blank MeOH_3_nega	239.05653:15040 240.05988:3681 241.06324:2795					14597.7	2044.94	1933.12	762.438	726.594	1213.59	715.031	0.140087	0.132427	0.0522301	0.0497747	0.0831362	0.0489826
1020	12.061	239.057	w/o MS2:RIKEN N-VS1 ID-243 from Mouse_Feces_WT_ABX_Ctr	[2M-H]-	ion correlated with 845; ion correlated with 9435; adduct linked to 468_[M+FA-H]-	0.143	FALSE		Unknown			7.31	Blank MeOH_3_nega	239.05653:15868 240.05988:3423 241.06324:2475					14573.7	1083.75	677.5	365.688	493.969	577.812	454.938	0.0743633	0.0464878	0.0250923	0.0338945	0.0396476	0.0312163
1021	14.896	239.057	w/o MS2:RIKEN N-VS1 ID-243 from Mouse_Feces_WT_ABX_Ctr	[M-H2O-H]-	ion correlated with 850; ion correlated with 11618; adduct linked to 8990_[2M+FA-H]-	0.286	FALSE		Unknown			7.03	Blank MeOH_3_nega	239.05653:21602 240.05988:6307 241.06324:4745					20696.7	2753.84	1178.28	435.844	948.188	1190.28	786	0.133057	0.0569309	0.0210586	0.0458135	0.0575107	0.0379771
1022	20.493	239.057	w/o MS2:RIKEN N-VS1 ID-243 from Mouse_Feces_WT_ABX_Ctr	[2M-H]-	ion correlated with 296; ion correlated with 846; ion correlated with 2861; ion correlated with 288; adduct linked to 459_[M+FA-H]-	0.143	FALSE		Unknown			5.19	Blank MeOH_3_nega	239.05653:11383 240.05988:2808 241.06324:1079					10439.7	1523.56	1065.69	474.156	579.969	877.188	473	0.145939	0.10208	0.0454186	0.0555542	0.0840243	0.0453079
1023	23.42	239.057	w/o MS2:RIKEN N-VS1 ID-243 from Mouse_Feces_WT_ABX_Ctr	[2M-H]-	ion correlated with 464; ion correlated with 869; adduct linked to 464_[M+FA-H]-	0.571	FALSE		Unknown			6.14	Blank MeOH_3_nega	239.05653:27503 240.05988:6680 241.06324:4807					26904.2	2620.78	1951.22	778.812	1279.59	1569.31	862.406	0.0974115	0.0725246	0.0289476	0.0475611	0.0583296	0.0320547
1024	25.898	239.057	w/o MS2:RIKEN N-VS1 ID-243 from Mouse_Feces_WT_ABX_Ctr	[2M-H]-	ion correlated with 867; adduct linked to 466_[M+FA-H]-	0.643	FALSE		Unknown			6.15	Blank MeOH_3_nega	239.05653:28226 240.05988:7498 241.06324:4030					28172.9	3748.41	2326.78	836.375	1173.47	1908.12	1056.44	0.13305	0.0825894	0.0296872	0.0416524	0.0677292	0.0374984
1025	17.536	239.057	w/o MS2:RIKEN N-VS1 ID-243 from Mouse_Feces_WT_ABX_Ctr	[2M-H]-	ion correlated with 852; ion correlated with 2860; ion correlated with 285; ion correlated with 2405; ion correlated with 14203; adduct linked to 467_[M+FA-H]-	0.143	FALSE		Unknown			3.2	Blank MeOH_3_nega	239.05653:6907 240.05988:2445 241.06324:967					6876.66	1114.88	1023.19	396.281	487.781	668.531	342.594	0.162125	0.148791	0.057627	0.0709329	0.0972175	0.0498198
1026	21.753	239.057	w/o MS2:RIKEN N-VS1 ID-243 from Mouse_Feces_WT_ABX_Ctr	[2M-H]-	ion correlated with 847; ion correlated with 473; ion correlated with 19096; adduct linked to 473_[M+FA-H]-	0.143	FALSE		Unknown			3.2	Blank MeOH_3_nega	239.05653:7328 240.05988:1732 241.06324:1348					6869.75	707.688	654.5	233.812	370.5	605	331.969	0.103015	0.0952728	0.0340351	0.0539321	0.0880673	0.0483233
1027	33.624	239.057	w/o MS2:RIKEN N-VS1 ID-243 from Mouse_Feces_WT_ABX_Ctr	[2M-H]-	ion correlated with 471; adduct linked to 471_[M+FA-H]-	0.571	FALSE		Unknown			4.54	Blank MeOH_3_nega	239.05653:16196 240.05988:3574 241.06324:2454					16160	3081.28	2041.56	947.812	1267.19	1886.62	1054.84	0.190673	0.126334	0.0586517	0.0784149	0.116746	0.0652749
1028	18.864	239.057	w/o MS2:RIKEN N-VS1 ID-243 from Mouse_Feces_WT_ABX_Ctr	[2M-H]-	ion correlated with 866; ion correlated with 476; adduct linked to 476_[M+FA-H]-	0.143	FALSE		Unknown			2.51	Blank MeOH_3_nega	239.05653:5546 240.05988:1312 241.06324:1388					5269.72	654.031	445.312	270.812	476.906	629.344	352.5	0.124111	0.084504	0.0513903	0.0904994	0.119426	0.0668916
1029	39.089	239.057	w/o MS2:RIKEN N-VS1 ID-243 from Mouse_Feces_WT_ABX_Ctr	[M-H]-	ion correlated with 458	0.071	FALSE		Unknown			2.14	NDold-2_blue_nega	239.05653:4206 240.05988:920 241.06324:1615					10618.4	3352.28	2483.25	1057.91	1361.28	1894.81	1114.78	0.315704	0.233862	0.0996292	0.1282	0.178446	0.104985
1030	17.244	239.057	w/o MS2:RIKEN N-VS1 ID-243 from Mouse_Feces_WT_ABX_Ctr	[M-H]-		0.071	FALSE		Unknown			0.85	NDold-3_red_nega	239.05653:837 240.05988:134 241.06324:932					1478.25	1011.88	584.312	302.5	440.438	563.969	363.625	0.684509	0.395273	0.204634	0.297945	0.381511	0.245983
1031	38.6	239.061	w/o MS2:RIKEN N-VS1 ID-248 from Mouse_Liver_WT_N_F1AA	[2M-H]-	ion correlated with 462; adduct linked to 462_[M+FA-H]-	0.143	FALSE		Unknown			5.03	Blank MeOH_2_nega	239.061:11847 240.06435:3457 241.06771:2071					11512.4	3042.09	2503.16	1170	1457.72	1855.75	1145.66	0.264245	0.217431	0.101629	0.126622	0.161196	0.0995149
1032	39.929	239.061	w/o MS2:RIKEN N-VS1 ID-248 from Mouse_Liver_WT_N_F1AA	[M-H]-		0.071	FALSE		Unknown			3.53	Blank MeOH_2_nega	239.061:9295 240.06435:2871 241.06771:1831					9259.75	3415.66	2465.12	1206.03	1472.59	2090.12	1035.19	0.368871	0.266219	0.130244	0.159032	0.225722	0.111794
1033	35.26	239.061	w/o MS2:RIKEN N-VS1 ID-248 from Mouse_Liver_WT_N_F1AA	[2M-H]-	ion correlated with 463; adduct linked to 463_[M+FA-H]-	0.143	FALSE		Unknown			3.45	Blank MeOH_2_nega	239.061:8355 240.06435:1422 241.06771:1199					8138.62	1888.22	1155.97	562.969	1061.91	945.219	515.531	0.232007	0.142035	0.0691725	0.130477	0.11614	0.0633438
1034	31.853	239.061	w/o MS2:RIKEN N-VS1 ID-248 from Mouse_Liver_WT_N_F1AA	[M-H]-	ion correlated with 481; ion correlated with 870	0.5	FALSE		Unknown			4.51	Blank MeOH_2_nega	239.061:16873 240.06435:4657 241.06771:3021					16324.2	3355.97	1863.47	992.156	1334.16	1736.56	1188.88	0.205583	0.114154	0.0607783	0.0817288	0.10638	0.072829
1035	28.001	239.061	w/o MS2:RIKEN N-VS1 ID-248 from Mouse_Liver_WT_N_F1AA	[2M-H]-	ion correlated with 872; ion correlated with 472; adduct linked to 472_[M+FA-H]-	0.357	FALSE		Unknown			4.33	Blank MeOH_2_nega	239.061:13868 240.06435:3108 241.06771:2032					13229.5	2194.75	1505.94	763.031	1082.28	1553.84	494.344	0.165898	0.113832	0.0576764	0.081808	0.117453	0.0373667
1036	36.75	239.061	w/o MS2:RIKEN N-VS1 ID-248 from Mouse_Liver_WT_N_F1AA	[2M-H]-	ion correlated with 474; adduct linked to 474_[M+FA-H]-	0.214	FALSE		Unknown			3.33	Blank MeOH_2_nega	239.061:7456 240.06435:1772 241.06771:751					7388.69	1807.62	1319.31	716.344	1102.72	1359.62	753.406	0.244648	0.178558	0.0969514	0.149244	0.184014	0.101968
1037	37.864	239.061	w/o MS2:RIKEN N-VS1 ID-248 from Mouse_Liver_WT_N_F1AA	[2M-H]-	ion correlated with 465; adduct linked to 465_[M+FA-H]-; similar chromatogram in higher mz_11238	0.571	FALSE		Unknown			3.97	Blank MeOH_2_nega	239.061:13094 240.06435:2190 241.06771:2307					12135.7	4032.12	2566.44	1094.94	1880.28	2026.12	1488.84	0.332254	0.211479	0.0902246	0.154938	0.166956	0.122683
1038	3.326	239.061	w/o MS2:RIKEN N-VS1 ID-248 from Mouse_Liver_WT_N_F1AA	[M-H]-		0.357	FALSE		Unknown			2.76	Blank MeOH_3_nega	239.061:4461 240.06435:1647 241.06771:294					4335.75	1358.78	1214.84	583.719	1357.84	1582.28	620.25	0.31339	0.280192	0.134629	0.313174	0.364938	0.143055
1039	37.497	239.065	w/o MS2:RIKEN N-VS1 ID-248 from Mouse_Liver_WT_N_F1AA	[M-H]-	ion correlated with 482; ion correlated with 2416	0.071	FALSE		Unknown			2.17	Blank MeOH_2_nega	239.06546:4779 240.06881:1234 241.07217:1301					4489.66	906.656	876.75	462.25	652.031	617.156	487.125	0.201943	0.195282	0.102959	0.14523	0.137462	0.108499
1040	16.756	239.084	Unknown	[M+C2H3N+Na-2H]-	adduct linked to 3579_[2M-H]-	0.143	FALSE	Unknown	Unknown	Unknown	Unknown	2.67	6P-1_blue_nega	239.08403:1722 240.08738:482 241.09074:667					575.719	684.875	762.875	874.875	627.25	605.406	1214.69	1.1896	1.32508	1.51962	1.08951	1.05157	2.10986
1041	28.897	239.088	Unknown	[M-H]-	ion correlated with 486; ion correlated with 876	0.071	FALSE	Unknown	Unknown	Unknown	Unknown	5.09	6P-1_blue_nega	239.08849:3101 240.09184:1746 241.0952:596					751.562	614.438	617.188	1150.97	666.844	850.188	2007.44	0.817547	0.821206	1.53143	0.887277	1.13123	2.67102
1042	30.646	239.088	Unknown	[M-H]-	similar chromatogram in higher mz_14619; similar chromatogram in higher mz_9077	0.071	FALSE	Unknown	Unknown	Unknown	Unknown	3.26	6P-1_blue_nega	239.08849:2210 240.09184:302 241.0952:1370					904.531	966.438	702.688	1033.53	711.5	812.312	1395.88	1.06844	0.776853	1.14262	0.786595	0.898048	1.5432
1043	26.975	239.088	Unknown	[M-H]-		0.071	FALSE	Unknown	Unknown	Unknown	Unknown	3.36	6P-1_blue_nega	239.08849:2182 240.09184:46 241.0952:158					509.156	885.781	830.938	567.875	687.688	653.094	1487.78	1.7397	1.63199	1.11533	1.35064	1.2827	2.92205
1044	17.268	239.092	Unknown	[M-H]-		0.071	FALSE	Unknown	Unknown	Unknown	Unknown	2.52	NDold-2_blue_nega	239.09225:1748 240.0956:457 241.09896:947					1191.03	1611.56	1456.69	818.594	1213.06	1152.19	1009.91	1.35308	1.22305	0.687298	1.0185	0.967386	0.847926
1045	14.891	239.11	w/o MS2:Anserine	[M-H]-	ion correlated with 13976; ion correlated with 2426; ion correlated with 2858	0.071	FALSE	C10H16N4O3	Others	MYYIAHXIVFADCU-UHFFFAOYNA-N	O=C(O)C(N=C(O)CCN)CC1=CN=CN1C	4.74	Blank MeOH_3_nega	239.11012:2258 240.11347:838 241.11683:1295					2261.56	675.406	444.25	292.938	386	353.094	329.344	0.298646	0.196435	0.129529	0.170678	0.156128	0.145627
1046	20.5	239.11	w/o MS2:Anserine	[M-H]-	ion correlated with 14051; ion correlated with 13977	0.071	FALSE	C10H16N4O3	Others	MYYIAHXIVFADCU-UHFFFAOYNA-N	O=C(O)C(N=C(O)CCN)CC1=CN=CN1C	1.88	Blank MeOH_3_nega	239.11012:1244 240.11347:522 241.11683:978					1158.72	481.656	465.281	450.656	422.531	397.375	497	0.41568	0.401548	0.388926	0.364654	0.342943	0.428922
1047	25.895	239.124	Unknown	[M-H]-	ion correlated with 19993; ion correlated with 2407; ion correlated with 19069; ion correlated with 17957	0.071	FALSE	Unknown	Unknown	Unknown	Unknown	3.65	Blank MeOH_2_nega	239.12352:2417 240.12687:1122 241.13023:1016					2360.16	719.844	662.688	479.219	448.5	581.656	539.906	0.304998	0.280781	0.203045	0.19003	0.246448	0.228759
1048	28.002	239.128	Unknown	[M-H]-		0.071	FALSE	Unknown	Unknown	Unknown	Unknown	1.71	Blank MeOH_2_nega	239.12798:1357 240.13133:333 241.13469:971					1200	661.375	820.188	440.312	676.719	577.656	526.219	0.551146	0.68349	0.366927	0.563932	0.48138	0.438516
1049	1.587	239.128	Unknown	[M-H]-	adduct linked to 6717_[2M-H]-	0.143	FALSE	Unknown	Unknown	Unknown	Unknown	1.23	NDold-2_blue_nega	239.12798:968 240.13133:38 241.13469:2313					434.156	867.094	510.469	456.781	687	842.625	809.125	1.99719	1.17577	1.05211	1.58238	1.94083	1.86367
1050	31.835	239.132	Unknown	[M-H]-		0.071	FALSE	Unknown	Unknown	Unknown	Unknown	2.05	Blank MeOH_3_nega	239.13245:1220 240.1358:409 241.13916:759					1308.06	644.969	688.375	465	559.562	539.156	428.875	0.493072	0.526255	0.355488	0.42778	0.412179	0.32787
1051	3.796	239.151	Unknown	[M+FA-H]-	ion correlated with 6212; adduct linked to 4347_[2M-H]-	0.071	FALSE	Unknown	Unknown	Unknown	Unknown	3.8	6P-1_blue_nega	239.151:1676 240.15435:108 241.15771:94					202.812	174.094	187.844	343.375	167.844	192.875	950.781	0.858398	0.926194	1.69307	0.827581	0.951002	4.68798
1052	13.723	239.199	w/o MS2:FA 15:1	[M-H]-		0.214	FALSE	C15H28O2	FA	DJCQJZKZUCHHAL-UHFFFAOYSA-N	O=C(O)CCCCCCCC=CCCCCC	8.88	NDold-3_red_nega	239.19943:4170 240.20278:533 241.20614:2951					558.062	2661.56	1472.31	858.062	1025.22	2195.44	936.156	4.76929	2.63826	1.53757	1.8371	3.93404	1.67751
1053	13.321	239.199	w/o MS2:FA 15:1	[M-H]-		0.071	FALSE	C15H28O2	FA	DJCQJZKZUCHHAL-UHFFFAOYSA-N	O=C(O)CCCCCCCC=CCCCCC	4.3	NDold-3_red_nega	239.19943:2499 240.20278:280 241.20614:3150					482.531	1947.41	813.781	555.594	897.719	1083.81	474.156	4.03581	1.68648	1.15142	1.86044	2.2461	0.982644
1054	30.063	239.199	w/o MS2:FA 15:1	[M-H]-	adduct linked to 6745_[2M-H]-	0.071	FALSE	C15H28O2	FA	DJCQJZKZUCHHAL-UHFFFAOYSA-N	O=C(O)CCCCCCCC=CCCCCC	1.66	HFDold-2_blue_nega	239.19943:1405 240.20278:179 241.20614:4692					647.531	644.562	1059.75	513.031	568.062	471.5	338.562	0.995415	1.6366	0.792288	0.877274	0.72815	0.522851
1055	31.878	239.199	w/o MS2:FA 15:1	[2M-H]-	adduct linked to 497_[M+FA-H]-	0.071	FALSE	C15H28O2	FA	DJCQJZKZUCHHAL-UHFFFAOYSA-N	O=C(O)CCCCCCCC=CCCCCC	1.07	Blank MeOH_2_nega	239.19943:918 240.20278:286 241.20614:2418					800.719	682.469	563.094	321.219	552.531	669.875	323.469	0.85232	0.703235	0.401163	0.690044	0.836592	0.403973
1056	25.895	239.208	w/o MS2:FA 15:1	[2M-H]-	adduct linked to 501_[M+FA-H]-; similar chromatogram in higher mz_9678	0.071	FALSE	C15H28O2	FA	DJCQJZKZUCHHAL-UHFFFAOYSA-N	O=C(O)CCCCCCCC=CCCCCC	4.22	Blank MeOH_2_nega	239.20836:997 240.21171:261 241.21507:3001					840.312	380.625	435.031	273.688	485.594	427.375	271	0.452956	0.517702	0.325697	0.577873	0.508591	0.322499
1057	23.404	239.208	w/o MS2:FA 15:1	[2M-H]-	adduct linked to 494_[M+FA-H]-	0.143	FALSE	C15H28O2	FA	DJCQJZKZUCHHAL-UHFFFAOYSA-N	O=C(O)CCCCCCCC=CCCCCC	3.92	Blank MeOH_2_nega	239.20836:856 240.21171:129 241.21507:2320					815.969	428.906	333.625	288.25	396.094	421.75	232.281	0.525641	0.40887	0.353261	0.485428	0.51687	0.284669
1058	13.357	239.231	Unknown	[M-H]-	ion correlated with 4443; similar chromatogram in higher mz_2375	0.071	FALSE	Unknown	Unknown	Unknown	Unknown	4.04	6P-1_blue_nega	239.23138:1990 240.23473:478 241.23809:4471					88.5625	295.344	155.094	557.125	131.938	161.688	1055.19	3.33486	1.75124	6.29076	1.48977	1.82569	11.9146
1059	13.994	239.236	Unknown	[M-H2O-H]-	ion correlated with 16187; ion correlated with 18046; ion correlated with 1699; ion correlated with 5250; ion correlated with 8682; ion correlated with 11615; ion correlated with 15747; ion correlated with 18808; ion correlated with 16319; ion correlated with 16321; ion correlated with 17443; ion correlated with 3467; ion correlated with 4044; ion correlated with 13163; ion correlated with 13367;…	0.071	FALSE	Unknown	Unknown	Unknown	Unknown	3.25	GOP ext-1_nega	239.23584:1641 240.23919:264 241.24255:9699					95.75	122.469	89	883.375	100.188	112.312	445.125	1.27905	0.929504	9.22585	1.04634	1.17298	4.64883
1060	1.506	240.063	Unknown	[M-H]-	adduct linked to 838_[M-H2O-H]-	0.071	FALSE	Unknown	Unknown	Unknown	Unknown	3.32	6P-1_blue_nega	240.06279:821 241.06614:91 242.0695:298					195.781	280.969	126.812	118.156	161.469	356.281	590.344	1.43512	0.647725	0.603512	0.824741	1.81979	3.01532
1061	1.518	240.125	Unknown	[M-H2O-H]-	adduct linked to 1459_[M-H]-	0.643	FALSE	Unknown	Unknown	Unknown	Unknown	9.09	GOP ext-3_red_nega	240.12482:4581 241.12817:1844 242.13153:2726					201.969	2024.72	2691.44	2410.5	2620.34	1095.88	2197	10.0249	13.326	11.935	12.974	5.42596	10.8779
1062	1.566	240.152	Unknown	[M-H2O-H]-	ion correlated with 538; adduct linked to 1461_[M-H]-	0.143	FALSE	Unknown	Unknown	Unknown	Unknown	7.36	GOP ext-1_nega	240.15227:2601 241.15562:1352 242.15898:1320					133.875	405	448.219	1612.22	377	322.312	636.062	3.02521	3.34804	12.0427	2.81606	2.40756	4.75117
1063	1.195	240.855	Unknown	[M-H]-		0.214	FALSE	Unknown	Unknown	Unknown	Unknown	12.78	Blank MeOH_2_nega	240.85477:3367 241.85812:379 242.86148:279					3458.34	2369.44	2153.94	1274.19	1883.75	2217.06	1096.47	0.685136	0.622823	0.368439	0.544697	0.641076	0.31705
1064	1.907	240.855	Unknown	[M-H]-		0.143	FALSE	Unknown	Unknown	Unknown	Unknown	7.37	HFDold-2_blue_nega	240.85477:2215 241.85812:3 242.86148:652					1927.09	815.125	1839.5	675.188	1346.44	522.219	533.25	0.422981	0.954546	0.350366	0.698688	0.270988	0.276712
1065	1.986	240.855	Unknown	[M-H]-		0.214	FALSE	Unknown	Unknown	Unknown	Unknown	9.89	Blank MeOH_3_nega	240.85477:2395 241.85812:151 242.86148:924					2083.91	815.125	1325.38	692.594	1322.97	522.219	533.25	0.391152	0.636005	0.332354	0.63485	0.250596	0.25589
1066	2.012	240.998	Unknown	[M-H]-	adduct linked to 2259_[M+FA-H]-	0.571	FALSE	Unknown	Unknown	Unknown	Unknown	5.3	Blank MeOH_3_nega	240.9982:2110 242.00155:784 243.00491:304					1930.38	1458.06	1623.22	641.5	1550.84	1474.5	662.656	0.755326	0.840883	0.332319	0.80339	0.763841	0.343279
1067	27.999	241.052	Unknown	[M-H]-	ion correlated with 18998; adduct linked to 872_[M-H2O-H]-	0.071	FALSE	Unknown	Unknown	Unknown	Unknown	2.94	Blank MeOH_3_nega	241.052:1924 242.05535:413 243.05871:272					1695.28	514.219	347.281	116.75	206.188	341.844	246.219	0.303324	0.204852	0.0688676	0.121624	0.201644	0.145238
1068	2.016	241.074	Unknown	[M-H2O-H]-	adduct linked to 7820_[2M-H]-	0.143	FALSE	Unknown	Unknown	Unknown	Unknown	2.48	NDold-3_red_nega	241.07442:1339 242.07777:42 243.08113:898					428.281	1215	609.188	536.188	633.156	980.531	508.75	2.83692	1.4224	1.25195	1.47837	2.28946	1.18789
1069	2.284	241.083	w/o MS2:RIKEN N-VS1 ID-272 from Mouse_Feces_WT_N_Ctr	[M-H]-		0.643	FALSE		Unknown			8.25	NDold-2_blue_nega	241.08337:7465 242.08672:686 243.09008:601					348.312	6127.81	3112.97	2112.47	1971.88	3983.31	1287.66	17.5929	8.93729	6.06487	5.66122	11.436	3.69684
1070	30.156	241.101	Unknown	[M-H]-	ion correlated with 702; adduct linked to 6862_[2M-H]-; adduct linked to 8114_[2M+FA-H]-	0.143	FALSE	Unknown	Unknown	Unknown	Unknown	3.34	HFDold-2_blue_nega	241.10132:1742 242.10467:635 243.10803:2329					673.719	783.125	1394.56	699.219	900.906	1150.75	702.812	1.16239	2.06995	1.03785	1.33721	1.70806	1.04318
1071	1.566	241.106	Unknown	[2M+FA-H]-	adduct linked to 128_[M+Na-2H]-; adduct linked to 2263_[M+FA-H]-	0.571	FALSE	Unknown	Unknown	Unknown	Unknown	3.71	6S-3_blue_nega	241.1058:2899 242.10915:834 243.11251:3142					895.844	2408	1535.84	1266.5	1498.31	2852.44	1965.03	2.68797	1.71441	1.41375	1.67252	3.18408	2.1935
1072	21.158	241.106	Unknown	[M-H]-	adduct linked to 2264_[M+FA-H]-; similar chromatogram in higher mz_8861; similar chromatogram in higher mz_12129	0.071	FALSE	Unknown	Unknown	Unknown	Unknown	2.34	6S-3_blue_nega	241.1058:1650 242.10915:612 243.11251:1798					877.156	1442.91	1258.25	685.062	1057.75	1476.69	683.719	1.64498	1.43447	0.781004	1.20589	1.68349	0.779472
1073	17.285	241.106	Unknown	[M-H]-		0.071	FALSE	Unknown	Unknown	Unknown	Unknown	1.52	NDold-2_blue_nega	241.1058:1498 242.10915:236 243.11251:1512					942.531	1850.88	1080.06	763.125	1519.34	1580.81	809.688	1.96373	1.14592	0.809655	1.61198	1.6772	0.859056
1074	2.028	241.11	Unknown	[M-H]-		0.143	FALSE	Unknown	Unknown	Unknown	Unknown	1.77	6S-3_blue_nega	241.11028:1677 242.11363:379 243.11699:2012					605.531	1479.59	1071.72	780.594	1119.03	1951.56	1169.66	2.44346	1.76988	1.28911	1.84802	3.22289	1.93162
1075	2.227	241.111	Unknown	[M-H]-		0.143	FALSE	Unknown	Unknown	Unknown	Unknown	7.98	6P-1_blue_nega	241.11081:4148 242.11416:649 243.11752:87					524.281	1838.5	1156.19	1671	987.156	1085	2523.62	3.50671	2.20528	3.18722	1.88288	2.0695	4.81349
1076	3.003	241.142	Unknown	[M-H]-	adduct linked to 8127_[2M+FA-H]-	0.429	FALSE	Unknown	Unknown	Unknown	Unknown	3.23	6S-3_red_nega	241.14168:3571 242.14503:836 243.14839:3109					428.219	2240.38	1336.44	990	1398.34	2705.84	943.25	5.23185	3.12092	2.3119	3.26549	6.31884	2.20273
1077	1.528	241.142	Unknown	[M-H]-		0.071	FALSE	Unknown	Unknown	Unknown	Unknown	1.75	6G-1_red_nega	241.14168:963 242.14503:2294 243.14839:2743					541.656	1112	953.719	864.281	829.344	1266.91	1368.38	2.05296	1.76075	1.59563	1.53113	2.33895	2.52628
1078	15.05	241.213	w/o MS2:FA 15:0	[M-H]-		0.143	FALSE	C15H30O2	FA	WQEPLUUGTLDZJY-UHFFFAOYSA-N	O=C(O)CCCCCCCCCCCCCC	32.11	NDold-3_red_nega	241.21342:45989 242.21677:8711 243.22013:1575					3416.69	29947.2	9467.25	4804.5	12252.2	11151	13503.6	8.76499	2.77089	1.40619	3.58598	3.26369	3.95224
1079	32.527	241.213	w/o MS2:FA 15:0	[M-C6H10O5-H]-	ion correlated with 936; adduct linked to 5854_[M+FA-H]-	0.571	FALSE	C15H30O2	FA	WQEPLUUGTLDZJY-UHFFFAOYSA-N	O=C(O)CCCCCCCCCCCCCC	4.2	NDold-3_red_nega	241.21342:6816 242.21677:1767 243.22013:909					2500.09	5859.84	4925.62	2157.84	4864.28	4930.56	1926.41	2.34385	1.97018	0.863105	1.94564	1.97215	0.770534
1080	17.224	241.213	w/o MS2:FA 15:0	[M-C6H10O5-H]-	ion correlated with 208; adduct linked to 4307_[M-H2O-H]-; similar chromatogram in higher mz_3698	0.214	FALSE	C15H30O2	FA	WQEPLUUGTLDZJY-UHFFFAOYSA-N	O=C(O)CCCCCCCCCCCCCC	2.39	6P-2_blue_nega	241.21342:4811 242.21677:478 243.22013:290					3504.5	4502.41	4256.38	2238.09	4226.09	4449.62	2497.66	1.28475	1.21455	0.638634	1.2059	1.26969	0.7127
1081	30.158	241.213	w/o MS2:FA 15:0	[M-H]-	adduct linked to 1503_[M+Na-2H]-; adduct linked to 2282_[M+FA-H]-	0.214	FALSE	C15H30O2	FA	WQEPLUUGTLDZJY-UHFFFAOYSA-N	O=C(O)CCCCCCCCCCCCCC	3.75	HFDold-2_blue_nega	241.21342:6049 242.21677:1499 243.22013:871					2391.28	2557.88	4765.22	2011.81	3041.47	3329.56	1916.66	1.06967	1.99275	0.841312	1.2719	1.39238	0.801519
1082	14.889	241.218	FA 15:0	[M-H]-		0.714	TRUE	C15H30O2	FA	WQEPLUUGTLDZJY-UHFFFAOYSA-N	O=C(O)CCCCCCCCCCCCCC	40.6	6P-2_blue_nega	241.21791:89998 242.22126:19509 243.22462:1801	50.18802:1 50.68842:2 50.90246:3 51.06535:1 51.16239:1 51.26778:2 51.58876:2 52.42592:2 52.85332:1 52.92473:3 53.13501:3 53.15817:3 53.27403:1 53.45756:1 53.51035:2 54.22672:3 54.35438:1 54.63363:3 54.84728:2 55.27584:2 55.52516:2 55.59835:3 55.82466:1 55.89589:2 56.29817:2 57.18784:4 57.22496:4 57.29052:5 57.39767:1 57.4283:1 57.70217:2 57.75483:2 58.28492:3 58.38638:2 58.82851:4 58.85509:1 59.1…				3696	35649.9	21221.4	8808.5	31111.6	21469.5	45188.9	9.64553	5.74173	2.38325	8.41765	5.80885	12.2264
1083	15.48	241.218	w/o MS2:FA 15:0	[M-H]-	similar chromatogram in higher mz_1093; similar chromatogram in higher mz_11208	0.714	FALSE	C15H30O2	FA	WQEPLUUGTLDZJY-UHFFFAOYSA-N	O=C(O)CCCCCCCCCCCCCC	26.4	6P-2_blue_nega	241.21791:38713 242.22126:8841 243.22462:1091					4621.78	26119.9	18773.8	8890.09	17975.6	19671.5	19514.6	5.65147	4.06204	1.92352	3.88932	4.25627	4.22231
1084	14.665	241.218	w/o MS2:FA 15:0	[M-H2O-H]-	ion correlated with 940; adduct linked to 1911_[M+Na-2H]-	0.214	FALSE	C15H30O2	FA	WQEPLUUGTLDZJY-UHFFFAOYSA-N	O=C(O)CCCCCCCCCCCCCC	6.95	HFDold-3_red_nega	241.21791:8457 242.22126:1857 243.22462:395					3433	6279.19	7175.53	3929.62	5620.25	4114.19	4183.19	1.82907	2.09016	1.14466	1.63712	1.19842	1.21852
1085	17.287	241.218	w/o MS2:FA 15:0	[M-H2O-H]-	ion correlated with 208; adduct linked to 1483_[M-H]-	0.143	FALSE	C15H30O2	FA	WQEPLUUGTLDZJY-UHFFFAOYSA-N	O=C(O)CCCCCCCCCCCCCC	2.13	NDold-3_red_nega	241.21791:4576 242.22126:1637 243.22462:603					3546.22	4511.72	4331.28	2407.59	4355.09	4299.75	2442.56	1.27226	1.22138	0.678919	1.2281	1.21249	0.688779
1086	14.509	241.245	Unknown	[M-H]-		0.143	FALSE	Unknown	Unknown	Unknown	Unknown	35.75	6P-1_blue_nega	241.24533:26954 242.24868:5024 243.25204:915					539.562	691.375	527.969	4799.25	573.562	475.625	13706.8	1.28136	0.978513	8.89471	1.06301	0.881501	25.4035
1087	15.066	241.245	Unknown	[M-H]-	similar chromatogram in higher mz_1092; similar chromatogram in higher mz_2588; similar chromatogram in higher mz_2765	0.143	FALSE	Unknown	Unknown	Unknown	Unknown	26.07	6P-1_blue_nega	241.24533:20613 242.24868:4957 243.25204:672					522.188	3905.56	1470.16	5299.81	1557.47	1367.78	11766	7.47923	2.81538	10.1493	2.98259	2.61933	22.5322
1088	13.994	241.25	Unknown	[M-H2O-H]-	ion correlated with 2101; ion correlated with 2813; ion correlated with 1272; ion correlated with 11438; ion correlated with 8165; ion correlated with 9948; ion correlated with 1818; ion correlated with 3216; ion correlated with 4141; ion correlated with 5400; ion correlated with 7201; ion correlated with 8531; ion correlated with 9545; ion correlated with 12592; ion correlated with 15863; ion co…	0.071	FALSE	Unknown	Unknown	Unknown	Unknown	12.85	GOP ext-1_nega	241.24982:8577 242.25317:2873 243.25653:1012					385.625	486.625	567	4579.31	396.375	385.656	2314.34	1.26191	1.47034	11.875	1.02788	1.00008	6.00154
1089	31.185	241.25	Unknown	[M+Na-2H]-	ion correlated with 1531; ion correlated with 5746; ion correlated with 1592; ion correlated with 1819; ion correlated with 16604; ion correlated with 1654; ion correlated with 3040; ion correlated with 3563; ion correlated with 16215; ion correlated with 16213; ion correlated with 943; ion correlated with 7199; similar chromatogram in higher mz_16277; similar chromatogram in higher mz_9963; simi…	0.143	FALSE	Unknown	Unknown	Unknown	Unknown	5.97	GOP ext-1_nega	241.24982:3785 242.25317:855 243.25653:777					247.531	342.094	356.188	2114.22	321.156	294.188	2027.72	1.38202	1.43896	8.54122	1.29744	1.18849	8.19177
1090	36.443	241.25	Unknown	[M-H2O-H]-	ion correlated with 5866; adduct linked to 1927_[M+Na-2H]-; similar chromatogram in higher mz_2098	0.071	FALSE	Unknown	Unknown	Unknown	Unknown	2.33	GOP ext-1_nega	241.24982:2591 242.25317:206 243.25653:88					364.906	344.344	429.406	1475.12	382.969	407.875	1363.38	0.94365	1.17676	4.04248	1.0495	1.11775	3.73623
1091	14.891	241.308	Unknown	[M-H]-		0.571	FALSE	Unknown	Unknown	Unknown	Unknown	11.93	6P-2_blue_nega	241.30762:3196 242.31097:931 243.31433:357					185.719	1218.88	733.344	486.75	1147.25	743.906	1738.31	6.56302	3.94868	2.6209	6.17735	4.00555	9.35992
1092	15.055	241.308	Unknown	[M-H]-		0.214	FALSE	Unknown	Unknown	Unknown	Unknown	8.85	NDold-3_red_nega	241.30762:1626 242.31097:558 243.31433:98					148.031	1116.41	388.094	560.938	515.5	372.875	1016.44	7.54169	2.6217	3.78932	3.48237	2.51889	6.86637
1093	15.491	241.308	Unknown	[M-H]-		0.429	FALSE	Unknown	Unknown	Unknown	Unknown	7.73	6P-2_blue_nega	241.30762:1378 242.31097:539 243.31433:113					176.469	886.219	648.25	497.188	673.531	643.156	843.594	5.02196	3.67345	2.81743	3.81672	3.64459	4.78041
1094	14.507	241.317	Unknown	[M-H]-	ion correlated with 2764	0.071	FALSE	Unknown	Unknown	Unknown	Unknown	9.46	6P-1_blue_nega	241.31709:1308 242.32044:428 243.3238:87					111.219	158.062	161.969	353.062	125.188	105.375	714.375	1.42119	1.45631	3.17449	1.1256	0.947457	6.42315
1095	14.88	241.406	Unknown	[M-H]-		0.071	FALSE	Unknown	Unknown	Unknown	Unknown	7.05	6P-2_blue_nega	241.40631:762 242.40966:424 243.41302:150					47.3438	282.562	204.156	103.438	276.438	180.625	413.562	5.96832	4.31221	2.18482	5.83894	3.81518	8.73531
1096	1.503	242.071	Unknown	[M+C2H3N+Na-2H]-	adduct linked to 570_[M-H]-	0.357	FALSE	Unknown	Unknown	Unknown	Unknown	5.44	6S-3_red_nega	242.0708:2121 243.07415:1318 244.07751:1657					234.25	1274.47	605.969	603.812	926.562	1694	535.781	5.44064	2.58685	2.57764	3.95544	7.23159	2.28722
1097	1.523	242.103	Unknown	[M-H]-	ion correlated with 2731; ion correlated with 1458; ion correlated with 549; ion correlated with 165; ion correlated with 421; ion correlated with 3894; ion correlated with 5610; ion correlated with 3; ion correlated with 571; ion correlated with 829; ion correlated with 3290; ion correlated with 3558; ion correlated with 1138; ion correlated with 4874; ion correlated with 282	0.071	FALSE	Unknown	Unknown	Unknown	Unknown	30.44	6P-1_blue_nega	242.10269:4251 243.10604:2099 244.1094:1687					214.844	612.625	560.5	726.281	569.594	1043.62	2373.88	2.85149	2.60887	3.38051	2.6512	4.8576	11.0493
1098	1.551	242.138	Unknown	[M-H]-	adduct linked to 2288_[M+FA-H]-	0.571	FALSE	Unknown	Unknown	Unknown	Unknown	5.32	NDold-3_red_nega	242.1382:2474 243.14155:2500 244.14491:8859					148.25	1536.31	1596.34	1352.81	1475.03	817.438	1808	10.363	10.7679	9.12521	9.94962	5.51391	12.1956
1099	2.298	242.174	Unknown	[M-H]-	similar chromatogram in higher mz_1610; similar chromatogram in higher mz_1104; similar chromatogram in higher mz_18629; similar chromatogram in higher mz_15802	0.857	FALSE	Unknown	Unknown	Unknown	Unknown	52.65	NDold-3_red_nega	242.17415:39575 243.1775:8321 244.18086:643					1973.78	26310.5	24353.8	9974.47	17266.7	14868	13237.8	13.33	12.3387	5.05348	8.74801	7.53275	6.70684
1100	1.573	242.179	Unknown	[M+FA-H]-	adduct linked to 666_[M-H]-	0.071	FALSE	Unknown	Unknown	Unknown	Unknown	4.98	GOP ext-1_nega	242.17908:1236 243.18243:628 244.18579:710					166.188	523.344	382.719	929.062	452.875	481.438	558.312	3.14912	2.30293	5.59045	2.72508	2.89695	3.35953
1101	2.31	242.211	Unknown	[M-H]-	similar chromatogram in higher mz_2538; similar chromatogram in higher mz_2785	0.143	FALSE	Unknown	Unknown	Unknown	Unknown	52.8	GOP ext-1_nega	242.21053:20143 243.21388:3105 244.21724:494					306.219	3014.84	2693.16	11094.2	2113.31	1662.28	6102.41	9.84539	8.79488	36.2297	6.90132	5.42841	19.9283
1102	2.315	242.228	Unknown	[M-H]-		0.071	FALSE	Unknown	Unknown	Unknown	Unknown	8.25	GOP ext-3_red_nega	242.22809:1868 243.23144:373 244.2348:105					263.281	2469.72	2245.12	3780.72	1695.78	1373.94	2011.06	9.38053	8.52748	14.36	6.44095	5.21852	7.63846
1103	14.657	242.246	Unknown	[M-H]-	ion correlated with 3191	0.071	FALSE	Unknown	Unknown	Unknown	Unknown	9.21	6P-1_blue_nega	242.24648:2555 243.24983:237 244.25319:93					152.469	269.906	209.062	553.656	155.906	156.719	1371.72	1.77024	1.37118	3.63128	1.02255	1.02787	8.99672
1104	2.301	242.318	Unknown	[M-H]-		0.143	FALSE	Unknown	Unknown	Unknown	Unknown	9.3	NDold-3_red_nega	242.31798:722 243.32133:231 244.32469:76					48.7812	499.188	421.469	377.688	325.812	276	325.469	10.2332	8.63997	7.74247	6.67905	5.65791	6.67201
1105	1.909	242.975	Unknown	[M+FA-H]-	adduct linked to 567_[M-H2O-H]-	0.071	FALSE	Unknown	Unknown	Unknown	Unknown	4.8	NDold-2_blue_nega	242.97472:1696 243.97807:176 244.98143:791					298.75	1353.72	586.812	375.906	696.906	567.125	475.312	4.53128	1.96423	1.25826	2.33274	1.89833	1.591
1106	1.54	243.06	Unknown	[M+Na-2H]-	adduct linked to 7025_[2M+FA-H]-	0.286	FALSE	Unknown	Unknown	Unknown	Unknown	5.09	6G-1_red_nega	243.06024:2880 244.06359:1984 245.06695:421					53.8125	1445.22	297.938	422.562	1692.53	1542.94	792.094	26.8566	5.53659	7.8525	31.4524	28.6725	14.7195
1107	1.525	243.088	Unknown	[M+FA-H]-	adduct linked to 571_[M-H2O-H]-	0.143	FALSE	Unknown	Unknown	Unknown	Unknown	3.72	6P-1_blue_nega	243.08762:1753 244.09097:1411 245.09433:3834					496.062	1412.69	812.406	898.875	1101.06	1747.28	1489.31	2.8478	1.63771	1.81202	2.2196	3.5223	3.00227
1108	17.244	243.119	Unknown	[M-H]-	ion correlated with 25; adduct linked to 2297_[M+FA-H]-	0.071	FALSE	Unknown	Unknown	Unknown	Unknown	2.14	NDold-3_red_nega	243.11877:1632 244.12212:370 245.12548:1401					703.031	1423.91	1273.47	752.406	1135.69	1261.69	835.062	2.02538	1.8114	1.07023	1.61542	1.79464	1.1878
1109	14.7	243.119	Unknown	[M-H]-	similar chromatogram in higher mz_1629	0.071	FALSE	Unknown	Unknown	Unknown	Unknown	1.92	HFDold-3_red_nega	243.11877:1431 244.12212:26 245.12548:758					575.156	998.656	1047.69	526.375	739.531	672.719	591.219	1.73632	1.82157	0.915186	1.28579	1.16963	1.02793
1110	21.2	243.119	Unknown	[M-H]-	ion correlated with 10248; similar chromatogram in higher mz_2182; similar chromatogram in higher mz_6607; similar chromatogram in higher mz_5492	0.143	FALSE	Unknown	Unknown	Unknown	Unknown	1.66	6S-3_red_nega	243.11877:1216 244.12212:131 245.12548:1181					981.094	1280.78	1155.59	673.531	1065.91	1161.31	621.906	1.30546	1.17786	0.686511	1.08645	1.18369	0.633891
1111	1.962	243.151	Unknown	[M-H]-		0.071	FALSE	Unknown	Unknown	Unknown	Unknown	5.63	6P-1_blue_nega	243.15063:2302 244.15398:959 245.15734:1186					293.906	1363.97	846.812	736.031	567.969	1071.22	1570.84	4.64083	2.88123	2.50431	1.93248	3.64476	5.34471
1112	2.956	243.159	w/o MS2:AAHFA 5:0/8:0;O	[M-H]-		0.143	FALSE	C13H24O4	FAHFA	SJVSBWQOKONIOT-UHFFFAOYSA-N	O=C(OC(C(=O)O)CCCCCC)CCCC	5.36	NDold-3_red_nega	243.1593:2903 244.16265:551 245.16601:533					535.719	2267.84	1218.91	809.312	1064.28	2091.72	877.5	4.23327	2.27527	1.5107	1.98664	3.90451	1.63799
1113	1.549	243.168	Unknown	[M-H]-	ion correlated with 980; ion correlated with 814; ion correlated with 804; adduct linked to 1524_[M+Na-2H]-	0.714	FALSE	Unknown	Unknown	Unknown	Unknown	13.53	6S-3_blue_nega	243.1683:14916 244.17165:6096 245.17501:1993					421.469	8624.81	3244.34	4667.25	2836.84	9340.22	3796.66	20.4637	7.69771	11.0738	6.73085	22.1611	9.00816
1114	1.94	243.168	Unknown	[M-H]-		0.214	FALSE	Unknown	Unknown	Unknown	Unknown	7.89	NDold-3_red_nega	243.1683:5985 244.17165:805 245.17501:398					303.656	4514.81	1453.72	1790.88	1304.66	2553.5	1534.62	14.8682	4.78738	5.89771	4.29649	8.40918	5.05382
1115	30.154	243.168	Unknown	[M-H]-	adduct linked to 1520_[M+Na-2H]-; adduct linked to 8260_[2M+FA-H]-; similar chromatogram in higher mz_9254; similar chromatogram in higher mz_17725	0.143	FALSE	Unknown	Unknown	Unknown	Unknown	3.2	HFDold-2_blue_nega	243.1683:1935 244.17165:205 245.17501:672					470.562	496.219	1336.03	967.844	788.906	760.875	459.812	1.05452	2.83922	2.05678	1.67652	1.61695	0.977155
1116	7.441	243.195	w/o MS2:FA 14:0;(2OH)	[M-H]-		0.071	FALSE	C14H28O3	OxFA	JYZJYKOZGGEXSX-UHFFFAOYSA-N	O=C(O)C(O)CCCCCCCCCCCC	16.96	NDold-3_red_nega	243.19533:7898 244.19868:1288 245.20204:128					366.594	4368.03	1088.44	410	678.406	550.969	680.156	11.9152	2.96906	1.1184	1.85057	1.50294	1.85534
1117	1.597	243.196	w/o MS2:FA 14:0;(2OH)	[M+Na-2H]-	ion correlated with 626; ion correlated with 716; ion correlated with 805; ion correlated with 816; ion correlated with 964; ion correlated with 111; adduct linked to 1581_[M+FA-H]-	0.071	FALSE	C14H28O3	OxFA	JYZJYKOZGGEXSX-UHFFFAOYSA-N	O=C(O)C(O)CCCCCCCCCCCC	12.76	6P-1_blue_nega	243.19566:5670 244.19901:1813 245.20237:740					236.312	1683.41	770.031	1176.06	848.969	1477.25	3417.28	7.12364	3.25853	4.97673	3.59257	6.25126	14.4609
1118	6.853	243.209	Unknown	[M-H]-	ion correlated with 17318; ion correlated with 15405	0.143	FALSE	Unknown	Unknown	Unknown	Unknown	9.54	Blank MeOH_2_nega	243.20883:1336 244.21218:334 245.21554:72					1225.16	174.875	162.031	173.188	218.188	246.656	138.531	0.142737	0.132254	0.14136	0.17809	0.201326	0.113072
1119	7.827	243.214	Unknown	[M-H]-	ion correlated with 1694; similar chromatogram in higher mz_1208	0.071	FALSE	Unknown	Unknown	Unknown	Unknown	4.4	6P-1_blue_nega	243.21368:791 244.21703:59 245.22039:32					96.5312	112.688	117.75	197.5	118.688	77.3438	426.375	1.16737	1.21981	2.04597	1.22952	0.80123	4.41696
1120	1.671	244.097	Unknown	[M+C2H3N+Na-2H]-	ion correlated with 734; ion correlated with 820; ion correlated with 151; ion correlated with 634; ion correlated with 1136; adduct linked to 3772_[2M-H]-	0.071	FALSE	Unknown	Unknown	Unknown	Unknown	16.45	6P-1_blue_nega	244.09708:2890 245.10043:2395 246.10379:1301					142.062	515.75	154.094	270.344	197.312	517.156	1738.81	3.63044	1.08469	1.90299	1.38891	3.64034	12.2398
1121	1.532	244.128	Unknown	[M+FA-H]-	ion correlated with 1459; adduct linked to 4591_[2M-H]-	0.286	FALSE	Unknown	Unknown	Unknown	Unknown	17.18	GOP ext-3_red_nega	244.1284:4890 245.13175:1103 246.13511:1240					153.562	4717.62	2715.03	2535.72	1549.69	4124.62	1897.31	30.7212	17.6803	16.5126	10.0916	26.8596	12.3553
1122	1.566	244.16	w/o MS2:NAGly 10:0;O	[M-H]-	adduct linked to 1556_[M+Na-2H]-	0.143	FALSE	C12H23NO4	NAGly	WYXKEWJDZFXUFO-UHFFFAOYSA-N	O=C(O)CNC(=O)CC(O)CCCCCCC	9.63	6P-1_blue_nega	244.16025:2559 245.1636:1008 246.16696:725					100.719	2587.81	1344.38	1484.09	1131.56	2290.16	2500.62	25.6935	13.3478	14.735	11.2349	22.7381	24.8278
1123	1.859	245	Unknown	[M-H]-	ion correlated with 537; ion correlated with 602	0.071	FALSE	Unknown	Unknown	Unknown	Unknown	5.95	GOP ext-1_nega	245.00017:1120 246.00352:53 247.00688:1141					157.969	175.094	142.781	663.625	182.094	162.594	588.156	1.10841	0.903858	4.20099	1.15272	1.02928	3.72324
1124	17.285	245.099	Unknown	[M-H]-	adduct linked to 7095_[2M-H]-	0.071	FALSE	Unknown	Unknown	Unknown	Unknown	2.74	NDold-2_blue_nega	245.09944:1845 246.10279:605 247.10615:286					910.031	1822.31	1069.41	763.469	1296.28	1485.56	719.156	2.00247	1.17513	0.838948	1.42444	1.63243	0.790254
1125	5.863	245.104	Unknown	[M-H2O-H]-	adduct linked to 8074_[2M-H]-	0.071	FALSE	Unknown	Unknown	Unknown	Unknown	2.87	6G-1_red_nega	245.10396:1722 246.10731:302 247.11067:379					680.562	820.156	1474.59	532.5	1525.47	1406.31	644.188	1.20512	2.16673	0.782441	2.24148	2.0664	0.946552
1126	1.536	245.108	Unknown	[M-H2O-H]-	adduct linked to 1500_[M-H]-; adduct linked to 9342_[2M+FA-H]-	0.714	FALSE	Unknown	Unknown	Unknown	Unknown	4.93	6S-3_blue_nega	245.10847:4822 246.11182:1959 247.11518:1802					609.25	3030.69	1576.16	1170.94	1792.06	3541.66	2237.19	4.97446	2.58704	1.92193	2.94142	5.81314	3.67204
1127	27.208	245.122	Unknown	[M-H]-	adduct linked to 7094_[2M-H]-	0.071	FALSE	Unknown	Unknown	Unknown	Unknown	2.77	6P-1_blue_nega	245.12221:844 246.12556:183 247.12892:790					307.219	385.031	362.156	360.875	314.781	265.25	578.062	1.25328	1.17882	1.17465	1.02462	0.863391	1.8816
1128	5.86	245.136	Unknown	[M-H]-		0.071	FALSE	Unknown	Unknown	Unknown	Unknown	1.44	6G-3_blue_nega	245.1356:700 246.13895:47 247.14231:263					292.906	332.094	542	290.438	624.625	592.094	391.281	1.13379	1.85042	0.991572	2.13251	2.02144	1.33586
1129	1.85	246.054	Unknown	[M-H]-		0.143	FALSE	Unknown	Unknown	Unknown	Unknown	4.92	6S-3_blue_nega	246.05428:1248 247.05763:672 248.06099:759					49.8125	813.844	293.812	214.156	414.625	1080.06	634.938	16.3381	5.89837	4.29925	8.32371	21.6826	12.7465
1130	1.608	246.059	Unknown	[M-H]-	ion correlated with 966	0.357	FALSE	Unknown	Unknown	Unknown	Unknown	4.24	6S-3_red_nega	246.05881:1271 247.06216:2551 248.06552:523					75.6562	1039.31	426.125	386.219	428.125	1292.91	603.5	13.7373	5.63238	5.10492	5.65882	17.0892	7.97687
1131	1.771	246.091	Unknown	[M-H]-	ion correlated with 986	0.071	FALSE	Unknown	Unknown	Unknown	Unknown	7.95	6P-1_blue_nega	246.09059:1807 247.09394:2878 248.0973:1595					71.0938	227.562	151.062	139.469	203.094	436.625	1053.31	3.20088	2.12484	1.96176	2.8567	6.14154	14.8158
1132	1.528	246.131	Unknown	[M-H]-		0.143	FALSE	Unknown	Unknown	Unknown	Unknown	7.09	NDold-3_red_nega	246.13129:1338 247.13464:789 248.138:1377					112.594	1016.09	549.156	656.094	497.656	927.312	865.406	9.02442	4.87732	5.82709	4.41993	8.23591	7.68609
1133	1.957	246.852	Unknown	[M-H]-		0.071	FALSE	Unknown	Unknown	Unknown	Unknown	3.24	Blank MeOH_2_nega	246.85214:613 247.85549:40 248.85885:1061					606.75	350.219	533.125	222.781	294.594	206.031	129.625	0.577204	0.878657	0.367171	0.485527	0.339565	0.213638
1134	1.944	246.966	Unknown	[M-H]-		0.071	FALSE	Unknown	Unknown	Unknown	Unknown	4.62	Blank MeOH_3_nega	246.96559:953 247.96894:233 248.9723:5401					805.438	725.031	969.5	475.688	846.812	510.406	446.469	0.900171	1.20369	0.590595	1.05137	0.633701	0.554318
1135	1.659	247.056	Unknown	[M-H]-		0.143	FALSE	Unknown	Unknown	Unknown	Unknown	6.59	6S-3_red_nega	247.05635:2275 248.0597:573 249.06306:587					142.938	837.719	179.344	392.469	556.25	1766.28	806.281	5.86073	1.2547	2.74574	3.89156	12.357	5.6408
1136	1.721	247.088	Unknown	[M-H]-	ion correlated with 1120; ion correlated with 271; ion correlated with 151; ion correlated with 634	0.071	FALSE	Unknown	Unknown	Unknown	Unknown	17.52	6P-1_blue_nega	247.08812:3476 248.09147:1449 249.09483:1430					215.594	394	193.281	309.844	244.438	698.719	2050.53	1.82751	0.896507	1.43716	1.13379	3.2409	9.51109
1137	1.493	248.06	Unknown	[M-H]-		0.071	FALSE	Unknown	Unknown	Unknown	Unknown	2.4	NDold-2_blue_nega	248.06047:756 249.06382:911 250.06718:296					144.344	645.344	239.594	258.938	418.688	954.25	574.219	4.47088	1.65988	1.79389	2.90063	6.61095	3.97813
1138	1.566	248.083	Unknown	[M-H]-	ion correlated with 549; ion correlated with 165; ion correlated with 421; ion correlated with 1097; ion correlated with 3164; ion correlated with 3894; ion correlated with 6906; ion correlated with 3; ion correlated with 123; ion correlated with 571; ion correlated with 705; ion correlated with 805; ion correlated with 816; ion correlated with 829; ion correlated with 3290; ion correlated with 3…	0.286	FALSE	Unknown	Unknown	Unknown	Unknown	6.09	6P-1_blue_nega	248.08313:4240 249.08648:1039 250.08984:1088					291.531	833.406	503.531	405.625	585.5	1055.25	2583.03	2.85872	1.72719	1.39136	2.00836	3.61968	8.86022
1139	3.089	248.092	Unknown	[M+Na-2H]-	adduct linked to 7319_[2M+FA-H]-; similar chromatogram in higher mz_3493; similar chromatogram in higher mz_6211; similar chromatogram in higher mz_19310	0.5	FALSE	Unknown	Unknown	Unknown	Unknown	13.27	NDold-3_red_nega	248.09232:5554 249.09567:1193 250.09903:404					171.812	4506.69	2402.91	583.906	984.344	3541.94	1081.38	26.2303	13.9856	3.39851	5.72917	20.6151	6.29393
1140	1.52	248.12	Unknown	[M-H]-		0.286	FALSE	Unknown	Unknown	Unknown	Unknown	4.35	6S-3_blue_nega	248.1196:1601 249.12295:1257 250.12631:527					78.6875	765.094	242.531	696.375	285.031	1356.69	1129.66	9.72319	3.08221	8.84988	3.62232	17.2415	14.3562
1141	2.983	248.124	Unknown	[M-H]-	ion correlated with 7758; ion correlated with 6916	0.071	FALSE	Unknown	Unknown	Unknown	Unknown	26.61	6P-1_blue_nega	248.12405:5780 249.1274:723 250.13076:339					90.6562	464.125	117.281	388.781	120.719	120.438	3026.5	5.11961	1.29369	4.28852	1.33161	1.32851	33.3844
1142	1.561	248.151	Unknown	[M-H]-	ion correlated with 178; ion correlated with 240; ion correlated with 250; ion correlated with 255; ion correlated with 599; ion correlated with 838; ion correlated with 13872; ion correlated with 15436; ion correlated with 1; ion correlated with 409; ion correlated with 808; ion correlated with 1497; ion correlated with 2399; ion correlated with 3758; ion correlated with 637; ion correlated with…	0.071	FALSE	Unknown	Unknown	Unknown	Unknown	6.56	6P-1_blue_nega	248.15135:1414 249.1547:1332 250.15806:624					103.188	257.344	134.469	191.156	110.062	323.656	827.25	2.49394	1.30315	1.85251	1.06663	3.13658	8.01696
1143	28.46	248.852	Unknown	[M-H]-	ion correlated with 17913; ion correlated with 19473; ion correlated with 18700; ion correlated with 16924; ion correlated with 18850; ion correlated with 16509; ion correlated with 18619; ion correlated with 19049; ion correlated with 19594; ion correlated with 18985; ion correlated with 16771; ion correlated with 18013; ion correlated with 17014; ion correlated with 18892; ion correlated with 1…	0.071	FALSE	Unknown	Unknown	Unknown	Unknown	3.37	6P-2_blue_nega	248.85248:594 249.85583:330 250.85919:251					104.125	207.781	386.031	319.938	487.906	421.406	313.875	1.9955	3.70738	3.07263	4.68577	4.04712	3.01441
1144	28.544	248.957	Unknown	[M-H]-		0.071	FALSE	Unknown	Unknown	Unknown	Unknown	39.96	6P-2_blue_nega	248.95726:117401 249.96061:6024 250.96397:1929					22020.7	34440.9	56046.5	57145.3	113159	78127.3	59430.1	1.56403	2.54518	2.59507	5.13878	3.5479	2.69883
1145	28.431	248.957	Unknown	[2M-H]-	adduct linked to 618_[M+C2H3N+Na-2H]-	0.5	FALSE	Unknown	Unknown	Unknown	Unknown	39.88	HFDold-2_blue_nega	248.95726:121019 249.96061:4176 250.96397:1512					20197.5	43170.5	120370	57207.1	115660	116788	55658.6	2.13742	5.95964	2.83239	5.72644	5.7823	2.75572
1146	43.087	248.957	Unknown	[M-H]-		0.286	FALSE	Unknown	Unknown	Unknown	Unknown	7.45	NDold-2_blue_nega	248.95726:79835 249.96061:4286 250.96397:1524					65527.5	76929.3	73354.1	35802	70912.1	70948	36051.2	1.174	1.11944	0.546366	1.08217	1.08272	0.550168
1147	43.566	248.957	Unknown	[M-H]-		0.143	FALSE	Unknown	Unknown	Unknown	Unknown	8.81	6G-3_blue_nega	248.95726:63751 249.96061:4001 250.96397:446					54650.3	64003.7	61822.6	28878.8	62187.9	60629.1	30527.9	1.17115	1.13124	0.528429	1.13792	1.1094	0.558604
1148	40.399	248.957	Unknown	[M-H]-		0.214	FALSE	Unknown	Unknown	Unknown	Unknown	6.6	HFDold-2_blue_nega	248.95726:53124 249.96061:3650 250.96397:286					45173.1	53944.2	51301.7	24616.5	50307.1	49125.5	26076	1.19417	1.13567	0.544938	1.11365	1.08749	0.577246
1149	40.295	248.957	Unknown	[M-H]-		0.143	FALSE	Unknown	Unknown	Unknown	Unknown	6.51	NDold-2_blue_nega	248.95726:54475 249.96061:2994 250.96397:371					46530.5	54766.9	51413.4	24949.1	48634.9	49075.6	26128.6	1.17701	1.10494	0.536188	1.04523	1.0547	0.561537
1150	32.532	248.957	Unknown	[M-H]-	ion correlated with 328	0.714	FALSE	Unknown	Unknown	Unknown	Unknown	12.53	NDold-3_red_nega	248.95726:67881 249.96061:3282 250.96397:1957					23554.4	62575.9	51828.2	24249.4	46491.6	47099.7	20170.4	2.65665	2.20036	1.0295	1.9738	1.99961	0.856333
1151	38.397	248.957	Unknown	[M-H]-		0.214	FALSE	Unknown	Unknown	Unknown	Unknown	6.64	NDold-3_red_nega	248.95726:52651 249.96061:3775 250.96397:684					32595.6	49203.4	42494.7	19971.8	39032.6	45872.4	20366.2	1.50951	1.30369	0.612714	1.19748	1.40732	0.624815
1152	30.173	248.957	Unknown	[M-H]-		0.429	FALSE	Unknown	Unknown	Unknown	Unknown	10.77	HFDold-2_blue_nega	248.95726:77226 249.96061:3199 250.96397:962					19992.1	28056.3	57561.2	25642.5	29758.2	31263.6	17052.2	1.40337	2.8792	1.28263	1.4885	1.5638	0.852948
1153	34.384	248.957	Unknown	[M-H]-	ion correlated with 331	0.071	FALSE	Unknown	Unknown	Unknown	Unknown	6.96	NDold-3_red_nega	248.95726:42785 249.96061:2405 250.96397:603					25394.7	39742.8	33056.1	15171.2	30784.5	31728.6	16277.8	1.565	1.30169	0.597418	1.21224	1.24942	0.640991
1154	30.757	248.957	Unknown	[M-H]-		0.5	FALSE	Unknown	Unknown	Unknown	Unknown	5.9	NDold-3_red_nega	248.95726:43477 249.96061:1833 250.96397:376					22858.6	41164.7	33666.5	16856.8	30897.6	30731.3	22098	1.80084	1.47281	0.737439	1.35168	1.34441	0.966728
1155	31.722	248.957	Unknown	[M-H]-		0.714	FALSE	Unknown	Unknown	Unknown	Unknown	6.85	NDold-3_red_nega	248.95726:50252 249.96061:2025 250.96397:921					18606.7	44753.4	30792.2	16893.3	31226.1	32797.8	17255.6	2.40524	1.6549	0.907916	1.67822	1.76269	0.927388
1156	37.761	248.957	Unknown	[M-H]-		0.071	FALSE	Unknown	Unknown	Unknown	Unknown	3.2	6P-2_blue_nega	248.95726:31311 249.96061:1331 250.96397:639					30010.5	31242.7	33411.1	15145.3	31461.4	30817	16719.2	1.04106	1.11331	0.504668	1.04835	1.02687	0.557112
1157	28.136	248.957	Unknown	[M-H]-		0.071	FALSE	Unknown	Unknown	Unknown	Unknown	3.13	6P-2_blue_nega	248.95726:30007 249.96061:1602 250.96397:353					19046.5	27052.1	25498.2	12203.2	24709.9	24854.9	15570	1.42032	1.33873	0.640706	1.29734	1.30496	0.817472
1158	29.57	248.957	Unknown	[M-H]-		0.071	FALSE	Unknown	Unknown	Unknown	Unknown	3.66	NDold-3_red_nega	248.95726:29679 249.96061:1065 250.96397:338					21564.2	29604.6	25980.6	11926.3	22911.8	23485.4	14601.8	1.37286	1.2048	0.553059	1.06249	1.08909	0.67713
1159	21.234	248.957	Unknown	[M-H]-	ion correlated with 1160	0.429	FALSE	Unknown	Unknown	Unknown	Unknown	4.96	NDold-2_blue_nega	248.95726:33625 249.96061:1767 250.96397:423					21020.4	32237.6	30480.5	14954.4	27411.6	26760.2	13452.3	1.53363	1.45004	0.711424	1.30404	1.27306	0.639963
1160	21.176	248.957	Unknown	[M-H]-	ion correlated with 1159	0.357	FALSE	Unknown	Unknown	Unknown	Unknown	5.29	NDold-3_red_nega	248.95726:30850 249.96061:1910 250.96397:452					21020.4	32237.6	30339.8	14954.4	26760.7	26793.6	12608.3	1.53363	1.44335	0.711424	1.27308	1.27464	0.599812
1161	17.705	248.957	Unknown	[M-H]-	similar chromatogram in higher mz_3171	0.714	FALSE	Unknown	Unknown	Unknown	Unknown	5.27	NDold-2_blue_nega	248.95726:33242 249.96061:1720 250.96397:419					15199.8	32365.4	26897.8	13046.3	27699.6	26405.6	11436.4	2.12932	1.76961	0.858317	1.82236	1.73723	0.752405
1162	14.061	248.957	Unknown	[M-H]-		0.071	FALSE	Unknown	Unknown	Unknown	Unknown	4.47	NDold-3_red_nega	248.95726:24149 249.96061:1937 250.96397:413					11723.5	21442	16015.8	7458.62	12475.3	14923.9	7555.44	1.82897	1.36612	0.63621	1.06413	1.27299	0.644468
1163	28.491	248.962	Unknown	[M-H]-	similar chromatogram in higher mz_10443; similar chromatogram in higher mz_13577; similar chromatogram in higher mz_15082; similar chromatogram in higher mz_18483; similar chromatogram in higher mz_16152; similar chromatogram in higher mz_11593; similar chromatogram in higher mz_7601; similar chromatogram in higher mz_18093; similar chromatogram in higher mz_18577; similar chromatogram in higher …	0.214	FALSE	Unknown	Unknown	Unknown	Unknown	48.07	GOP ext-3_red_nega	248.96182:121924 249.96517:6471 250.96853:825					21208.4	42920	91412.2	61457.8	118117	114820	60666.8	2.02372	4.31018	2.8978	5.56934	5.41388	2.86051
1164	41.41	248.962	Unknown	[M-H]-		0.643	FALSE	Unknown	Unknown	Unknown	Unknown	8.37	NDold-2_blue_nega	248.96182:72700 249.96517:2567 250.96853:1337					58787.4	70239.9	64404.9	33839	62342.2	61619.1	32813	1.19481	1.09556	0.575617	1.06047	1.04817	0.558163
1165	44.085	248.962	Unknown	[M-H]-		0.286	FALSE	Unknown	Unknown	Unknown	Unknown	8.23	6G-3_blue_nega	248.96182:62171 249.96517:2320 250.96853:654					47837.7	53896.8	52052.2	29199.1	60882.1	53592	30179.5	1.12666	1.0881	0.610379	1.27268	1.12029	0.630874
1166	39.643	248.962	Unknown	[M-H]-		0.071	FALSE	Unknown	Unknown	Unknown	Unknown	3.21	NDold-2_blue_nega	248.96182:48184 249.96517:3557 250.96853:811					40956.8	46426.2	45381.9	24298.5	43564.6	42417.3	24584	1.13354	1.10804	0.59327	1.06367	1.03566	0.600242
1167	39.812	248.962	Unknown	[M-H]-		0.071	FALSE	Unknown	Unknown	Unknown	Unknown	0.97	Blank MeOH_2_nega	248.96182:42840 249.96517:2301 250.96853:379					40290.3	47949.1	46683.4	24573.4	46004.1	45238	25131.4	1.19009	1.15868	0.609909	1.14182	1.1228	0.623759
1168	38.066	248.962	Unknown	[M-H]-		0.071	FALSE	Unknown	Unknown	Unknown	Unknown	5.8	6G-1_red_nega	248.96182:36933 249.96517:1741 250.96853:343					31336.9	37404.4	36739.2	19653.4	35765.3	34135.9	20724.7	1.19362	1.17239	0.627164	1.14132	1.08932	0.66135
[truncated: 19,382 more rows]

## Sheet: normalized_nega
Alignment ID	Average Rt(min)	Average Mz	Metabolite name	Adduct type	Post curation result	Fill %	MS/MS assigned	Reference RT	Reference m/z	Formula	Ontology	INCHIKEY	SMILES	Annotation tag (VS1.0)	RT matched	m/z matched	MS/MS matched	Comment	Manually modified for quantification	Manually modified for annotation	Isotope tracking parent ID	Isotope tracking weight number	Total score	RT similarity	Dot product	Reverse dot product	Fragment presence %	S/N average	Spectrum reference file name	MS1 isotopic spectrum	ND	HFD	GOP ext	6G	6S	6P	6P	ND	HFD	GOP ext	6G	6S	6P
[truncated: 20,551 more rows]
